# Supplementary material for: RNF219 attenuates global mRNA decay through inhibition of CCR4-NOT complex-mediated deadenylation
Source: Nat Commun. 2021 Dec 9;12:7175. doi: 10.1038/s41467-021-27471-6 (PMC8660800; doi:10.1038/s41467-021-27471-6)
Supplement: Supplementary file 4 — Supplementary Data 1 [file 41467_2021_27471_MOESM4_ESM.xlsx]

## Sheet: info
The supplied Excel spreadsheet contains SILAC AP-MS data (iBAQ, LFQ, SILAC ratios) from four independent biological replicates (R1-R4) of a FLAG-based FST-NOT1 purification from HeLa cells processed with MaxQuant v1.5.3.30. Letters A-I indicate individual samples as follows: A (R1, parental HeLa, RMD=light, DMSO=heavy), B (R1, FST-NOT1 HeLa, RMD=light, DMSO=heavy), C (R2, parental HeLa, RMD=light…

## Sheet: FST-NOT1 AP-MS
Protein IDs	Majority protein IDs	Peptide counts (all)	Peptide counts (razor+unique)	Peptide counts (unique)	Protein names	Gene names	Fasta headers	Number of proteins	Peptides	Razor + unique peptides	Unique peptides	Peptides A	Peptides B	Peptides C	Peptides D	Peptides E	Peptides F	Peptides G	Peptides I	Razor + unique peptides A	Razor + unique peptides B	Razor + unique peptides C	Razor + unique peptides D	Razor + unique peptides E	Razor + unique peptides F	Razor + unique peptides G	Razor + unique peptides I	Unique peptides A	Unique peptides B	Unique peptides C	Unique peptides D	Unique peptides E	Unique peptides F	Unique peptides G	Unique peptides I	Sequence coverage [%]	Unique + razor sequence coverage [%]	Unique sequence coverage [%]	Mol. weight [kDa]	Sequence length	Sequence lengths	Fraction average	Fraction 1	Fraction 2	Fraction 3	Fraction 4	Fraction 5	Q-value	Score
B4DVU3;B4DDN4;B4DVQ5;A1KYQ7;A0A024QYU9;Q99613;B4DRU0;B5ME19;B3KNZ4;B4E2Z6;A0A024QYX7;H3BPE4;Q3B7B9;H3BTY8;H3BPE3	B4DVU3;B4DDN4;B4DVQ5;A1KYQ7;A0A024QYU9;Q99613;B4DRU0;B5ME19;B3KNZ4;B4E2Z6;A0A024QYX7	12;12;12;12;12;12;11;11;10;10;9;2;2;1;1	12;12;12;12;12;12;11;11;10;10;9;2;2;1;1	12;12;12;12;12;12;11;11;10;10;9;2;2;1;1	Eukaryotic translation initiation factor 3 subunit C;Eukaryotic translation initiation factor 3 subunit C-like protein	EIF3C;EIF3CL	;;;;;;;;;;	15	12	12	12	5	0	8	6	5	3	2	5	5	0	8	6	5	3	2	5	5	0	8	6	5	3	2	5	22.9	22.9	22.9	88.161	761	761;792;898;913;913;913;735;914;699;784;597;148;252;79;132	2.86		6	36			0	138.72
A0A024QYX3;P98179	A0A024QYX3;P98179	1;1	1;1	1;1	RNA-binding protein 3	RBM3	;	2	1	1	1	0	0	0	0	0	0	1	1	0	0	0	0	0	0	1	1	0	0	0	0	0	0	1	1	6.4	6.4	6.4	17.17	157	157;157	5					2	0.0021505	2.892
B2R7M3;A0A024QZY1;Q13155	B2R7M3;A0A024QZY1;Q13155	1;1;1	1;1;1	1;1;1	Aminoacyl tRNA synthase complex-interacting multifunctional protein 2	JTV1;AIMP2	;;	3	1	1	1	0	0	0	0	0	0	1	1	0	0	0	0	0	0	1	1	0	0	0	0	0	0	1	1	7.8	7.8	7.8	35.448	320	320;320;320	4				2		0.002193	3.0854
V9GZN0;C9J0D1;A3KPC7;A0A024RAS2;Q08AJ9;B2R5B6;B2R5B3;A4FTV9;A0A024R017;A0A0U1RR32;A0A0U1RRH7;Q99878;Q96KK5;Q71UI9;P0C0S5;Q9BTM1;Q16777;Q93077;Q8IUE6;Q7L7L0;Q6FI13;P20671;P0C0S8;P04908;Q96QV6;P16104	V9GZN0;C9J0D1;A3KPC7;A0A024RAS2;Q08AJ9;B2R5B6;B2R5B3;A4FTV9;A0A024R017;A0A0U1RR32;A0A0U1RRH7;Q99878;Q96KK5;Q71UI9;P0C0S5;Q9BTM1;Q16777;Q93077;Q8IUE6;Q7L7L0;Q6FI13;P20671;P0C0S8;P04908;Q96QV6;P16104	1;1;1;1;1;1;1;1;1;1;1;1;1;1;1;1;1;1;1;1;1;1;1;1;1;1	1;1;1;1;1;1;1;1;1;1;1;1;1;1;1;1;1;1;1;1;1;1;1;1;1;1	1;1;1;1;1;1;1;1;1;1;1;1;1;1;1;1;1;1;1;1;1;1;1;1;1;1	Histone H2A;Histone H2A type 1-J;Histone H2A type 1-H;Histone H2A.V;Histone H2A.Z;Histone H2A.J;Histone H2A type 2-C;Histone H2A type 1-C;Histone H2A type 2-B;Histone H2A type 3;Histone H2A type 2-A;Histone H2A type 1-D;Histone H2A type 1;Histone H2A type 1-B/E;Histone H2A type 1-A;Histone H2AX	H2AFV;HIST1H2AH;H2AFJ;HIST1H2AB;HIST1H2AK;HIST1H2AC;HIST1H2AJ;H2AFZ;HIST2H2AC;HIST2H2AB;HIST3H2A;HIST2H2AA3;HIST1H2AD;HIST1H2AG;HIST1H2AA;H2AFX	;;;;;;;;;;;;;;;;;;;;;;;;;	26	1	1	1	0	0	0	0	0	0	1	1	0	0	0	0	0	0	1	1	0	0	0	0	0	0	1	1	19.1	19.1	19.1	5.0127	47	47;122;128;129;130;130;130;130;130;169;170;128;128;128;128;129;129;130;130;130;130;130;130;130;131;143	3.25		2		1	1	0.0021097	2.7357
A0A024R0E5;P52907;A8K0T9	A0A024R0E5;P52907;A8K0T9	13;13;12	13;13;12	12;12;11	F-actin-capping protein subunit alpha-1	CAPZA1	;;	3	13	13	12	0	6	1	11	1	4	2	6	0	6	1	11	1	4	2	6	0	5	1	10	1	3	1	5	70.3	70.3	66.8	32.922	286	286;286;286	4.73				10	27	0	95.894
A0A024R0H7;Q9BQA1;H0Y711;B4DJP0	A0A024R0H7;Q9BQA1;H0Y711	21;21;12;9	21;21;12;9	21;21;12;9	Methylosome protein 50	WDR77	;;	4	21	21	21	10	14	17	17	16	14	14	10	10	14	17	17	16	14	14	10	10	14	17	17	16	14	14	10	84.8	84.8	84.8	36.724	342	342;342;291;112	4.44			1	114	93	0	311.49
M0QXC3;M0R2Z3;M0R303;M0R2D2;M0R1Y4;M0R003;Q0VAB1;A0A024R0M6;Q3ZCQ8	M0QXC3;M0R2Z3;M0R303;M0R2D2;M0R1Y4;M0R003;Q0VAB1;A0A024R0M6;Q3ZCQ8	1;1;1;1;1;1;1;1;1	1;1;1;1;1;1;1;1;1	1;1;1;1;1;1;1;1;1	Mitochondrial import inner membrane translocase subunit TIM50	TIMM50	;;;;;;;;	9	1	1	1	0	0	0	0	0	0	1	1	0	0	0	0	0	0	1	1	0	0	0	0	0	0	1	1	10.8	10.8	10.8	11.529	111	111;116;117;141;256;257;456;456;353	4				2		0.0020161	2.4211
B7Z6F7;A0A024R0R6;Q92797	B7Z6F7;A0A024R0R6;Q92797	1;1;1	1;1;1	1;1;1	Symplekin	SYMPK	;;	3	1	1	1	0	0	0	0	1	1	0	0	0	0	0	0	1	1	0	0	0	0	0	0	1	1	0	0	2.6	2.6	2.6	141.13	1274	1274;1274;1274	2		2				0.0019048	2.1069
B7ZLZ7;B3KMB1;A8K984;A0A024R158;O95347;Q7Z2X1;Q6IPS5;B3KM27;Q2KQ72;Q05BV1	B7ZLZ7;B3KMB1;A8K984;A0A024R158;O95347;Q7Z2X1;Q6IPS5;B3KM27;Q2KQ72;Q05BV1	2;2;2;2;2;1;1;1;1;1	2;2;2;2;2;1;1;1;1;1	2;2;2;2;2;1;1;1;1;1	Structural maintenance of chromosomes protein;Structural maintenance of chromosomes protein 2	SMC2;SMC2L1	;;;;;;;;;	10	2	2	2	0	0	0	0	0	0	1	1	0	0	0	0	0	0	1	1	0	0	0	0	0	0	1	1	2.4	2.4	2.4	135.7	1197	1197;1197;1197;1197;1197;209;356;489;760;781	2.5		1	1			0	4.6286
A0A024R1N1;P35579;A0A0U4BW16;Q86XU5;B4E3S1;Q6ZNL4;Q99529;Q5BKV1;P35580;A0A024QZJ6;A0A024QZJ4;B1PS43;P35749;B1AH99;Q2PS10;Q7Z7R0;Q9UMJ0;Q68D89;A0A0C4DFM8;O14729;O14794;B4E177;A1L2Z2;A8CLL2;G1UI33;E7ERA5;B4DFX9;B4DRV3;B4E0I9;REV__B4DQZ7;REV__S4R3H4;REV__E7EQT4;REV__Q9UKV3;V9HWC1;A0A087X0T3;P13535;Q9Y623;P12882;P11055;Q9UKX2;A7E2Y1	A0A024R1N1;P35579;A0A0U4BW16;Q86XU5	131;131;118;82;45;37;14;13;12;9;9;9;9;7;4;4;3;3;3;3;3;2;2;1;1;1;1;1;1;1;1;1;1;1;1;1;1;1;1;1;1	131;131;118;82;45;37;14;13;12;9;9;9;9;7;4;4;3;3;3;3;3;2;2;1;1;1;1;1;1;1;1;1;1;1;1;1;1;1;1;1;1	125;125;112;78;42;37;13;13;9;3;3;3;3;7;4;1;3;1;0;1;1;0;0;0;1;1;0;0;0;1;1;1;1;0;0;0;0;0;0;0;0	Myosin-9	MYH9	;;;	41	131	131	125	7	73	60	57	85	70	39	65	7	73	60	57	85	70	39	65	6	70	57	55	81	66	38	61	63.5	63.5	60.7	226.53	1960	1960;1960;1963;1374;964;563;208;218;1976;1938;1972;2029;1972;103;71;1052;37;128;508;588;622;638;638;38;180;187;666;839;884;1096;1283;1301;1341;1939;1982;1937;1939;1939;1940;1941;1941	1.81	115	456	6			0	323.31
A0A024R1N4;P12956;B2RDN9;B1AHC9;B4DE32;B4E356;Q6IC76	A0A024R1N4;P12956;B2RDN9;B1AHC9;B4DE32;B4E356	20;20;17;16;15;12;9	20;20;17;16;15;12;9	20;20;17;16;15;12;9	X-ray repair cross-complementing protein 6	XRCC6	;;;;;	7	20	20	20	15	0	8	7	12	4	1	2	15	0	8	7	12	4	1	2	15	0	8	7	12	4	1	2	47.9	47.9	47.9	69.842	609	609;609;609;559;559;476;227	3			61			0	92.268
CON__Q92764;C4AM86;A0A024R1T2;Q92764	CON__Q92764;C4AM86;A0A024R1T2;Q92764	11;11;11;11	2;2;2;2	2;2;2;2	Keratin, type I cuticular Ha5	KRT35;KRTHA5	;;;	4	11	2	2	2	2	2	2	1	5	2	10	0	0	0	0	0	0	0	2	0	0	0	0	0	0	0	2	26.1	5.2	5.2	47.596	425	425;425;455;455	2		2				0	3.5041
A0A024R1T4;Q9UPQ9;H0Y720;A0A024R1N5;B4E231;B4DKJ5	A0A024R1T4;Q9UPQ9;H0Y720	30;29;26;13;11;2	30;29;26;13;11;2	30;29;26;13;11;2	Trinucleotide repeat-containing gene 6B protein	TNRC6B	;;	6	30	30	30	0	15	5	12	16	19	4	7	0	15	5	12	16	19	4	7	0	15	5	12	16	19	4	7	37.4	37.4	37.4	162.17	1527	1527;1833;1391;1029;762;310	1.94	5	84				0	143.11
Q8N9C4;A0A024R1Y2;A0A024R1T9;Q4LE36;P53396	Q8N9C4;A0A024R1Y2;A0A024R1T9;Q4LE36;P53396	1;1;1;1;1	1;1;1;1;1	1;1;1;1;1	ATP-citrate synthase	ACLY;ACLY variant protein	;;;;	5	1	1	1	0	0	0	0	0	0	1	0	0	0	0	0	0	0	1	0	0	0	0	0	0	0	1	0	2	2	2	76.445	701	701;1091;1101;1137;1101	2		1				1	-2
H0Y4Q3;B4E0U0;B4DY16;A0A024R1U0;P46060	H0Y4Q3;B4E0U0;B4DY16;A0A024R1U0;P46060	1;1;1;1;1	1;1;1;1;1	1;1;1;1;1	Ran GTPase-activating protein 1	RANGAP1	;;;;	5	1	1	1	0	1	0	0	1	1	0	0	0	1	0	0	1	1	0	0	0	1	0	0	1	1	0	0	4	4	4	26.797	253	253;373;532;587;587	4				3		0.0019763	2.3017
A0A0S2Z487;A0A024R1X8;P14923;A0A0S2Z495	A0A0S2Z487;A0A024R1X8;P14923;A0A0S2Z495	10;10;10;5	6;6;6;5	6;6;6;5	Junction plakoglobin	JUP	;;;	4	10	6	6	1	0	0	0	0	0	0	10	0	0	0	0	0	0	0	6	0	0	0	0	0	0	0	6	20.7	13.2	13.2	81.744	745	745;745;745;334	1.67	6	2			1	0	23.094
B4DJ66;B2RBM7;A0A024R201;Q9Y6E3;Q9UNM6;J3KNQ3;Q53GN6;A0A087WUL9;E9PL38;Q9UNM7;H0YD73	B4DJ66;B2RBM7;A0A024R201;Q9Y6E3;Q9UNM6;J3KNQ3;Q53GN6;A0A087WUL9;E9PL38;Q9UNM7;H0YD73	7;7;7;7;7;6;6;6;5;4;4	7;7;7;7;7;6;6;6;5;4;4	7;7;7;7;7;6;6;6;5;4;4	26S proteasome non-ATPase regulatory subunit 13	PSMD13	;;;;;;;;;;	11	7	7	7	0	0	0	3	3	0	4	5	0	0	0	3	3	0	4	5	0	0	0	3	3	0	4	5	27	27	27	35.347	311	311;376;376;377;376;349;376;377;263;160;221	4.4				9	6	0	16.255
B4DUQ1;A0A024R228;Q5EC54;P61978;B4DFF1;Q5T6W2;B3KU16;S4R457;S4R359	B4DUQ1;A0A024R228;Q5EC54;P61978;B4DFF1;Q5T6W2;B3KU16	12;12;12;12;10;9;7;2;2	12;12;12;12;10;9;7;2;2	12;12;12;12;10;9;7;2;2	Heterogeneous nuclear ribonucleoprotein K	HNRPK;HNRNPK	;;;;;;	9	12	12	12	5	6	6	7	5	6	1	4	5	6	6	7	5	6	1	4	5	6	6	7	5	6	1	4	30.3	30.3	30.3	48.51	439	439;463;464;463;459;379;223;77;100	3.84		1	5	39		0	77.068
B7Z954;A0A024R233;A0A1B0GTW1;Q9UDY2;B7Z2R3;A0A024R225	B7Z954;A0A024R233;A0A1B0GTW1;Q9UDY2;B7Z2R3;A0A024R225	4;4;4;4;2;2	4;4;4;4;2;2	4;4;4;4;2;2	Tight junction protein ZO-2	TJP2	;;;;;	6	4	4	4	0	2	1	1	3	0	2	1	0	2	1	1	3	0	2	1	0	2	1	1	3	0	2	1	5	5	5	124.88	1108	1108;1190;1249;1190;1020;1043	2		11				0	7.9334
A0A024R294;Q96BD8	A0A024R294;Q96BD8	1;1	1;1	1;1	Spindle and kinetochore-associated protein 1	C18orf24;SKA1	;	2	1	1	1	0	0	0	0	1	0	0	1	0	0	0	0	1	0	0	1	0	0	0	0	1	0	0	1	5.9	5.9	5.9	29.484	255	255;255	4.5				1	1	0.0019417	2.2182
A0A024R297;Q9Y657;A0A1B0GU50	A0A024R297;Q9Y657	22;22;1	22;22;1	17;17;0	Spindlin-1	SPIN;SPIN1	;	3	22	22	17	4	7	10	14	10	7	10	13	4	7	10	14	10	7	10	13	4	7	9	11	7	6	9	9	83.6	83.6	62.6	29.6	262	262;262;72	4.71				32	79	0	101.48
C9J9K3;A0A024R2P0;A0A0C4DG17;P08865;A0A024R7P5;Q96RS2;F8WD59	C9J9K3;A0A024R2P0;A0A0C4DG17;P08865;A0A024R7P5;Q96RS2	10;10;10;10;7;6;4	10;10;10;10;7;6;4	10;10;10;10;7;6;4	40S ribosomal protein SA	RPSA;LOC388524	;;;;;	7	10	10	10	1	7	3	8	6	4	4	8	1	7	3	8	6	4	4	8	1	7	3	8	6	4	4	8	50.6	50.6	50.6	29.404	263	263;295;300;295;199;295;116	4.58				22	31	0	65.206
A8K5P5;A0A024R2Y6;Q9NRH2	A8K5P5;A0A024R2Y6;Q9NRH2	1;1;1	1;1;1	1;1;1	SNF-related serine/threonine-protein kinase	SNRK	;;	3	1	1	1	0	0	1	0	0	0	0	0	0	0	1	0	0	0	0	0	0	0	1	0	0	0	0	0	2.2	2.2	2.2	84.104	765	765;765;765	3			1			1	-2
A0A024R333;Q6UXN9	A0A024R333;Q6UXN9	1;1	1;1	1;1	WD repeat-containing protein 82	TMEM113;WDR82	;	2	1	1	1	0	0	1	0	0	0	0	0	0	0	1	0	0	0	0	0	0	0	1	0	0	0	0	0	6.4	6.4	6.4	35.079	313	313;313	5					1	1	-2
B4E0H5;A0A024R3Q6;Q9NVF7	B4E0H5;A0A024R3Q6;Q9NVF7	1;1;1	1;1;1	1;1;1	F-box only protein 28	FBXO28	;;	3	1	1	1	0	0	0	0	0	1	1	0	0	0	0	0	0	1	1	0	0	0	0	0	0	1	1	0	7.9	7.9	7.9	13.571	126	126;368;368	3.67	1				2	1	-2
E7EXA3;Q6X734;Q658J0;A0A024R3V5;A0A024R3V7;Q9GZT8;B8ZZI0;C9JN42	E7EXA3;Q6X734;Q658J0;A0A024R3V5;A0A024R3V7;Q9GZT8	5;5;5;5;5;5;2;1	5;5;5;5;5;5;2;1	5;5;5;5;5;5;2;1	NIF3-like protein 1	NIF3L1;DKFZp762L015	;;;;;	8	5	5	5	0	0	3	4	1	1	1	0	0	0	3	4	1	1	1	0	0	0	3	4	1	1	1	0	31.6	31.6	31.6	23.578	209	209;252;332;350;377;377;162;162	4.9				1	9	0	14.465
A0A024R3W7;P24534;A4D1M6;C9JZW3;F2Z2G2;F8WF65	A0A024R3W7;P24534;A4D1M6	10;10;5;4;2;1	9;9;4;4;2;1	9;9;4;4;2;1	Elongation factor 1-beta	EEF1B2;LOC392793	;;	6	10	9	9	1	5	3	9	5	1	4	5	1	4	3	9	5	1	4	5	1	4	3	9	5	1	4	5	56.4	52.4	52.4	24.763	225	225;225;225;123;68;29	4.71				10	24	0	67.447
B7Z5E7;B7Z4F6;B7Z597;B3GQS7;A0A024R3X4;P10809	B7Z5E7;B7Z4F6;B7Z597;B3GQS7;A0A024R3X4;P10809	2;2;2;2;2;2	2;2;2;2;2;2	2;2;2;2;2;2	60 kDa heat shock protein, mitochondrial	HSPD1	;;;;;	6	2	2	2	0	1	0	0	0	1	0	1	0	1	0	0	0	1	0	1	0	1	0	0	0	1	0	1	4.1	4.1	4.1	55.083	517	517;550;564;569;573;573	3.67			1	2		0	3.5774
Q5R211;Q5R207;Q5R209;Q5R210;Q5R208;Q5R206;A8K134;A0A024R454;P31327	Q5R211;Q5R207;Q5R209;Q5R210;Q5R208;Q5R206;A8K134;A0A024R454;P31327	1;1;1;1;1;1;1;1;1	1;1;1;1;1;1;1;1;1	1;1;1;1;1;1;1;1;1	Carbamoyl-phosphate synthase [ammonia], mitochondrial	CPS1	;;;;;;;;	9	1	1	1	0	0	0	0	0	1	0	0	0	0	0	0	0	1	0	0	0	0	0	0	0	1	0	0	4.9	4.9	4.9	55.731	513	513;932;1261;1500;1500;1500;1500;1500;1500	2		1				0.0019841	2.3059
A0A024R4M0;P46781;B5MCT8;C9JM19;B7Z732;F2Z3C0;A8MXK4;A5D904	A0A024R4M0;P46781;B5MCT8;C9JM19;B7Z732	4;4;2;2;2;1;1;1	4;4;2;2;2;1;1;1	4;4;2;2;2;1;1;1	40S ribosomal protein S9	RPS9	;;;;	8	4	4	4	0	2	1	1	1	1	1	3	0	2	1	1	1	1	1	3	0	2	1	1	1	1	1	3	21.6	21.6	21.6	22.591	194	194;194;139;156;157;77;79;113	5					11	0	6.8923
M0QZN2;M0R0F0;Q53G25;A0A024R4Q8;M0R0R2;P46782	M0QZN2;M0R0F0;Q53G25;A0A024R4Q8;M0R0R2;P46782	4;4;4;4;4;4	4;4;4;4;4;4	4;4;4;4;4;4	40S ribosomal protein S5;40S ribosomal protein S5, N-terminally processed	RPS5	;;;;;	6	4	4	4	0	0	2	1	0	0	3	3	0	0	2	1	0	0	3	3	0	0	2	1	0	0	3	3	28.4	28.4	28.4	14.763	134	134;200;204;204;225;204	5					9	0	50.1
A0A024R4R3;O75175;B7Z6J7;Q6ZMJ6;H7C3F5;H0Y5X7;H7C148;A0A0G2JPP0;H7C5J4;A0A087X0F9;A0A0G2JN65	A0A024R4R3;O75175;B7Z6J7	35;35;29;16;14;12;10;6;4;4;2	35;35;29;16;14;12;10;6;4;4;2	35;35;29;16;14;12;10;6;4;4;2	CCR4-NOT transcription complex subunit 3	CNOT3	;;	11	35	35	35	0	9	0	33	0	27	0	18	0	9	0	33	0	27	0	18	0	9	0	33	0	27	0	18	48.6	48.6	48.6	81.871	753	753;753;718;613;571;288;375;93;88;106;96	2.9	2	26	104	14	1	0	319.43
K7EMC4;A0A0C4DGQ1;A0A024R4S6;Q9BUG6;A6NGD5	K7EMC4;A0A0C4DGQ1;A0A024R4S6;Q9BUG6;A6NGD5	1;1;1;1;1	1;1;1;1;1	1;1;1;1;1	Zinc finger and SCAN domain-containing protein 5A;Zinc finger and SCAN domain-containing protein 5C	ZSCAN5A;ZSCAN5;ZSCAN5C	;;;;	5	1	1	1	0	0	0	0	0	0	0	1	0	0	0	0	0	0	0	1	0	0	0	0	0	0	0	1	2.6	2.6	2.6	39.051	350	350;495;496;496;496	5					1	1	-2
A0A024R534;O94776	A0A024R534;O94776	2;2	2;2	2;2	Metastasis-associated protein MTA2	MTA2	;	2	2	2	2	0	0	0	1	0	2	0	1	0	0	0	1	0	2	0	1	0	0	0	1	0	2	0	1	5.4	5.4	5.4	75.022	668	668;668	3			4			0	4.7144
A0A024R542;Q9C0C2;B3KXS7;E9PKK0;Q86TK2;E9PKE7	A0A024R542;Q9C0C2;B3KXS7	119;119;75;23;14;9	119;119;75;23;14;9	119;119;75;23;14;9	182 kDa tankyrase-1-binding protein	TNKS1BP1	;;	6	119	119	119	0	97	0	101	0	96	0	67	0	97	0	101	0	96	0	67	0	97	0	101	0	96	0	67	80.3	80.3	80.3	181.79	1729	1729;1729;1075;243;311;143	1.63	270	412	10	1	1	0	323.31
A0A024R588;A0A024R566;B4DJU4;A0A024R5D9;A0A024R572;Q15637;C9J792;B4DX42;B4DSE4	A0A024R588;A0A024R566;B4DJU4;A0A024R5D9;A0A024R572;Q15637	3;3;3;3;3;3;1;1;1	3;3;3;3;3;3;1;1;1	3;3;3;3;3;3;1;1;1	Splicing factor 1	SF1	;;;;;	9	3	3	3	0	0	0	0	0	0	0	3	0	0	0	0	0	0	0	3	0	0	0	0	0	0	0	3	11.7	11.7	11.7	59.711	548	548;571;630;638;639;639;62;433;452	2		3				0	8.744
A0A024R5C5;P11498;E9PS68;E9PRE7	A0A024R5C5;P11498	17;17;6;6	17;17;6;6	17;17;6;6	Pyruvate carboxylase;Pyruvate carboxylase, mitochondrial	PC	;	4	17	17	17	0	0	0	0	0	0	0	17	0	0	0	0	0	0	0	17	0	0	0	0	0	0	0	17	23.1	23.1	23.1	129.63	1178	1178;1178;298;489	2		18				0	56.53
H0YMM1;H0YKS4;B4DNH8;H0YMD0;H0YMU9;H0YN42;V9HW65;A0A024R5Z7;P07355;H0YNP5;H0YM50;A6NMY6;H0YLE2;H0YN52;H0YNA0;H0YKZ7;H0YLV6;H0YMT9;H0YKX9;H0YN28;H0YL33;H0YMW4;B3KRQ1;H0YMD9;H0YKV8;H0YKL9	H0YMM1;H0YKS4;B4DNH8;H0YMD0;H0YMU9;H0YN42;V9HW65;A0A024R5Z7;P07355;H0YNP5;H0YM50;A6NMY6;H0YLE2;H0YN52;H0YNA0;H0YKZ7;H0YLV6;H0YMT9;H0YKX9;H0YN28;H0YL33;H0YMW4;B3KRQ1	4;4;4;4;4;4;4;4;4;3;3;3;2;2;2;2;2;2;2;2;2;2;2;1;1;1	4;4;4;4;4;4;4;4;4;3;3;3;2;2;2;2;2;2;2;2;2;2;2;1;1;1	4;4;4;4;4;4;4;4;4;3;3;3;2;2;2;2;2;2;2;2;2;2;2;1;1;1	Annexin;Annexin A2;Putative annexin A2-like protein	ANXA2;HEL-S-270;ANXA2P2	;;;;;;;;;;;;;;;;;;;;;;	26	4	4	4	0	0	0	4	1	0	2	1	0	0	0	4	1	0	2	1	0	0	0	4	1	0	2	1	34.2	34.2	34.2	16.458	149	149;176;194;227;230;256;339;339;339;175;248;339;45;59;79;119;132;133;134;139;142;146;181;65;81;110	4.62				3	5	0	7.525
I3L4X0;H3BV22;H3BTA2;Q5U086;A0A024R625;P60510;H3BPN5;H3BVE3	I3L4X0;H3BV22;H3BTA2;Q5U086;A0A024R625;P60510;H3BPN5;H3BVE3	2;2;2;2;2;2;1;1	2;2;2;2;2;2;1;1	2;2;2;2;2;2;1;1	Serine/threonine-protein phosphatase;Serine/threonine-protein phosphatase 4 catalytic subunit	PPP4C	;;;;;;;	8	2	2	2	0	1	1	1	1	1	1	2	0	1	1	1	1	1	1	2	0	1	1	1	1	1	1	2	21.7	21.7	21.7	13.37	120	120;203;267;307;307;307;50;56	4.56				4	5	0	6.0927
Q86TY5;G3V3R6;Q6NVH9;Q6FGL0;A0A024R693;Q59FR8;P17931	Q86TY5;G3V3R6;Q6NVH9;Q6FGL0;A0A024R693;Q59FR8;P17931	1;1;1;1;1;1;1	1;1;1;1;1;1;1	1;1;1;1;1;1;1	Galectin;Galectin-3	LGALS3;hCG_22119	;;;;;;	7	1	1	1	0	0	0	0	0	0	0	1	0	0	0	0	0	0	0	1	0	0	0	0	0	0	0	1	9.1	9.1	9.1	13.897	121	121;233;250;250;250;258;250	3		1		1		0.0020576	2.589
Q5ZEZ4;H0YJ11;H0YJW3;H7C5W8;A1L0V1;A0A0S2Z3C0;H7C144;A0A0S2Z3X3;B3KUX9;F5GXS2;B4DFY0;B7Z2W3;Q96BG6;H9KV75;B7Z565;A0A024R694;A0A0S2Z3G9;P12814;O43707	Q5ZEZ4;H0YJ11;H0YJW3;H7C5W8;A1L0V1;A0A0S2Z3C0;H7C144;A0A0S2Z3X3;B3KUX9;F5GXS2;B4DFY0;B7Z2W3;Q96BG6;H9KV75;B7Z565;A0A024R694;A0A0S2Z3G9;P12814;O43707	1;1;1;1;1;1;1;1;1;1;1;1;1;1;1;1;1;1;1	1;1;1;1;1;1;1;1;1;1;1;1;1;1;1;1;1;1;1	1;1;1;1;1;1;1;1;1;1;1;1;1;1;1;1;1;1;1	Alpha-actinin-1;Alpha-actinin-4	ACTN1;ACTN4	;;;;;;;;;;;;;;;;;;	19	1	1	1	0	0	0	0	0	0	0	1	0	0	0	0	0	0	0	1	0	0	0	0	0	0	0	1	14	14	14	10.195	86	86;207;251;297;309;311;342;348;472;521;534;597;634;822;822;892;911;892;911	3			1			0.0020325	2.4783
G3V279;A0A024R6D4;P84090	G3V279;A0A024R6D4;P84090	4;4;4	4;4;4	4;4;4	Enhancer of rudimentary homolog	ERH	;;	3	4	4	4	0	0	0	0	0	0	4	1	0	0	0	0	0	0	4	1	0	0	0	0	0	0	4	1	57.7	57.7	57.7	8.2033	71	71;104;104	5					7	0	22.455
A0A024R6L9;Q9NPH1;Q9P2S1;A0A024R6J5;Q9P2S0;A0A024R6J2	A0A024R6L9;Q9NPH1;Q9P2S1;A0A024R6J5;Q9P2S0;A0A024R6J2	1;1;1;1;1;1	1;1;1;1;1;1	1;1;1;1;1;1		TCL6;TCL6f4;TCL6d1;TCL6e1	;;;;;	6	1	1	1	0	0	0	0	0	1	0	0	0	0	0	0	0	1	0	0	0	0	0	0	0	1	0	0	14.6	14.6	14.6	12.063	103	103;105;119;119;163;163	3			1			1	-2
A0A024R6K8;P23381;H0YJP3;G3V3H8;G3V3Y5;G3V4C7;G3V4N8;G3V5W1;G3V3S7;G3V3X0;G3V423;G3V3P2;G3V227;G3V5U1;G3V456;G3V2Y7;B4DTK8;G3V277	A0A024R6K8;P23381;H0YJP3	7;7;4;2;2;1;1;1;1;1;1;1;1;1;1;1;1;1	7;7;4;2;2;1;1;1;1;1;1;1;1;1;1;1;1;1	7;7;4;2;2;1;1;1;1;1;1;1;1;1;1;1;1;1	Tryptophan--tRNA ligase, cytoplasmic;T1-TrpRS;T2-TrpRS	WARS	;;	18	7	7	7	4	2	3	2	4	3	3	2	4	2	3	2	4	3	3	2	4	2	3	2	4	3	3	2	26.8	26.8	26.8	53.165	471	471;471;185;223;226;97;104;107;114;124;140;150;152;153;154;177;181;212	3.78			6	21		0	29.049
A0A024R6N2;Q9Y5S2	A0A024R6N2;Q9Y5S2	1;1	1;1	1;1	Non-specific serine/threonine protein kinase;Serine/threonine-protein kinase MRCK beta	CDC42BPB	;	2	1	1	1	0	0	0	0	0	0	0	1	0	0	0	0	0	0	0	1	0	0	0	0	0	0	0	1	1.1	1.1	1.1	194.31	1711	1711;1711	2		1				1	-2
A0A024R6S1;O60884;T2DN57;T2DPK5;A0A087WT48	A0A024R6S1;O60884	4;4;1;1;1	4;4;1;1;1	4;4;1;1;1	DnaJ homolog subfamily A member 2	DNAJA2	;	5	4	4	4	0	1	1	1	0	1	0	3	0	1	1	1	0	1	0	3	0	1	1	1	0	1	0	3	14.3	14.3	14.3	45.745	412	412;412;128;131;134	4				7		0	12.608
A0A024R7B2;O95136	A0A024R7B2;O95136	1;1	1;1	1;1	Sphingosine 1-phosphate receptor 2	EDG5;S1PR2	;	2	1	1	1	0	0	0	0	1	0	0	0	0	0	0	0	1	0	0	0	0	0	0	0	1	0	0	0	3.7	3.7	3.7	38.867	353	353;353	5					1	1	-2
G8JLM4;B4DUE8;A0A024R7H3;Q8N6Y0	G8JLM4;B4DUE8;A0A024R7H3;Q8N6Y0	1;1;1;1	1;1;1;1	1;1;1;1	Usher syndrome type-1C protein-binding protein 1	USHBP1	;;;	4	1	1	1	0	0	1	0	0	0	0	0	0	0	1	0	0	0	0	0	0	0	1	0	0	0	0	0	1.4	1.4	1.4	69.55	639	639;639;703;703	5					1	1	-2
B4DLA6;B3KMX0;A0A024R7U6;P33991;A4FS09;E5RFJ8;E5RG31	B4DLA6;B3KMX0;A0A024R7U6;P33991	4;4;4;4;1;1;1	4;4;4;4;1;1;1	4;4;4;4;1;1;1	DNA replication licensing factor MCM4	MCM4	;;;	7	4	4	4	1	0	0	1	0	3	0	2	1	0	0	1	0	3	0	2	1	0	0	1	0	3	0	2	6.7	6.7	6.7	92.722	823	823;863;863;863;85;211;278	3			7			0	10.236
A0A024R821;P55884;B4DV79;A4D210;B4DXN6;Q86UM1;C9JZG1;Q96G38;C9JQN7;Q59FS8	A0A024R821;P55884;B4DV79;A4D210;B4DXN6;Q86UM1	13;13;12;12;9;8;6;6;4;2	13;13;12;12;9;8;6;6;4;2	13;13;12;12;9;8;6;6;4;2	Eukaryotic translation initiation factor 3 subunit B	EIF3S9;EIF3B	;;;;;	10	13	13	13	7	0	3	8	6	6	3	6	7	0	3	8	6	6	3	6	7	0	3	8	6	6	3	6	28.6	28.6	28.6	92.48	814	814;814;738;775;661;385;302;622;153;170	2.87		6	41			0	96.695
A0A192GRD0;A0A024R854;Q8TES3;Q9BXL7	A0A192GRD0;A0A024R854;Q8TES3;Q9BXL7	1;1;1;1	1;1;1;1	1;1;1;1	Caspase recruitment domain-containing protein 11	CARD11;FLJ00120	;;;	4	1	1	1	1	0	0	0	0	0	0	0	1	0	0	0	0	0	0	0	1	0	0	0	0	0	0	0	15.2	15.2	15.2	8.03	66	66;1154;1171;1154	1	1					1	-2
B5BU53;B2R9L6;A0A024R880;P50750;F8VXD2;B3KX76;K7ELV5;F8VYH9;F8VZZ0;E5RIU6;F8VTV8;F8VWX7;F8VZ51;K7EJ83;A0A087WZZ9;I6L9I5;Q6LC83;Q8IWB3;E7ESI2;B4DDL9;H0YAZ9;A0A0S2Z355;A0A024RB10;Q9BWF9;Q6IAW3;A0A090N7W4;A0A024QZP7;A0A024RB77;Q5H9N4;A0A024RBB6;Q9BVE2;A0A024R8R3;E7EUK8;B4DK59;G3V5T9;B4DHU6;B4DER5;E5RGN0;Q96GA5;A0A087X209;Q59G02;Q9BRL4;A0A087WZU2;F5H6Z0;B4DGP5;A0A024R996;A0A140VK97;A0A024R183;B4DK03;…	B5BU53;B2R9L6;A0A024R880;P50750	3;3;3;3;1;1;1;1;1;1;1;1;1;1;1;1;1;1;1;1;1;1;1;1;1;1;1;1;1;1;1;1;1;1;1;1;1;1;1;1;1;1;1;1;1;1;1;1;1;1;1;1;1;1;1;1;1;1;1;1;1;1;1;1;1;1;1;1	3;3;3;3;1;1;1;1;1;1;1;1;1;1;1;1;1;1;1;1;1;1;1;1;1;1;1;1;1;1;1;1;1;1;1;1;1;1;1;1;1;1;1;1;1;1;1;1;1;1;1;1;1;1;1;1;1;1;1;1;1;1;1;1;1;1;1;1	3;3;3;3;1;1;1;1;1;1;1;1;1;1;1;1;1;1;1;1;1;1;1;1;1;1;1;1;1;1;1;1;1;1;1;1;1;1;1;1;1;1;1;1;1;1;1;1;1;1;1;1;1;1;1;1;1;1;1;1;1;1;1;1;1;1;1;1	Cyclin-dependent kinase 9	CDK9	;;;	68	3	3	3	0	0	0	0	0	0	1	2	0	0	0	0	0	0	1	2	0	0	0	0	0	0	1	2	8.9	8.9	8.9	42.778	372	372;372;372;372;132;157;164;170;186;189;201;203;208;213;224;225;229;231;238;238;260;260;264;283;292;292;297;298;303;303;324;333;340;340;346;374;385;393;395;418;436;448;448;470;470;474;496;502;504;504;523;601;1201;1452;1512;292;297;298;303;305;326;435;469;472;496;523;1490;1512	4				3		0	7.1742
A0A024R8D7;P31025;Q5VSP4	A0A024R8D7;P31025	3;3;1	3;3;1	3;3;1	Lipocalin-1	LCN1	;	3	3	3	3	0	0	0	0	0	0	0	3	0	0	0	0	0	0	0	3	0	0	0	0	0	0	0	3	17	17	17	19.25	176	176;176;162	1	3					0	4.3023
C9J168;B4DP31;A0A024R8M4;Q14558;I3L4G9;C9JUN4;I3L0S1;E7EPA1;B2R7R5;A0A024QYY3;O60256	C9J168;B4DP31;A0A024R8M4;Q14558;I3L4G9;C9JUN4;I3L0S1;E7EPA1;B2R7R5;A0A024QYY3;O60256	2;2;2;2;1;1;1;1;1;1;1	2;2;2;2;1;1;1;1;1;1;1	2;2;2;2;1;1;1;1;1;1;1	Phosphoribosyl pyrophosphate synthase-associated protein 1;Phosphoribosyl pyrophosphate synthase-associated protein 2	PRPSAP1;PRPSAP2	;;;;;;;;;;	11	2	2	2	0	0	0	0	0	0	1	2	0	0	0	0	0	0	1	2	0	0	0	0	0	0	1	2	13.5	13.5	13.5	25.377	230	230;282;356;356;143;157;260;268;369;369;369	4				3		0	6.2715
I3NI03;I3L3U6;B4DNP9;B4DJS0;B4DLN6;B4DUA5;H7BZ94;B4DNL5;A0A024R8S5;P07237	I3NI03;I3L3U6;B4DNP9;B4DJS0;B4DLN6;B4DUA5;H7BZ94;B4DNL5;A0A024R8S5;P07237	1;1;1;1;1;1;1;1;1;1	1;1;1;1;1;1;1;1;1;1	1;1;1;1;1;1;1;1;1;1	Protein disulfide-isomerase	P4HB	;;;;;;;;;	10	1	1	1	0	1	0	0	1	0	1	0	0	1	0	0	1	0	1	0	0	1	0	0	1	0	1	0	9.6	9.6	9.6	18.513	166	166;188;223;242;451;452;464;492;508;508	3.67			1	2		0.0021142	2.7802
A0A0S2Z5A5;A0A024R8V0;Q9UHD8;Q1WWK5;A0A024R8Q0;K7EJ51;K7ER14;K7EJL9;K7ERG1;K7EJV0;K7ER52;K7EPY1;K7ENL0;K7EIE4;K7EQD7;B4DTL7;K7EK18;K7EL40;A0A0S2Z5W9	A0A0S2Z5A5;A0A024R8V0;Q9UHD8;Q1WWK5;A0A024R8Q0;K7EJ51	6;6;6;5;5;3;2;2;1;1;1;1;1;1;1;1;1;1;1	6;6;6;5;5;3;2;2;1;1;1;1;1;1;1;1;1;1;1	6;6;6;5;5;3;2;2;1;1;1;1;1;1;1;1;1;1;1	Septin-9	2009-09-01	;;;;;	19	6	6	6	1	0	1	1	5	5	2	3	1	0	1	1	5	5	2	3	1	0	1	1	5	5	2	3	19	19	19	63.665	568	568;568;586;341;422;134;159;189;35;125;151;151;152;157;165;194;195;209;353	3.05			19	1		0	42.05
I3L3H2;A0A024R8W0;P38919	I3L3H2;A0A024R8W0;P38919	1;1;1	1;1;1	1;1;1	Eukaryotic initiation factor 4A-III;Eukaryotic initiation factor 4A-III, N-terminally processed	EIF4A3;DDX48	;;	3	1	1	1	0	0	0	0	0	0	0	1	0	0	0	0	0	0	0	1	0	0	0	0	0	0	0	1	10.4	10.4	10.4	13.583	125	125;411;411	4				1		1	-2
B4DRX5;Q14BN3;A0A024R952;Q13835	B4DRX5;Q14BN3;A0A024R952;Q13835	1;1;1;1	1;1;1;1	1;1;1;1	Plakophilin-1	PKP1	;;;	4	1	1	1	0	0	0	0	0	0	0	1	0	0	0	0	0	0	0	1	0	0	0	0	0	0	0	1	6.6	6.6	6.6	18.119	166	166;334;726;747	2		1				0.0021053	2.7296
Q59GZ7;Q53GL4;A0A087WTT1;H0Y5F5;E7EQV3;B4DZW4;E7ERJ7;B4DQX0;B1ANR0;B3KT93;A0A024R9C1;Q6IQ30;P11940;Q13310;H0YER0;H0YAS7;H0YB86;H0YAS6;H0YB75;Q15164;H0Y6X6;H0YEU6;Q147Y3;Q3B867;H0YAR2;A0A024R9E2;Q2VIP3;Q5VX58;Q3ZCS4;Q4VXU2;Q9H361	Q59GZ7;Q53GL4;A0A087WTT1;H0Y5F5;E7EQV3;B4DZW4;E7ERJ7;B4DQX0;B1ANR0;B3KT93;A0A024R9C1;Q6IQ30;P11940;Q13310;H0YER0;H0YAS7;H0YB86;H0YAS6;H0YB75;Q15164;H0Y6X6;H0YEU6;Q147Y3;Q3B867;H0YAR2;A0A024R9E2;Q2VIP3;Q5VX58;Q3ZCS4;Q4VXU2;Q9H361	2;2;2;2;2;2;2;2;2;2;2;2;2;2;1;1;1;1;1;1;1;1;1;1;1;1;1;1;1;1;1	2;2;2;2;2;2;2;2;2;2;2;2;2;2;1;1;1;1;1;1;1;1;1;1;1;1;1;1;1;1;1	2;2;2;2;2;2;2;2;2;2;2;2;2;2;1;1;1;1;1;1;1;1;1;1;1;1;1;1;1;1;1	Polyadenylate-binding protein;Polyadenylate-binding protein 1;Polyadenylate-binding protein 4;Polyadenylate-binding protein 1-like;Polyadenylate-binding protein 3	PABPC1;PABPC4;PABPC3;PABPC1L	;;;;;;;;;;;;;;;;;;;;;;;;;;;;;;	31	2	2	2	0	0	0	0	0	2	0	0	0	0	0	0	0	2	0	0	0	0	0	0	0	2	0	0	10.9	10.9	10.9	38.061	358	358;371;522;550;591;591;604;604;615;636;636;660;636;644;68;136;165;169;183;193;195;249;252;281;284;419;630;631;631;614;631	3			2			0	4.588
A0A024R9T6;Q9P270;D6RIF6;Q9H705;H0Y9L2;D6REM5	A0A024R9T6;Q9P270;D6RIF6	9;9;6;2;2;1	9;9;6;2;2;1	9;9;6;2;2;1	SLAIN motif-containing protein 2	hCG_17415;SLAIN2	;;	6	9	9	9	2	0	3	3	8	1	5	4	2	0	3	3	8	1	5	4	2	0	3	3	8	1	5	4	20.7	20.7	20.7	62.543	581	581;581;414;139;169;58	3			27			0	66.818
A0A024R9U8;A0A024R9W5;Q7Z6Z7;A0A024R9Y3;Q5H924;Q5H935;H0Y659;B4DGF6;Q5H962;A0A087X146;Q3B7K0;Q53FW4	A0A024R9U8;A0A024R9W5;Q7Z6Z7;A0A024R9Y3;Q5H924	22;22;22;21;20;5;5;4;4;1;1;1	22;22;22;21;20;5;5;4;4;1;1;1	22;22;22;21;20;5;5;4;4;1;1;1	E3 ubiquitin-protein ligase HUWE1	HUWE1	;;;;	12	22	22	22	1	5	4	7	4	8	11	2	1	5	4	7	4	8	11	2	1	5	4	7	4	8	11	2	10.3	10.3	10.3	481.01	4365	4365;4374;4374;4359;3407;1196;1197;1343;1672;191;332;439	1.07	41			1		0	64.467
A0A024R9Y9;A0A024R9W1;Q9BPZ2;Q99865;Q5JZB7;A0A087X074;Q5JZB8	A0A024R9Y9;A0A024R9W1;Q9BPZ2;Q99865;Q5JZB7;A0A087X074;Q5JZB8	6;6;6;6;5;5;5	4;4;4;4;3;3;4	4;4;4;4;3;3;4	Spindlin-2B;Spindlin-2A	SPIN-2;SPIN2;SPIN2B;SPIN2A	;;;;;;	7	6	4	4	0	1	1	3	5	2	1	4	0	1	1	2	4	1	1	2	0	1	1	2	4	1	1	2	26	17.8	17.8	29.158	258	258;258;258;258;157;157;247	5					15	0	10.929
A0A024RA52;P25787;Q53GF5;C9JCK5;Q6MZI6	A0A024RA52;P25787;Q53GF5;C9JCK5	9;9;8;6;2	9;9;8;6;2	9;9;8;6;2	Proteasome subunit alpha type;Proteasome subunit alpha type-2	PSMA2	;;;	5	9	9	9	0	3	3	7	4	2	0	2	0	3	3	7	4	2	0	2	0	3	3	7	4	2	0	2	48.7	48.7	48.7	25.898	234	234;234;234;164;99	5					22	0	24.119
Q96GD7;A0A024RAV4;A0A024RAQ1;P16989	Q96GD7;A0A024RAV4;A0A024RAQ1;P16989	1;1;1;1	1;1;1;1	1;1;1;1	Y-box-binding protein 3	CSDA;YBX3	;;;	4	1	1	1	0	0	0	0	0	1	0	0	0	0	0	0	0	1	0	0	0	0	0	0	0	1	0	0	8.6	8.6	8.6	31.931	303	303;303;372;372	4				1		0.0021692	2.9742
A0A024RAY2;P05783;B2RA03;F8VZY9;I6L965;CON__H-INV:HIT000015463	A0A024RAY2;P05783;B2RA03;F8VZY9;I6L965	42;42;41;38;36;2	41;41;40;37;35;2	27;27;26;23;21;2	Keratin, type I cytoskeletal 18	KRT18	;;;;	6	42	41	27	28	26	31	28	27	32	27	37	27	25	30	27	26	31	26	36	20	20	22	20	18	21	21	23	78.1	76.5	58.8	48.057	430	430;430;430;391;372;295	3.89		1	32	255	3	0	323.31
B4E0B5;F8W6I7;Q6IPF2;A0A024RB53;A0A024RAZ7;P09651;F8VTQ5;F8W646;Q3MI39;H0YH80;B4DP35;F8VZ49;Q9BSM5;Q0VAC0;A0A024RC46;A0A024QZ98;Q32P51	B4E0B5;F8W6I7;Q6IPF2;A0A024RB53;A0A024RAZ7;P09651;F8VTQ5;F8W646;Q3MI39;H0YH80;B4DP35;F8VZ49;Q9BSM5;Q0VAC0;A0A024RC46;A0A024QZ98;Q32P51	2;2;2;2;2;2;1;1;1;1;1;1;1;1;1;1;1	2;2;2;2;2;2;1;1;1;1;1;1;1;1;1;1;1	2;2;2;2;2;2;1;1;1;1;1;1;1;1;1;1;1	Heterogeneous nuclear ribonucleoprotein A1;Heterogeneous nuclear ribonucleoprotein A1, N-terminally processed;Heterogeneous nuclear ribonucleoprotein A1-like 2	HNRNPA1;HNRPA1;hCG_2020860;RP11-78J21.1;HNRNPA1L2	;;;;;;;;;;;;;;;;	17	2	2	2	0	1	1	1	0	1	1	1	0	1	1	1	0	1	1	1	0	1	1	1	0	1	1	1	13.4	13.4	13.4	26.567	254	254;307;320;320;372;372;145;156;167;191;208;231;298;320;320;320;320	4.57				3	4	0	10.386
F8W651;Q53FU3;A0A024RB72;F8VVA7;P61923;F8VYK5;F8VXB1;F8VUC5;F8W156;F8VYZ4	F8W651;Q53FU3;A0A024RB72;F8VVA7;P61923;F8VYK5;F8VXB1;F8VUC5;F8W156;F8VYZ4	2;2;2;2;2;1;1;1;1;1	2;2;2;2;2;1;1;1;1;1	2;2;2;2;2;1;1;1;1;1	Coatomer subunit zeta-1	COPZ1	;;;;;;;;;	10	2	2	2	0	0	0	0	0	0	1	2	0	0	0	0	0	0	1	2	0	0	0	0	0	0	1	2	31.1	31.1	31.1	13.393	119	119;177;177;198;177;89;92;95;107;163	5					4	0	4.279
A0A024RBD8;Q9NZN8;B2RDX7;F8VV52;B3KTL6;F8W145;F8VP97;F8VRS8;F8VVY1;F8VX63;H0YH84;F8VUB4;A0A087X050;F8VQD8;H0YI11;F8VWH8;F8VQF4;F8VVD4;H0YHT6;F8VPX5;F8VSK9;F8VS14;F8VV05;H0YHT8;F8VRJ3;H0YI80	A0A024RBD8;Q9NZN8;B2RDX7;F8VV52;B3KTL6;F8W145;F8VP97;F8VRS8	39;39;37;36;34;24;24;20;12;12;11;11;8;7;7;5;5;4;3;2;2;2;2;1;1;1	39;39;37;36;34;24;24;20;12;12;11;11;8;7;7;5;5;4;3;2;2;2;2;1;1;1	39;39;37;36;34;24;24;20;12;12;11;11;8;7;7;5;5;4;3;2;2;2;2;1;1;1	CCR4-NOT transcription complex subunit 2	CNOT2	;;;;;;;	26	39	39	39	0	30	0	33	0	30	0	15	0	30	0	33	0	30	0	15	0	30	0	33	0	30	0	15	82.4	82.4	82.4	59.737	540	540;540;540;531;540;309;321;276;182;217;186;196;152;131;182;81;144;62;104;25;36;54;76;46;68;99	3.92			32	152	16	0	323.31
F8VVM2;Q8NCF7;Q53HC3;B2RE88;A0A024RBE8;A0A024RBH9;Q00325	F8VVM2;Q8NCF7;Q53HC3;B2RE88;A0A024RBE8;A0A024RBH9;Q00325	1;1;1;1;1;1;1	1;1;1;1;1;1;1	1;1;1;1;1;1;1	Phosphate carrier protein, mitochondrial	SLC25A3	;;;;;;	7	1	1	1	0	1	1	1	1	0	0	1	0	1	1	1	1	0	0	1	0	1	1	1	1	0	0	1	3.7	3.7	3.7	36.161	324	324;361;361;361;361;362;362	4.8				1	4	0	5.1791
B7Z9V0;B4E3S0;B4DMH3;Q53G58;B3KN06;A0A024RBI5;Q59EA2;Q9ULV4;H0YHL7	B7Z9V0;B4E3S0;B4DMH3;Q53G58;B3KN06;A0A024RBI5;Q59EA2;Q9ULV4	3;3;3;3;3;3;3;3;1	3;3;3;3;3;3;3;3;1	3;3;3;3;3;3;3;3;1	Coronin;Coronin-1C	CORO1C	;;;;;;;	9	3	3	3	2	0	1	0	1	0	0	0	2	0	1	0	1	0	0	0	2	0	1	0	1	0	0	0	21.5	21.5	21.5	34.489	303	303;369;437;474;474;474;501;474;165	4				4		0	18.701
E7ETD8;F8VR82;Q9UPN1;B7ZB67;B4DJ75;F8VYE8;A0A024RBP2;V9HW04;F8W0W8;A0A140VJS9;B3KXM2;P36873;P62140;P62136;F8W1A0;C9JP48;A0A087WYY5;B4E163;E9PMD7	E7ETD8;F8VR82;Q9UPN1;B7ZB67;B4DJ75;F8VYE8;A0A024RBP2;V9HW04;F8W0W8;A0A140VJS9;B3KXM2;P36873;P62140;P62136;F8W1A0;C9JP48;A0A087WYY5;B4E163;E9PMD7	2;2;2;2;2;2;2;2;2;2;2;2;2;2;1;1;1;1;1	2;2;2;2;2;2;2;2;2;2;2;2;2;2;1;1;1;1;1	2;2;2;2;2;2;2;2;2;2;2;2;2;2;1;1;1;1;1	Serine/threonine-protein phosphatase;Serine/threonine-protein phosphatase PP1-gamma catalytic subunit;Serine/threonine-protein phosphatase PP1-beta catalytic subunit;Serine/threonine-protein phosphatase PP1-alpha catalytic subunit	PPP1CB;PPP1CC;HEL-S-80p;PPP1CA	;;;;;;;;;;;;;;;;;;	19	2	2	2	0	0	0	1	1	0	1	1	0	0	0	1	1	0	1	1	0	0	0	1	1	0	1	1	17.2	17.2	17.2	19.588	169	169;270;294;299;299;304;323;327;332;341;413;323;327;330;83;138;140;179;253	4.5				2	2	0	6.6346
Q6P5Z9;J3KP58;A0A024RBR1;P30622;F5H6A0;Q59GJ4;F5H1T5;F6VGP8;Q86WU4;F5H0N7;F5H367;Q6Q318;F5H270;A7E2F7;A0A140VJG6;Q9UDT6	Q6P5Z9;J3KP58;A0A024RBR1;P30622;F5H6A0;Q59GJ4;F5H1T5;F6VGP8;Q86WU4;F5H0N7	4;4;4;4;3;3;2;2;2;2;1;1;1;1;1;1	4;4;4;4;3;3;2;2;2;2;1;1;1;1;1;1	4;4;4;4;3;3;2;2;2;2;1;1;1;1;1;1	CAP-Gly domain-containing linker protein 1	CLIP1;RSN	;;;;;;;;;	16	4	4	4	0	0	0	0	2	1	0	3	0	0	0	0	2	1	0	3	0	0	0	0	2	1	0	3	9.8	9.8	9.8	71.732	653	653;1316;1427;1438;803;1065;350;428;449;1013;83;94;108;1011;1046;1046	2.33		5		1		0	9.1522
F5H5U2;A0A024RBS0;Q8NHQ9	F5H5U2;A0A024RBS0;Q8NHQ9	1;1;1	1;1;1	1;1;1	ATP-dependent RNA helicase DDX55	DDX55	;;	3	1	1	1	0	1	1	1	0	0	0	0	0	1	1	1	0	0	0	0	0	1	1	1	0	0	0	0	1.6	1.6	1.6	65.19	569	569;600;600	1.33	2	1				1	-2
A0A024RBS1;E1NZA1;Q92616	A0A024RBS1;E1NZA1;Q92616	3;3;3	3;3;3	3;3;3	Translational activator GCN1	GCN1L1;PRIC295	;;	3	3	3	3	0	0	0	0	0	0	3	0	0	0	0	0	0	0	3	0	0	0	0	0	0	0	3	0	1.7	1.7	1.7	266.87	2432	2432;2671;2671	1.67	2		1			0	4.5849
K7X1S0;A0A024RBT2;Q502X2;A0A0S2Z5P6;A0A0S2Z5U7;Q9NR28	K7X1S0;A0A024RBT2;Q502X2;A0A0S2Z5P6;A0A0S2Z5U7;Q9NR28	1;1;1;1;1;1	1;1;1;1;1;1	1;1;1;1;1;1	Diablo homolog, mitochondrial	DIABLO	;;;;;	6	1	1	1	0	0	0	0	0	0	0	1	0	0	0	0	0	0	0	1	0	0	0	0	0	0	0	1	8.5	8.5	8.5	16.314	142	142;166;186;195;239;239	5					1	0	3.9376
Q9H9K9;A0A024RBV2;Q86V21	Q9H9K9;A0A024RBV2;Q86V21	1;1;1	1;1;1	1;1;1	Acetoacetyl-CoA synthetase	AACS	;;	3	1	1	1	0	0	0	0	0	1	0	0	0	0	0	0	0	1	0	0	0	0	0	0	0	1	0	0	5.9	5.9	5.9	28.141	253	253;672;672	3			1			1	-2
H0YKZ4;A2RQD9;H7BXT3;H0Y3Q0;Q59H04;A0A024RCE2;A0A024RCD0;A0A087WZR0;A0A087WY68;P29122	H0YKZ4;A2RQD9;H7BXT3;H0Y3Q0;Q59H04;A0A024RCE2;A0A024RCD0;A0A087WZR0;A0A087WY68;P29122	1;1;1;1;1;1;1;1;1;1	1;1;1;1;1;1;1;1;1;1	1;1;1;1;1;1;1;1;1;1	Proprotein convertase subtilisin/kexin type 6	PCSK6	;;;;;;;;;	10	1	1	1	0	0	0	0	0	0	1	0	0	0	0	0	0	0	1	0	0	0	0	0	0	0	1	0	4.3	4.3	4.3	37.963	345	345;357;664;797;800;826;839;962;975;969	3			1			1	-2
A0A024RCN6;P26640;A0A140T936;B4DT32;A0A140T954;A2ABF4;A0A0G2JJT9;H0Y426;A0A140T904	A0A024RCN6;P26640;A0A140T936;B4DT32	26;26;23;14;7;4;4;4;1	26;26;23;14;7;4;4;4;1	26;26;23;14;7;4;4;4;1	Valine--tRNA ligase	VARS	;;;	9	26	26	26	5	1	9	7	13	8	15	20	5	1	9	7	13	8	15	20	5	1	9	7	13	8	15	20	30.3	30.3	30.3	140.47	1264	1264;1264;1183;676;366;174;174;288;95	2.48		47	44			0	157.32
A0A024RCV0;Q96RN1	A0A024RCV0;Q96RN1	1;1	1;1	1;1	Testis anion transporter 1	SLC26A8	;	2	1	1	1	0	0	0	0	0	0	1	0	0	0	0	0	0	0	1	0	0	0	0	0	0	0	1	0	1.6	1.6	1.6	109	970	970;970	5					1	1	-2
A0A024RD18;Q15208;B2R6F9;Q9UPD4	A0A024RD18;Q15208;B2R6F9	54;54;52;1	54;54;52;1	28;28;26;1	Serine/threonine-protein kinase 38	STK38	;;	4	54	54	28	44	46	45	44	39	38	31	36	44	46	45	44	39	38	31	36	24	25	24	24	21	20	15	18	85.6	85.6	52.3	54.19	465	465;465;465;122	3.83	5	8	177	562	66	0	323.31
A0A024RD80;P08238;B4DMA2;B4DGL0;Q6PK50;Q9H6X9;A8K3W9;Q58FF7;Q14568;O14942;G3V2J8;B4DTA5;Q86SX1;Q58FG1;Q58FF6	A0A024RD80;P08238;B4DMA2;B4DGL0;Q6PK50	16;16;15;15;8;5;5;5;3;2;1;1;1;1;1	16;16;15;15;8;5;5;5;3;2;1;1;1;1;1	9;9;8;8;3;3;3;3;0;1;0;0;0;0;0	Heat shock protein HSP 90-beta	HSP90AB1	;;;;	15	16	16	9	9	0	4	3	8	10	5	9	9	0	4	3	8	10	5	9	5	0	1	1	5	5	2	5	26.8	26.8	15.1	83.263	724	724;724;686;714;351;362;362;597;343;130;174;183;262;418;505	3			51			0	96.756
A0A024RDF7;E7EPB1;A0A158SIU0;E7EQS8;Q6N021	A0A024RDF7;E7EPB1;A0A158SIU0;E7EQS8;Q6N021	1;1;1;1;1	1;1;1;1;1	1;1;1;1;1	Methylcytosine dioxygenase TET2	FLJ20032;TET2	;;;;	5	1	1	1	0	0	0	0	0	0	1	0	0	0	0	0	0	0	1	0	0	0	0	0	0	0	1	0	1.4	1.4	1.4	130.25	1165	1165;1167;2002;2023;2002	2		1				0.0019646	2.2822
A0A024RDQ0;A0A024RDS1;Q92598;B4DZB4;B4DY72;B4DF68;A0A0A0MSM0;R4GN69;D6RJ96;B4E0H6;B3KNM0;B4DT47;B4DIZ3;B4DUS3;E9PDE8;B4DXT2;Q53ZP9;A0A140VKE7;B4DZR0;O95757	A0A024RDQ0;A0A024RDS1;Q92598;B4DZB4;B4DY72;B4DF68;A0A0A0MSM0	3;3;3;2;2;2;2;1;1;1;1;1;1;1;1;1;1;1;1;1	3;3;3;2;2;2;2;1;1;1;1;1;1;1;1;1;1;1;1;1	2;2;2;1;1;1;1;1;0;0;0;0;0;0;0;0;0;0;0;0	Heat shock protein 105 kDa	HSPH1	;;;;;;	20	3	3	2	3	0	2	0	1	1	0	1	3	0	2	0	1	1	0	1	2	0	2	0	1	1	0	1	6.1	6.1	4.4	92.115	814	814;858;858;639;677;755;782;115;531;564;572;684;721;735;813;813;839;839;868;839	3			8			0	8.8151
Q8WYD2;A0A087WV90;E9PDN5;A0A087WTU7;A0A075B6G3;P11532	Q8WYD2;A0A087WV90;E9PDN5;A0A087WTU7;A0A075B6G3;P11532	1;1;1;1;1;1	1;1;1;1;1;1	1;1;1;1;1;1	Dystrophin	DMD	;;;;;	6	1	1	1	1	1	1	1	0	0	1	1	1	1	1	1	0	0	1	1	1	1	1	1	0	0	1	1	21.1	21.1	21.1	6.5204	57	57;3680;3681;3684;3685;3685	2.89	2	1	3	2	1	0.0092764	1.9126
A0A075B6R9	A0A075B6R9	2	2	2		IGKV2D-24		1	2	2	2	1	1	1	1	0	1	0	0	1	1	1	1	0	1	0	0	1	1	1	1	0	1	0	0	13.3	13.3	13.3	13.079	120	120	5					5	0	3.5317
A2NJV5;A0A0A0MRZ7;A0A075B6S2;B7ZMG8;Q7Z3Y5;A0A087X0Q4;A0A109PS54;A2NB45;Q9UL80;A2IPI1;A0A075B6S6;A0A075B6P5;A0A087WW87;P06310;P01615;P01614	A2NJV5;A0A0A0MRZ7;A0A075B6S2;B7ZMG8;Q7Z3Y5;A0A087X0Q4;A0A109PS54;A2NB45;Q9UL80;A2IPI1;A0A075B6S6;A0A075B6P5;A0A087WW87;P06310;P01615;P01614	2;2;2;1;1;1;1;1;1;1;1;1;1;1;1;1	1;1;1;0;0;0;0;0;0;0;0;0;0;0;0;0	1;1;1;0;0;0;0;0;0;0;0;0;0;0;0;0	Ig kappa chain V-II region RPMI 6410;Ig kappa chain V-II region FR;Ig kappa chain V-II region Cum	IGKV A18;IGKV2D-26;IGKV2D-29;VKA17;IGKV2-40;IGKV2D-30;IGKV2D-28	;;;;;;;;;;;;;;;	16	2	1	1	1	1	2	2	2	2	2	2	1	1	1	1	1	1	1	1	1	1	1	1	1	1	1	1	16.7	16.7	16.7	13.085	120	120;120;120;83;86;104;112;113;114;118;120;120;121;120;120;121	5					15	0	19.705
A0A087WW92;A0A087WT45;A0A075B793;A8K7Z3;Q4V328	A0A087WW92;A0A087WT45;A0A075B793;A8K7Z3;Q4V328	1;1;1;1;1	1;1;1;1;1	1;1;1;1;1	GRIP1-associated protein 1	GRIPAP1	;;;;	5	1	1	1	0	0	0	0	1	0	0	0	0	0	0	0	1	0	0	0	0	0	0	0	1	0	0	0	23.2	23.2	23.2	7.6034	69	69;796;810;841;841	2		1				1	-2
A0A087WTB8	A0A087WTB8	1	1	1	Ubiquitin carboxyl-terminal hydrolase	UCHL3		1	1	1	1	0	0	0	0	0	1	0	0	0	0	0	0	0	1	0	0	0	0	0	0	0	1	0	0	5.7	5.7	5.7	21.945	194	194	3			1			1	-2
O14992;A0A087WTS8;A0A087WYC1;Q59GF8;V9HW33;B4DH02;P34932	O14992;A0A087WTS8;A0A087WYC1;Q59GF8;V9HW33;B4DH02;P34932	2;2;2;2;2;2;2	1;1;1;1;1;1;1	1;1;1;1;1;1;1	Heat shock 70 kDa protein 4	HS24/p52;HSPA4;HEL-S-5a	;;;;;;	7	2	1	1	1	0	0	0	1	0	0	1	0	0	0	0	1	0	0	1	0	0	0	0	1	0	0	1	5.9	3	3	52.367	474	474;475;699;782;840;840;840	3			2			0	3.6911
A0A087WV20;A0A087WTU9;D6W5H5;A0A087WZY3;Q8TCU4	A0A087WV20;A0A087WTU9;D6W5H5;A0A087WZY3;Q8TCU4	1;1;1;1;1	1;1;1;1;1	1;1;1;1;1	Alstrom syndrome protein 1	ALMS1	;;;;	5	1	1	1	0	0	1	0	0	0	0	0	0	0	1	0	0	0	0	0	0	0	1	0	0	0	0	0	0.5	0.5	0.5	425.23	3859	3859;4126;4167;4168;4167	3			1			1	-2
A0A087WUL2;P49720;A0A087WXQ8;A0A087WY10	A0A087WUL2;P49720;A0A087WXQ8;A0A087WY10	3;3;2;2	3;3;2;2	3;3;2;2	Proteasome subunit beta type-3	PSMB3	;;;	4	3	3	3	0	0	0	0	0	0	1	2	0	0	0	0	0	0	1	2	0	0	0	0	0	0	1	2	33.1	33.1	33.1	16.161	145	145;205;107;112	5					3	0	9.5838
E7ETK0;A0A087WUS0;P62847	E7ETK0;A0A087WUS0;P62847	1;1;1	1;1;1	1;1;1	40S ribosomal protein S24	RPS24	;;	3	1	1	1	0	0	0	0	0	0	1	1	0	0	0	0	0	0	1	1	0	0	0	0	0	0	1	1	9.2	9.2	9.2	15.197	131	131;132;133	5					2	0	5.1615
B4DGK9;A0A087X280;F5H2D5;B7Z8Y5;A0A087WVW6;Q9UHV5	B4DGK9;A0A087X280;F5H2D5;B7Z8Y5;A0A087WVW6;Q9UHV5	1;1;1;1;1;1	1;1;1;1;1;1	1;1;1;1;1;1	Rap guanine nucleotide exchange factor-like 1	RAPGEFL1	;;;;;	6	1	1	1	0	0	0	0	0	0	0	1	0	0	0	0	0	0	0	1	0	0	0	0	0	0	0	1	2.6	2.6	2.6	44.987	392	392;459;505;505;662;662	5					1	0.001996	2.3779
B4DJ89;A0A087WWX0;A0A087WVZ9;A0A0A0MQR7;E5KT65;P19388;A0A087WVN5	B4DJ89;A0A087WWX0;A0A087WVZ9;A0A0A0MQR7;E5KT65;P19388;A0A087WVN5	2;2;2;2;2;2;1	2;2;2;2;2;2;1	2;2;2;2;2;2;1	DNA-directed RNA polymerases I, II, and III subunit RPABC1	POLR2E	;;;;;;	7	2	2	2	0	0	0	0	0	0	0	2	0	0	0	0	0	0	0	2	0	0	0	0	0	0	0	2	14.5	14.5	14.5	13.548	117	117;134;184;204;210;210;83	5					2	0	3.2923
Q05CW6;B2R6D0;A0A087WW66;Q99460;Q05BX4;H7BZR6;H7C378;C9J9M4	Q05CW6;B2R6D0;A0A087WW66;Q99460;Q05BX4	8;8;8;8;7;3;3;2	8;8;8;8;7;3;3;2	8;8;8;8;7;3;3;2	26S proteasome non-ATPase regulatory subunit 1	PSMD1	;;;;	8	8	8	8	4	0	2	0	2	3	3	4	4	0	2	0	2	3	3	4	4	0	2	0	2	3	3	4	15.3	15.3	15.3	94.729	856	856;953;953;953;824;164;192;203	2.95		1	19			0	30.086
A0A087WWI8;Q9H0I3	A0A087WWI8;Q9H0I3	1;1	1;1	1;1	Coiled-coil domain-containing protein 113	CCDC113	;	2	1	1	1	1	0	0	0	0	0	0	0	1	0	0	0	0	0	0	0	1	0	0	0	0	0	0	0	9.5	9.5	9.5	22.103	190	190;377	1	1					1	-2
A0A087WWL5;Q86XI8	A0A087WWL5;Q86XI8	1;1	1;1	1;1	Uncharacterized protein C19orf68	C19orf68	;	2	1	1	1	1	1	0	1	0	0	0	1	1	1	0	1	0	0	0	1	1	1	0	1	0	0	0	1	0.9	0.9	0.9	101.68	920	920;627	3.75			1	3		0.0018904	2.0762
A0A087WWU8;Q5HYB6;B2RDE1;A0A0S2Z4I4;A0A0S2Z4G4;D6R904;A0A0S2Z4G8;J3KN67;H0YL80;K7EP68;H0YKX5;B4DTB1;H0YKP3;B4DTK3;K7ERG3;K7ENT6;Q8NAG3;B4DGC2;Q8TCG4;B4DWT5;C9IZA2;H0YNC7;Q5VU61;B4DVY2;Q15657;Q1ZYL5;F5H7S3;D9YZV7;V9HW56;H7BYY1;H0YK48;B7Z722;H0YL52;B7Z596;V9HW25;Q5TCU3;D9YZV5;D9YZV4;CON__Q3SX28;A7XZE4;A0A0S2Z4G6;A0A0K0K1I0;A0A024R5W6;Q59GR8;Q5TCU8;Q6ZN40;M1VPF4;P67936;P09493;P07951;P06753;D6RFM2;Q8…	A0A087WWU8;Q5HYB6;B2RDE1;A0A0S2Z4I4;A0A0S2Z4G4;D6R904;A0A0S2Z4G8;J3KN67;H0YL80;K7EP68;H0YKX5;B4DTB1;H0YKP3;B4DTK3;K7ERG3;K7ENT6;Q8NAG3;B4DGC2;Q8TCG4;B4DWT5;C9IZA2;H0YNC7;Q5VU61;B4DVY2;Q15657;Q1ZYL5;F5H7S3;D9YZV7;V9HW56;H7BYY1;H0YK48;B7Z722;H0YL52;B7Z596;V9HW25;Q5TCU3;D9YZV5;D9YZV4;CON__Q3SX28;A7XZE4;A0A0S2Z4G6;A0A0K0K1I0;A0A024R5W6;Q59GR8;Q5TCU8;Q6ZN40;M1VPF4;P67936;P09493;P07951;P06753	4;4;4;4;4;3;3;3;2;2;2;2;2;2;2;2;2;2;2;2;2;2;2;2;2;2;2;2;2;2;2;2;2;2;2;2;2;2;2;2;2;2;2;2;2;2;2;2;2;2;2;1;1;1;1	4;4;4;4;4;3;3;3;2;2;2;2;2;2;2;2;2;2;2;2;2;2;2;2;2;2;2;2;2;2;2;2;2;2;2;2;2;2;2;2;2;2;2;2;2;2;2;2;2;2;2;1;1;1;1	4;4;4;4;4;3;3;3;2;2;2;2;2;2;2;2;2;2;2;2;2;2;2;2;2;2;2;2;2;2;2;2;2;2;2;2;2;2;2;2;2;2;2;2;2;2;2;2;2;2;2;1;1;1;1	Tyrosine-protein kinase receptor;Tropomyosin alpha-4 chain;Tropomyosin alpha-1 chain;Tropomyosin beta chain;Tropomyosin alpha-3 chain	TPM3;DKFZp686J1372;TPM1;TPM4;HEL-S-108;HEL-S-273;TPM2;TPM2b;TPM3-ROS1	;;;;;;;;;;;;;;;;;;;;;;;;;;;;;;;;;;;;;;;;;;;;;;;;;;	55	4	4	4	1	1	2	1	1	1	4	4	1	1	2	1	1	1	4	4	1	1	2	1	1	1	4	4	16.7	16.7	16.7	26.42	227	227;232;248;248;248;95;248;285;68;138;142;154;157;158;170;179;183;188;203;203;217;223;223;229;243;245;245;245;248;248;248;248;265;275;284;284;284;284;284;284;284;284;284;303;322;326;725;248;284;284;285;49;92;92;182	4.47				9	8	0	11.362
Q68E00;A0A087WX59;Q16186;A0A087WUX6;B4DMP7	Q68E00;A0A087WX59;Q16186;A0A087WUX6;B4DMP7	2;2;2;1;1	2;2;2;1;1	2;2;2;1;1	Proteasomal ubiquitin receptor ADRM1	DKFZp686G2045;ADRM1	;;;;	5	2	2	2	0	0	0	1	0	0	1	2	0	0	0	1	0	0	1	2	0	0	0	1	0	0	1	2	9.8	9.8	9.8	32.579	315	315;368;407;141;188	3.83			1	5		0	10.088
A0A087WZ13;E9PAU2;Q8IY67;K7EKR9;K7EQG2	A0A087WZ13;E9PAU2;Q8IY67	15;15;8;2;2	15;15;8;2;2	15;15;8;2;2	Ribonucleoprotein PTB-binding 1	RAVER1	;;	5	15	15	15	0	0	0	5	0	12	0	7	0	0	0	5	0	12	0	7	0	0	0	5	0	12	0	7	37.1	37.1	37.1	77.843	739	739;756;606;96;157	3			26			0	73.294
B7Z385;Q5JPJ8;A0A087X0J3;A0A087WZ15;E9PDI2;B7Z4M3;P40123	B7Z385;Q5JPJ8;A0A087X0J3;A0A087WZ15;E9PDI2;B7Z4M3;P40123	1;1;1;1;1;1;1	1;1;1;1;1;1;1	1;1;1;1;1;1;1	Adenylyl cyclase-associated protein;Adenylyl cyclase-associated protein 2	CAP2;DKFZp686D0714	;;;;;;	7	1	1	1	0	0	1	0	0	0	0	0	0	0	1	0	0	0	0	0	0	0	1	0	0	0	0	0	6.6	6.6	6.6	39.911	365	365;394;394;394;451;451;477	4				1		0	5.8988
M0R210;A0A087WZ27;P62249;M0R3H0;Q6IPX4	M0R210;A0A087WZ27;P62249;M0R3H0;Q6IPX4	2;2;2;1;1	2;2;2;1;1	2;2;2;1;1	40S ribosomal protein S16	RPS16;ZNF90	;;;;	5	2	2	2	0	0	0	0	0	0	0	2	0	0	0	0	0	0	0	2	0	0	0	0	0	0	0	2	14.7	14.7	14.7	14.419	129	129;129;146;100;152	5					2	0	4.7154
Q5BKY2;A0A087WZK9;Q6IB98;Q53HR0;Q53HG0;B3KS98;O15372;E5RHC7;E5RH59;E5RFW7;B4DJN9;E5RFH0;E5RGU4;E5RJT0	Q5BKY2;A0A087WZK9;Q6IB98;Q53HR0;Q53HG0;B3KS98;O15372	5;5;5;5;5;5;5;2;2;2;2;2;2;1	5;5;5;5;5;5;5;2;2;2;2;2;2;1	5;5;5;5;5;5;5;2;2;2;2;2;2;1	Eukaryotic translation initiation factor 3 subunit H	EIF3H;EIF3S3	;;;;;;	14	5	5	5	0	2	1	2	1	1	3	1	0	2	1	2	1	1	3	1	0	2	1	2	1	1	3	1	19.2	19.2	19.2	39.609	349	349;349;352;352;352;366;352;46;56;97;153;170;235;244	4.5				6	6	0	10.777
A0A087WZQ2;Q6P1L6	A0A087WZQ2;Q6P1L6	1;1	1;1	1;1	Zinc finger protein 343	ZNF343	;	2	1	1	1	0	0	0	0	0	0	0	1	0	0	0	0	0	0	0	1	0	0	0	0	0	0	0	1	2.5	2.5	2.5	73.429	640	640;599	2		1				1	-2
A0A087X004;E5G743;Q9UI32	A0A087X004;E5G743;Q9UI32	1;1;1	1;1;1	1;1;1	Glutaminase liver isoform, mitochondrial	GLS2	;;	3	1	1	1	1	1	1	1	1	1	1	1	1	1	1	1	1	1	1	1	1	1	1	1	1	1	1	1	3.9	3.9	3.9	37.093	337	337;565;602	3.17	4	4	4	6	5	0.0019685	2.2868
A0A087X0K9;Q6MZU1;G5E9E7;A9CQZ8;G3V1L9;Q07157;Q68DX9;H0YLT6;H0YKB1;B4DZK4	A0A087X0K9;Q6MZU1;G5E9E7;A9CQZ8;G3V1L9;Q07157;Q68DX9	3;3;3;3;3;3;2;1;1;1	3;3;3;3;3;3;2;1;1;1	3;3;3;3;3;3;2;1;1;1	Tight junction protein ZO-1	TJP1;DKFZp686A1195;DKFZp686M05161	;;;;;;	10	3	3	3	0	0	0	0	3	0	0	0	0	0	0	0	3	0	0	0	0	0	0	0	3	0	0	0	3	3	3	187.85	1676	1676;1692;1692;1761;1768;1748;1267;231;383;757	2		3				0	4.7509
D6RAC5;H0Y9M5;H0Y9V4;Q9P038;B7Z4K7;A0A087X159;P81877	D6RAC5;H0Y9M5;H0Y9V4;Q9P038;B7Z4K7;A0A087X159;P81877	1;1;1;1;1;1;1	1;1;1;1;1;1;1	1;1;1;1;1;1;1	Single-stranded DNA-binding protein 2	SSBP2	;;;;;;	7	1	1	1	1	0	1	0	1	0	1	0	1	0	1	0	1	0	1	0	1	0	1	0	1	0	1	0	8.7	8.7	8.7	22.667	208	208;264;275;314;332;369;361	3.17		2	2	1	1	1	-2
Q14214;A0A087X1N7;P20929	Q14214;A0A087X1N7;P20929	1;1;1	1;1;1	1;1;1	Nebulin	NEB	;;	3	1	1	1	0	0	0	0	0	0	0	1	0	0	0	0	0	0	0	1	0	0	0	0	0	0	0	1	0.7	0.7	0.7	285.74	2472	2472;8560;6669	4				1		1	-2
A0A087X1W2;E9PMZ2;E9PMW9	A0A087X1W2;E9PMZ2;E9PMW9	2;1;1	1;0;0	1;0;0		PRMT1	;;	3	2	1	1	0	0	0	0	2	0	0	0	0	0	0	0	1	0	0	0	0	0	0	0	1	0	0	0	13.3	10.9	10.9	32.693	285	285;63;110	5					1	0	8.6177
A8K1E4;A0A0G2JQX1;A0A0G2JPW5;A0A0G2JSA7;A0A087X1Z1;Q96RT8	A8K1E4;A0A0G2JQX1;A0A0G2JPW5;A0A0G2JSA7;A0A087X1Z1;Q96RT8	1;1;1;1;1;1	1;1;1;1;1;1	1;1;1;1;1;1	Gamma-tubulin complex component 5	TUBGCP5	;;;;;	6	1	1	1	1	1	0	0	0	0	0	0	1	1	0	0	0	0	0	0	1	1	0	0	0	0	0	0	1.3	1.3	1.3	118.35	1024	1024;1024;1024;1026;1026;1024	3	1				1	1	-2
A0A087X2D8;O60271;Q5JB53;Q7Z5Q8;Q719J0;B4DS36;A0A060L980;D6RHI8	A0A087X2D8;O60271	9;8;4;3;3;3;2;1	9;8;4;3;3;3;2;1	9;8;4;3;3;3;2;1	C-Jun-amino-terminal kinase-interacting protein 4	SPAG9	;	8	9	9	9	0	3	1	1	7	8	0	1	0	3	1	1	7	8	0	1	0	3	1	1	7	8	0	1	12.1	12.1	12.1	145.17	1312	1312;1321;766;200;508;921;274;156	2		21				0	25.554
V9HW24;A0A087X2I1;P62333;H0YJC0;H0YJS8;B4DR91;H0YJX2;H0YJE9;H0YJT1	V9HW24;A0A087X2I1;P62333;H0YJC0	14;14;14;7;5;4;2;1;1	14;14;14;7;5;4;2;1;1	14;14;14;7;5;4;2;1;1	26S protease regulatory subunit 10B	HEL-S-73;PSMC6	;;;	9	14	14	14	0	1	1	1	1	1	9	13	0	1	1	1	1	1	9	13	0	1	1	1	1	1	9	13	46	46	46	44.16	389	389;403;389;262;194;186;67;70;97	4				32		0	104.92
A0A0A0MR66;Q7Z3D7;A0A0S2Z4W4;P98175;A0A0S2Z4X1;Q6PKH5;Q59HE6;A0A024R2U6;P52756;A0A0S2Z549	A0A0A0MR66;Q7Z3D7;A0A0S2Z4W4;P98175;A0A0S2Z4X1	88;87;82;82;74;31;5;5;5;1	88;87;82;82;74;31;5;5;5;1	86;85;80;80;72;31;5;5;5;1	RNA-binding protein 10	RBM10;DKFZp686E2459	;;;;	10	88	88	86	67	24	59	65	58	56	54	51	67	24	59	65	58	56	54	51	65	24	57	63	56	54	52	49	68.8	68.8	68.1	110.36	995	995;995;930;930;852;541;505;815;815;546	2.72	12	249	510	35	6	0	323.31
H0Y7N6;F6XFR5;B4DQA3;J3QSX6;B3KSG3;B7Z4H1;F8W8M4;A0A0A0MRL6;O14639	H0Y7N6;F6XFR5;B4DQA3;J3QSX6;B3KSG3;B7Z4H1;F8W8M4;A0A0A0MRL6;O14639	2;2;2;2;2;2;2;2;2	2;2;2;2;2;2;2;2;2	2;2;2;2;2;2;2;2;2	Actin-binding LIM protein 1	ABLIM1	;;;;;;;;	9	2	2	2	0	0	0	1	1	1	1	0	0	0	0	1	1	1	1	0	0	0	0	1	1	1	1	0	23.8	23.8	23.8	19.642	172	172;173;380;401;531;655;718;746;778	3			4			0	4.74
A0A0A0MSI0;B2R4P2;Q06830;A0A0A0MRQ5	A0A0A0MSI0;B2R4P2;Q06830;A0A0A0MRQ5	6;6;6;3	5;5;5;2	4;4;4;1	Peroxiredoxin-1	PRDX1	;;;	4	6	5	4	0	0	1	3	1	0	3	6	0	0	1	2	1	0	2	5	0	0	0	1	0	0	1	4	35.7	28.7	22.2	18.976	171	171;199;199;97	4.67	1				11	0	13.746
B3KMI4;B3KV84;T2DQ69;B3KX23;A0A0A0MSJ0;Q86XP3	B3KMI4;B3KV84;T2DQ69;B3KX23;A0A0A0MSJ0;Q86XP3	1;1;1;1;1;1	1;1;1;1;1;1	1;1;1;1;1;1	ATP-dependent RNA helicase DDX42	DDX42	;;;;;	6	1	1	1	0	0	0	0	0	0	0	1	0	0	0	0	0	0	0	1	0	0	0	0	0	0	0	1	2	2	2	43.494	407	407;484;554;674;708;938	2		1				0.0018975	2.0945
Q7L4K8;B4DVX2;Q6P0M4;Q7Z355;J3KR24;Q7Z3U5;A0A0A0MSX9;Q59G75;P41252	Q7L4K8;B4DVX2;Q6P0M4;Q7Z355;J3KR24;Q7Z3U5;A0A0A0MSX9;Q59G75;P41252	1;1;1;1;1;1;1;1;1	1;1;1;1;1;1;1;1;1	1;1;1;1;1;1;1;1;1	Isoleucine--tRNA ligase, cytoplasmic	IARS;DKFZp686L17145;DKFZp686L0869	;;;;;;;;	9	1	1	1	0	0	0	0	0	0	0	1	0	0	0	0	0	0	0	1	0	0	0	0	0	0	0	1	3.3	3.3	3.3	53.577	481	481;772;1055;1152;1152;1242;1242;1279;1262	2		1				0.0021322	2.832
A0A0A1EMC4;W0HK13;Q8TC59	A0A0A1EMC4;W0HK13;Q8TC59	1;1;1	1;1;1	1;1;1	Piwi-like protein;Piwi-like protein 2	PIWIL2	;;	3	1	1	1	0	0	0	0	0	0	0	1	0	0	0	0	0	0	0	1	0	0	0	0	0	0	0	1	1.3	1.3	1.3	82.46	718	718;973;973	2		1				1	-2
A0A0A7CA11;A0A0A7C837	A0A0A7CA11;A0A0A7C837	1;1	1;1	1;1		HLA-DPB1	;	2	1	1	1	1	0	0	0	0	0	0	0	1	0	0	0	0	0	0	0	1	0	0	0	0	0	0	0	25.3	25.3	25.3	10.684	87	87;87	4				1		1	-2
A0M8Q9;Q8TCJ5;P0DOY3;P0DOY2;Q6PJR7;A0A0B4J231;P0DOX8;Q5FWF9;Q8N5F4;Q6GMW4;Q8N355;Q7Z2U7;Q6NS95;Q6GMW3;Q6GMV8;Q5CZ94;S6BGD6;Q6PJG0;Q6PIK1;Q6P2J1;Q6IN99;Q6GMW6;Q567P1;A2NUT2;A0A5E4;Q96E61;Q8NEJ1;Q6PIQ7;Q6P5S3;Q6IPQ0;Q6GMX4;Q6GMX3;Q6GMV7;Q6DHW4;P0CG04;P0CF74;B9A064	A0M8Q9;Q8TCJ5;P0DOY3;P0DOY2;Q6PJR7;A0A0B4J231;P0DOX8;Q5FWF9;Q8N5F4;Q6GMW4;Q8N355;Q7Z2U7;Q6NS95;Q6GMW3;Q6GMV8;Q5CZ94;S6BGD6;Q6PJG0;Q6PIK1;Q6P2J1;Q6IN99;Q6GMW6;Q567P1;A2NUT2;A0A5E4;Q96E61;Q8NEJ1;Q6PIQ7;Q6P5S3;Q6IPQ0;Q6GMX4;Q6GMX3;Q6GMV7;Q6DHW4;P0CG04;P0CF74;B9A064	1;1;1;1;1;1;1;1;1;1;1;1;1;1;1;1;1;1;1;1;1;1;1;1;1;1;1;1;1;1;1;1;1;1;1;1;1	1;1;1;1;1;1;1;1;1;1;1;1;1;1;1;1;1;1;1;1;1;1;1;1;1;1;1;1;1;1;1;1;1;1;1;1;1	1;1;1;1;1;1;1;1;1;1;1;1;1;1;1;1;1;1;1;1;1;1;1;1;1;1;1;1;1;1;1;1;1;1;1;1;1	Beta-2-microglobulin;Ig lambda-1 chain C regions;Ig lambda-6 chain C region;Immunoglobulin lambda-like polypeptide 5	C1 segment;DKFZp667J0810;IGL@;IGLL5;DKFZp781M0386;IGLC1;IGLC6	;;;;;;;;;;;;;;;;;;;;;;;;;;;;;;;;;;;;	37	1	1	1	0	0	0	0	0	0	0	1	0	0	0	0	0	0	0	1	0	0	0	0	0	0	0	1	14.3	14.3	14.3	11.29	105	105;106;106;106;139;215;216;232;233;233;234;234;234;234;234;234;235;235;235;235;235;235;235;235;235;236;236;236;236;236;236;236;236;237;106;106;214	4				2		0	53.149
F8VV32;A0A0B4J259;B2R4C5;P61626	F8VV32;A0A0B4J259;B2R4C5;P61626	4;4;4;4	4;4;4;4	4;4;4;4	Lysozyme;Lysozyme C	LYZ	;;;	4	4	4	4	0	0	1	0	0	0	1	3	0	0	1	0	0	0	1	3	0	0	1	0	0	0	1	3	26.9	26.9	26.9	11.488	104	104;137;148;148	2.38	3	2		3		0	16.353
Q9BV28;B2RBD5;A0A0B4J269;Q13509;Q53G92;Q3ZCR3	Q9BV28;B2RBD5;A0A0B4J269;Q13509;Q53G92;Q3ZCR3	15;15;15;15;14;11	3;3;3;3;3;2	1;1;1;1;1;0	Tubulin beta-3 chain	TUBB3	;;;;;	6	15	3	1	10	9	9	10	11	10	8	14	1	0	0	0	1	1	0	2	1	0	0	0	1	0	0	1	37.7	9.4	4.2	45.622	406	406;450;797;450;450;280	3.5			3	3		0	8.8429
A0A0C4DGG6;A0A0C4DFX6;Q9UHC9	A0A0C4DGG6;A0A0C4DFX6;Q9UHC9	1;1;1	1;1;1	1;1;1	Niemann-Pick C1-like protein 1	NPC1L1	;;	3	1	1	1	0	1	0	1	0	1	0	1	0	1	0	1	0	1	0	1	0	1	0	1	0	1	0	1	0.5	0.5	0.5	140.39	1286	1286;1332;1359	1.75	1	3				1	-2
E7ENN3;Q7RTM4;A0A0C4DG40;Q8NF91	E7ENN3;Q7RTM4;A0A0C4DG40;Q8NF91	1;1;1;1	1;1;1;1	1;1;1;1	Nesprin-1	SYNE1	;;;	4	1	1	1	0	0	0	1	0	0	0	0	0	0	0	1	0	0	0	0	0	0	0	1	0	0	0	0	0.2	0.2	0.2	964.83	8392	8392;8407;8749;8797	1	1					1	-2
A0A0C4DG91	A0A0C4DG91	1	1	1	Nucleoside diphosphate kinase	NME6		1	1	1	1	0	1	0	0	0	0	0	0	0	1	0	0	0	0	0	0	0	1	0	0	0	0	0	0	7.2	7.2	7.2	22.003	194	194	3.5		1			1	1	-2
F5H3E1;F5H1H2;F5H2E6;A0A0C4DGG8;Q8IX12	F5H3E1;F5H1H2;F5H2E6;A0A0C4DGG8;Q8IX12	2;2;2;2;2	2;2;2;2;2	2;2;2;2;2	Cell division cycle and apoptosis regulator protein 1	CCAR1	;;;;	5	2	2	2	0	0	0	0	0	0	2	1	0	0	0	0	0	0	2	1	0	0	0	0	0	0	2	1	3.2	3.2	3.2	64.033	568	568;646;772;1043;1150	2		3				0	3.2533
B3KY63;F5GWX5;A0A0C4DGG9;Q14839;Q6ZU36;B3KRD4;Q659F1;K7EMY3;Q659D0;Q8TDI0	B3KY63;F5GWX5;A0A0C4DGG9;Q14839	3;3;3;3;1;1;1;1;1;1	3;3;3;3;1;1;1;1;1;1	3;3;3;3;1;1;1;1;1;1	Chromodomain-helicase-DNA-binding protein 4	CHD4	;;;	10	3	3	3	0	0	1	0	0	0	1	1	0	0	1	0	0	0	1	1	0	0	1	0	0	0	1	1	1.6	1.6	1.6	215.28	1886	1886;1905;1937;1912;671;979;1059;1060;1061;1954	1.33	2	1				0	4.3996
A0A0D9SFB3;A0A0D9SG12;B5BTY4;A0A0D9SF53;O00571;Q59GX6;Q5S4N1;A0A0J9YVQ7;B4DLU5;A0A087WVZ1;B4E132;A0A024R9A4;O15523;A0A087WX09;B4DLA0	A0A0D9SFB3;A0A0D9SG12;B5BTY4;A0A0D9SF53;O00571;Q59GX6;Q5S4N1;A0A0J9YVQ7;B4DLU5	6;6;6;6;6;5;4;3;3;2;2;2;2;1;1	6;6;6;6;6;5;4;3;3;2;2;2;2;1;1	6;6;6;6;6;5;4;3;3;2;2;2;2;1;1	ATP-dependent RNA helicase DDX3X	DDX3X	;;;;;;;;	15	6	6	6	5	0	3	3	4	3	2	1	5	0	3	3	4	3	2	1	5	0	3	3	4	3	2	1	17.5	17.5	17.5	70.839	640	640;647;662;733;662;674;362;164;532;138;407;660;660;98;139	3			24			0	34.342
A8K5I0;A0A0G2JIW1;P0DMV9;P0DMV8;B4DI39;B4DFN9;B4E1S9;B4DVU9;B4E388;V9GZ37;B3KTT5;B4E1T6;B4DNX1;Q9UQC1;B4DNV4	A8K5I0;A0A0G2JIW1;P0DMV9;P0DMV8;B4DI39;B4DFN9;B4E1S9;B4DVU9;B4E388;V9GZ37;B3KTT5;B4E1T6;B4DNX1	32;32;32;32;29;27;25;24;24;22;22;19;18;7;6	27;27;27;27;24;22;22;21;21;19;19;15;13;7;5	1;1;1;1;1;0;0;0;0;0;0;0;0;1;0	Heat shock 70 kDa protein 1B;Heat shock 70 kDa protein 1A	HEL-S-103;HSPA1B;HSPA1A	;;;;;;;;;;;;	15	32	27	1	23	9	20	18	20	24	13	18	20	8	18	15	17	21	11	16	1	0	0	0	0	0	0	1	59.3	53.7	1.6	70.051	641	641;642;641;641;618;572;550;544;563;476;476;398;417;151;232	3.15		2	137	27		0	289.66
A0A0G2JMB2;Q9NPP6;Q6MZV6;Q6P089;Q6MZX9;Q6ZVX0;Q7Z374;Q7Z379	A0A0G2JMB2;Q9NPP6;Q6MZV6;Q6P089;Q6MZX9;Q6ZVX0;Q7Z374;Q7Z379	5;5;5;5;5;5;5;4	1;1;1;1;1;1;1;1	1;1;1;1;1;1;1;1		DKFZp686L19235;IGH@;DKFZp686M08189;DKFZp686C02218;DKFZp686K04218	;;;;;;;	8	5	1	1	0	0	2	0	0	0	0	5	0	0	0	0	0	0	0	1	0	0	0	0	0	0	0	1	30.6	7.4	7.4	36.508	340	340;416;479;480;483;487;492;478	4				2		0	3.3939
A0A0G2JRY5;O00268	A0A0G2JRY5;O00268	1;1	1;1	1;1	Transcription initiation factor TFIID subunit 4	TAF4	;	2	1	1	1	0	1	1	1	1	0	0	0	0	1	1	1	1	0	0	0	0	1	1	1	1	0	0	0	6.6	6.6	6.6	50.294	457	457;1085	4.25			3		5	0	7.845
A0A0J9YVR6;E9PQ56;A0A0J9YWM1;H0YEM1;A0A0J9YYL3;A0A0J9YXJ8;A0A0J9YVP6;A0A0J9YXX5;Q9UHX1;E9PMU7;E9PN18;H0YCP8;E9PL19	A0A0J9YVR6;E9PQ56;A0A0J9YWM1;H0YEM1;A0A0J9YYL3;A0A0J9YXJ8;A0A0J9YVP6;A0A0J9YXX5;Q9UHX1;E9PMU7;E9PN18;H0YCP8	5;5;5;5;5;5;5;5;5;3;3;3;2	5;5;5;5;5;5;5;5;5;3;3;3;2	5;5;5;5;5;5;5;5;5;3;3;3;2	Poly(U)-binding-splicing factor PUF60	PUF60	;;;;;;;;;;;	13	5	5	5	3	3	3	3	3	1	1	1	3	3	3	3	3	1	1	1	3	3	3	3	3	1	1	1	32.2	32.2	32.2	33.655	314	314;322;329;336;505;522;534;551;559;247;263;273;228	3.84			3	16		0	23.505
Q05DH1;A0A0K0K1K4;O14818;H0UI83;B0YJ74;Q8TAA3;H0Y586;F5GY34;A0A087WYS6;Q4G1B8	Q05DH1;A0A0K0K1K4;O14818;H0UI83;B0YJ74;Q8TAA3;H0Y586	6;6;6;4;4;4;3;2;2;1	6;6;6;4;4;4;3;2;2;1	6;6;6;4;4;4;3;2;2;1	Proteasome subunit alpha type;Proteasome subunit alpha type-7;Proteasome subunit alpha type-7-like	PSMA7;hCG_41772;PSMA8	;;;;;;	10	6	6	6	0	1	1	4	5	0	1	0	0	1	1	4	5	0	1	0	0	1	1	4	5	0	1	0	31.1	31.1	31.1	26.713	238	238;248;248;166;212;256;187;63;224;210	5					14	0	21.82
A0A0S2Z410;Q99714;Q5H928;A0A0S2Z434	A0A0S2Z410;Q99714;Q5H928;A0A0S2Z434	24;24;16;16	24;24;16;16	24;24;16;16	3-hydroxyacyl-CoA dehydrogenase type-2	HSD17B10	;;;	4	24	24	24	7	16	14	20	14	12	16	14	7	16	14	20	14	12	16	14	7	16	14	20	14	12	16	14	97.7	97.7	97.7	26.923	261	261;261;169;192	4.97				5	167	0	323.31
B4DRR0;CON__P02538;A0A0S2Z428;P02538;B4DRU6;A8K2I0;B4DWU6;A0A0S2Z427;CON__Q8VED5	B4DRR0;CON__P02538;A0A0S2Z428;P02538;B4DRU6;A8K2I0;B4DWU6	37;37;37;37;36;35;31;6;6	25;25;25;25;24;23;21;6;1	2;2;2;2;2;2;1;1;0	Keratin, type II cytoskeletal 6A	KRT6A	;;;;;;	9	37	25	2	22	7	12	17	15	18	18	27	13	1	5	8	6	10	11	17	1	0	0	1	0	1	1	2	59.4	45.6	3.7	57.838	535	535;564;564;564;549;564;520;96;531	3.12	31	15	12	49	22	0	120.62
A0A0S2Z489;O00232;A0A0S2Z476;J3KTJ5;J3KSK1	A0A0S2Z489;O00232;A0A0S2Z476	4;4;3;1;1	4;4;3;1;1	4;4;3;1;1	26S proteasome non-ATPase regulatory subunit 12	PSMD12	;;	5	4	4	4	0	0	1	0	0	2	1	2	0	0	1	0	0	2	1	2	0	0	1	0	0	2	1	2	9.6	9.6	9.6	52.904	456	456;456;316;38;42	3.5			3	3		0	11.827
E5RI98;Q9NX34;Q9BTI9;A0A140VJQ2;A0A0S2Z4G7;A4ZU86;A0A0S2Z491;P06748	E5RI98;Q9NX34;Q9BTI9;A0A140VJQ2;A0A0S2Z4G7;A4ZU86;A0A0S2Z491;P06748	1;1;1;1;1;1;1;1	1;1;1;1;1;1;1;1	1;1;1;1;1;1;1;1	Nucleophosmin	NPM1	;;;;;;;	8	1	1	1	0	0	0	0	0	0	1	0	0	0	0	0	0	0	1	0	0	0	0	0	0	0	1	0	18.9	18.9	18.9	11.865	111	111;179;228;259;265;274;294;294	4				1		0	3.5099
Q8NHX6;Q53HJ4;B2R7C5;A0A0S2Z4T1;A0A0S2Z492;P25205	Q8NHX6;Q53HJ4;B2R7C5;A0A0S2Z4T1;A0A0S2Z492;P25205	1;1;1;1;1;1	1;1;1;1;1;1	1;1;1;1;1;1	DNA helicase;DNA replication licensing factor MCM3	HCC5;MCM3	;;;;;	6	1	1	1	0	0	0	0	0	0	0	1	0	0	0	0	0	0	0	1	0	0	0	0	0	0	0	1	1.8	1.8	1.8	75.786	676	676;808;808;808;833;808	3			1			0.0018939	2.0848
B3KUD7;B4DDF5;C6EMX8;B2RBA6;A0A0S2Z4A5;P33993;C9J8M6;Q9H4N9;A0A0S2Z441	B3KUD7;B4DDF5;C6EMX8;B2RBA6;A0A0S2Z4A5;P33993;C9J8M6	5;5;5;5;5;5;3;2;1	5;5;5;5;5;5;3;2;1	5;5;5;5;5;5;3;2;1	DNA helicase;DNA replication licensing factor MCM7	MCM7	;;;;;;	9	5	5	5	0	0	3	2	2	3	1	5	0	0	3	2	2	3	1	5	0	0	3	2	2	3	1	5	11.6	11.6	11.6	68.588	612	612;655;719;719;719;719;183;351;134	3			16			0	20.077
A8K525;A0A0S2Z4Z9;Q15233;H7C367;C9JYS8;C9IZL7;A0A0S2Z4E7;C9J4X2	A8K525;A0A0S2Z4Z9;Q15233;H7C367	19;19;19;11;9;8;3;2	19;19;19;11;9;8;3;2	17;17;17;9;9;6;3;2	Non-POU domain-containing octamer-binding protein	NONO	;;;	8	19	19	17	8	7	9	9	8	9	4	3	8	7	9	9	8	9	4	3	7	6	7	8	7	8	3	2	55	55	52.9	54.287	471	471;471;471;234;247;207;153;124	3.82			11	50		0	108.94
E9PIQ7;A0A0S2Z565;A0A0S2Z591;O00165	E9PIQ7;A0A0S2Z565;A0A0S2Z591;O00165	1;1;1;1	1;1;1;1	1;1;1;1	HCLS1-associated protein X-1	HAX1	;;;	4	1	1	1	0	0	1	0	0	0	0	0	0	0	1	0	0	0	0	0	0	0	1	0	0	0	0	0	16.6	16.6	16.6	17.167	151	151;231;279;279	5					1	0.0021834	3.0078
A0A0S2Z5H0	A0A0S2Z5H0	1	1	1				1	1	1	1	0	0	0	0	0	0	0	1	0	0	0	0	0	0	0	1	0	0	0	0	0	0	0	1	9.9	9.9	9.9	21.381	192	192	2		1				1	-2
A0A0U1RQF0;P49327;Q6PJJ3;A0A0U1RRG3;A0A1B0GTR5;Q13587;J3KTF0	A0A0U1RQF0;P49327	65;65;17;5;1;1;1	65;65;17;5;1;1;1	65;65;17;5;1;1;1	Fatty acid synthase;[Acyl-carrier-protein] S-acetyltransferase;[Acyl-carrier-protein] S-malonyltransferase;3-oxoacyl-[acyl-carrier-protein] synthase;3-oxoacyl-[acyl-carrier-protein] reductase;3-hydroxyacyl-[acyl-carrier-protein] dehydratase;Enoyl-[acyl-carrier-protein] reductase;Oleoyl-[acyl-carrier-protein] hydrolase	FASN	;	7	65	65	65	0	25	21	18	45	39	29	30	0	25	21	18	45	39	29	30	0	25	21	18	45	39	29	30	38.2	38.2	38.2	273.2	2509	2509;2511;774;150;18;41;78	1.65	86	162				0	320.44
F8VSC5;A0A0U1RQQ9;Q6P3W7	F8VSC5;A0A0U1RQQ9;Q6P3W7	1;1;1	1;1;1	1;1;1	SCY1-like protein 2	SCYL2	;;	3	1	1	1	0	0	0	0	1	0	0	0	0	0	0	0	1	0	0	0	0	0	0	0	1	0	0	0	2.3	2.3	2.3	77.053	681	681;933;929	4			1		1	1	-2
A0A0U1RRB5;I6L9J0;F8W8M9;Q4LE73;B1AM27;A0A1B0GVW8;A0A1B0GUS7;O14795	A0A0U1RRB5;I6L9J0;F8W8M9;Q4LE73;B1AM27;A0A1B0GVW8;A0A1B0GUS7;O14795	1;1;1;1;1;1;1;1	1;1;1;1;1;1;1;1	1;1;1;1;1;1;1;1	Protein unc-13 homolog B	UNC13B;UNC13B variant protein	;;;;;;;	8	1	1	1	0	0	0	0	0	0	0	1	0	0	0	0	0	0	0	1	0	0	0	0	0	0	0	1	7.9	7.9	7.9	21.43	189	189;1197;1197;1620;1622;1990;4340;1591	4				1		1	-2
Q5U0A0;A0A109NGN6;P28066	Q5U0A0;A0A109NGN6;P28066	7;7;7	7;7;7	7;7;7	Proteasome subunit alpha type;Proteasome subunit alpha type-5	PSMA5	;;	3	7	7	7	0	1	2	4	5	1	0	1	0	1	2	4	5	1	0	1	0	1	2	4	5	1	0	1	40.7	40.7	40.7	26.425	241	241;241;241	5					16	0	20.301
A0A140TA62;CON__O76011	A0A140TA62;CON__O76011	24;21	1;1	1;1			;	2	24	1	1	0	0	0	0	0	18	0	22	0	0	0	0	0	1	0	0	0	0	0	0	0	1	0	0	59.1	3	3	44.708	394	394;394	5					1	1	-2
CON__Q9BYQ5;A0A140TA64;Q9BYQ5;Q9BYR0;Q9BYR2;Q9BQ66;A0A087WZ83;Q495H9;A0A087WX21;A0A0G2JPP1;A0A0G2JLE6;G5E9R7;Q9BYR5	CON__Q9BYQ5;A0A140TA64;Q9BYQ5;Q9BYR0;Q9BYR2;Q9BQ66;A0A087WZ83	5;5;5;5;4;4;3;2;2;1;1;1;1	3;3;3;3;3;3;1;1;1;1;1;0;0	2;2;2;2;2;2;0;0;0;1;1;0;0	Keratin-associated protein 4-6;Keratin-associated protein 4-7;Keratin-associated protein 4-5;Keratin-associated protein 4-12	KRTAP4-6;KRTAP4-7;KRTAP4-5;KRTAP4-12	;;;;;;	13	5	3	2	0	0	0	0	0	0	0	5	0	0	0	0	0	0	0	3	0	0	0	0	0	0	0	2	28.3	13.7	13.7	21.825	205	205;210;205;210;181;201;205;46;140;185;195;235;136	3.67	1				2	0	4.2929
A0A140TA69;CON__Q8IUT8;O76011	A0A140TA69;CON__Q8IUT8;O76011	26;23;21	7;7;7	0;0;0	Keratin, type I cuticular Ha4	KRT34	;;	3	26	7	0	0	0	0	0	0	19	0	25	0	0	0	0	0	4	0	7	0	0	0	0	0	0	0	0	58.9	20.2	0	49.43	436	436;436;436	3.27	3		2	10		0	19.277
A0A140VJP5;P31153;B4DEX8;B4E1K2;B4DFQ8;B4DN74;A8K455;Q00266	A0A140VJP5;P31153;B4DEX8	8;8;7;2;1;1;1;1	8;8;7;2;1;1;1;1	8;8;7;2;1;1;1;1	S-adenosylmethionine synthase isoform type-2;S-adenosylmethionine synthase	MAT2A	;;	8	8	8	8	1	3	2	2	3	2	5	7	1	3	2	2	3	2	5	7	1	3	2	2	3	2	5	7	23	23	23	43.66	395	395;395;362;115;82;143;395;395	4				27		0	34.94
A0A140VJS3;P62195;Q59GS3;J3QQM1;J3QSA9;J3KRP2;J3QLH6;J3QSE0;J3QRW1;J3QRR3;J3KTQ9;B2R8F2;A0A090N8G2;Q8NB90	A0A140VJS3;P62195;Q59GS3;J3QQM1;J3QSA9;J3KRP2	19;19;14;13;11;10;9;7;6;3;2;1;1;1	19;19;14;13;11;10;9;7;6;3;2;1;1;1	19;19;14;13;11;10;9;7;6;3;2;1;1;1	26S protease regulatory subunit 8	PSMC5	;;;;;	14	19	19	19	5	4	6	8	7	9	4	16	5	4	6	8	7	9	4	16	5	4	6	8	7	9	4	16	58.9	58.9	58.9	45.626	406	406;406;345;263;257;241;215;169;143;127;52;132;132;893	3.93			5	63		0	126.09
A0A140VJS6;P49721;B7Z478;A0A087WVV1;Q59FJ0	A0A140VJS6;P49721;B7Z478	3;3;2;1;1	3;3;2;1;1	3;3;2;1;1	Proteasome subunit beta type-2	PSMB2	;;	5	3	3	3	0	0	0	0	0	0	3	2	0	0	0	0	0	0	3	2	0	0	0	0	0	0	3	2	22.4	22.4	22.4	22.836	201	201;201;176;84;249	5					6	0	9.6295
A0A140VK00;P25311;H7BZJ8;A0JLQ0;C9JEV0	A0A140VK00;P25311	3;3;1;1;1	3;3;1;1;1	3;3;1;1;1	Zinc-alpha-2-glycoprotein	AZGP1	;	5	3	3	3	0	0	0	0	3	0	1	0	0	0	0	0	3	0	1	0	0	0	0	0	3	0	1	0	17.8	17.8	17.8	34.258	298	298;298;85;159;227	2.5		3		1		0	5.7497
B1ALA9;Q53FW2;A0A140VK41;P60891;P11908;B7ZB02;B2R860;H7C540;A0A0B4J207;P21108;A6NMS2;B1ALA7;D3YTJ7	B1ALA9;Q53FW2;A0A140VK41;P60891;P11908;B7ZB02;B2R860;H7C540;A0A0B4J207;P21108	5;5;5;5;5;4;4;3;3;3;1;1;1	5;5;5;5;5;4;4;3;3;3;1;1;1	5;5;5;5;5;4;4;3;3;3;1;1;1	Ribose-phosphate pyrophosphokinase 1;Ribose-phosphate pyrophosphokinase 2;Ribose-phosphate pyrophosphokinase 3	PRPS1;PRPS2;PRPS1L1	;;;;;;;;;	13	5	5	5	0	0	0	0	1	0	2	5	0	0	0	0	1	0	2	5	0	0	0	0	1	0	2	5	32.1	32.1	32.1	24.084	218	218;318;321;318;318;114;318;173;318;318;147;168;200	4.11				8	1	0	12.859
E9PM69;R4GNH3;A0A140VK42;P17980;A8K781;E9PKD5;E9PMD8;E9PLG2;E9PN50	E9PM69;R4GNH3;A0A140VK42;P17980;A8K781;E9PKD5	7;7;7;7;6;5;3;2;2	7;7;7;7;6;5;3;2;2	7;7;7;7;6;5;3;2;2	26S protease regulatory subunit 6A	PSMC3	;;;;;	9	7	7	7	1	0	2	2	2	4	0	5	1	0	2	2	2	4	0	5	1	0	2	2	2	4	0	5	23.9	23.9	23.9	44.323	397	397;423;439;439;423;311;301;184;257	3.76			4	13		0	20.999
Q6IB71;A0A140VK43;P25788;G3V3W4;G3V5N4;G3V4X5	Q6IB71;A0A140VK43;P25788	7;7;7;2;2;2	7;7;7;2;2;2	7;7;7;2;2;2	Proteasome subunit alpha type;Proteasome subunit alpha type-3	PSMA3	;;	6	7	7	7	0	2	3	4	3	1	4	2	0	2	3	4	3	1	4	2	0	2	3	4	3	1	4	2	34.1	34.1	34.1	28.415	255	255;255;255;36;54;180	5					22	0	26.083
A0A140VK44;G3V5Z7;P60900;G3V295;G3V3I1;G3V3U4;G3V4S5;Q9BZ93;G3V2S7;Q59F72;H0YJC4	A0A140VK44;G3V5Z7;P60900;G3V295;G3V3I1;G3V3U4	7;7;7;6;5;4;2;2;2;1;1	7;7;7;6;5;4;2;2;2;1;1	7;7;7;6;5;4;2;2;2;1;1	Proteasome subunit alpha type;Proteasome subunit alpha type-6	PSMA6	;;;;;	11	7	7	7	1	4	2	6	4	2	4	4	1	4	2	6	4	2	4	4	1	4	2	6	4	2	4	4	35.4	35.4	35.4	27.399	246	246;252;246;203;148;107;41;58;67;80;85	5					29	0	59.181
Q53FT8;A0A140VK45;P20618;Q59GN1	Q53FT8;A0A140VK45;P20618	6;6;6;2	6;6;6;2	6;6;6;2	Proteasome subunit beta type;Proteasome subunit beta type-1	PSMB1	;;	4	6	6	6	0	0	2	3	2	0	4	5	0	0	2	3	2	0	4	5	0	0	2	3	2	0	4	5	32.4	32.4	32.4	26.491	241	241;241;241;196	5					18	0	24.915
A0A140VK46;P28070;B4DFL3	A0A140VK46;P28070;B4DFL3	6;6;3	6;6;3	6;6;3	Proteasome subunit beta type-4	PSMB4	;;	3	6	6	6	0	1	3	2	3	1	0	0	0	1	3	2	3	1	0	0	0	1	3	2	3	1	0	0	36.4	36.4	36.4	29.204	264	264;264;167	5					10	0	15.042
A0A140VK70;P35998;Q75L23;C9JLS9;B7Z571	A0A140VK70;P35998;Q75L23	12;12;11;3;3	12;12;11;3;3	12;12;11;3;3	26S protease regulatory subunit 7	PSMC2	;;	5	12	12	12	3	3	3	2	5	5	4	8	3	3	3	2	5	5	4	8	3	3	3	2	5	5	4	8	37.4	37.4	37.4	48.633	433	433;433;409;130;141	3.7			11	26		0	44.942
A0A140VKF2;O00487;Q4ZG77;C9JW37;Q53TH1;Q59G89;Q96DE8	A0A140VKF2;O00487;Q4ZG77	6;6;4;2;2;2;1	6;6;4;2;2;2;1	6;6;4;2;2;2;1	26S proteasome non-ATPase regulatory subunit 14	PSMD14	;;	7	6	6	6	0	1	2	3	3	0	3	4	0	1	2	3	3	0	3	4	0	1	2	3	3	0	3	4	40.3	40.3	40.3	34.577	310	310;310;154;84;156;163;95	4.47				10	9	0	33.807
M0R1Y5;M0QYT7;B3KMD4;V9GZ50;A0A140VKH3;Q9ULX6	M0R1Y5;M0QYT7;B3KMD4;V9GZ50;A0A140VKH3;Q9ULX6	1;1;1;1;1;1	1;1;1;1;1;1	1;1;1;1;1;1	A-kinase anchor protein 8-like	AKAP8L	;;;;;	6	1	1	1	0	0	0	1	0	0	0	0	0	0	0	1	0	0	0	0	0	0	0	1	0	0	0	0	25.7	25.7	25.7	12.325	109	109;162;386;431;646;646	3			1			0	6.6433
B7ZAL5;E7EQB2;B3KSL2;E7ER44;Q2TUW9;V9HWI4;W8QEY1;Q5EK51;B3VMW0;A0A161I202;P02788;A8K494;B2MV14;B4E1V0;Q19KS2;Q8IX02;B4E1L2;C9JCF5	B7ZAL5;E7EQB2;B3KSL2;E7ER44;Q2TUW9;V9HWI4;W8QEY1;Q5EK51;B3VMW0;A0A161I202;P02788;A8K494;B2MV14;B4E1V0	11;11;11;11;11;11;11;11;11;11;11;10;7;6;4;2;1;1	11;11;11;11;11;11;11;11;11;11;11;10;7;6;4;2;1;1	11;11;11;11;11;11;11;11;11;11;11;10;7;6;4;2;1;1	Lactotransferrin;Lactoferricin-H;Kaliocin-1;Lactoferroxin-A;Lactoferroxin-B;Lactoferroxin-C	LTF;HEL110	;;;;;;;;;;;;;	18	11	11	11	0	0	0	0	0	0	0	11	0	0	0	0	0	0	0	11	0	0	0	0	0	0	0	11	24.9	24.9	24.9	73.169	666	666;696;697;708;709;710;711;711;711;711;710;711;585;300;353;234;151;182	3.77	1			12		0	69.59
B7ZB46;B4E2V2;A0A1B0GTV9;A0A1B0GUH0	B7ZB46;B4E2V2;A0A1B0GTV9;A0A1B0GUH0	1;1;1;1	1;1;1;1	1;1;1;1			;;;	4	1	1	1	0	0	0	0	0	0	0	1	0	0	0	0	0	0	0	1	0	0	0	0	0	0	0	1	1	1	1	102.58	916	916;916;1106;1416	5					1	1	-2
A0A1B0GV59;A0A1B0GWI6	A0A1B0GV59;A0A1B0GWI6	1;1	1;1	1;1			;	2	1	1	1	1	0	0	0	0	0	0	0	1	0	0	0	0	0	0	0	1	0	0	0	0	0	0	0	2.2	2.2	2.2	44.85	417	417;529	1	1					1	-2
A0A1B0GVS3;R4GMT0;B4DM97;P61163;B4DMT4;B4DXP9	A0A1B0GVS3;R4GMT0;B4DM97;P61163;B4DMT4;B4DXP9	2;2;2;2;1;1	2;2;2;2;1;1	2;2;2;2;1;1	Alpha-centractin	ACTR1A	;;;;;	6	2	2	2	0	0	0	0	0	0	1	1	0	0	0	0	0	0	1	1	0	0	0	0	0	0	1	1	19.9	19.9	19.9	24.956	221	221;332;334;376;302;329	4				2		0	5.0947
E9PMS6;A0A1P7ZIM8;E9PMT2;F8WD26;F8J2B5;J3KP06;Q8WWI1;B7Z8W3;A0A0A0MTE2;E9PMP7;H0Y424;H0YDQ3;H0YDG6;E9PLU6;E9PK58;E9PJ10	E9PMS6;A0A1P7ZIM8;E9PMT2;F8WD26;F8J2B5;J3KP06;Q8WWI1;B7Z8W3;A0A0A0MTE2;E9PMP7;H0Y424	22;22;21;21;21;21;21;20;20;15;14;3;3;2;2;2	22;22;21;21;21;21;21;20;20;15;14;3;3;2;2;2	22;22;21;21;21;21;21;20;20;15;14;3;3;2;2;2	LIM domain only protein 7	LMO7	;;;;;;;;;;	16	22	22	22	5	17	3	7	7	5	2	4	5	17	3	7	7	5	2	4	5	17	3	7	7	5	2	4	29.3	29.3	29.3	145.42	1275	1275;1297;1398;1631;1631;1668;1683;1275;1385;1045;1055;292;305;121;165;191	2.43		39	29			0	100.1
Q5TIG5;G1UI22;A8MQ02;A0A1P7ZIN0;J3KN01;P55196	Q5TIG5;G1UI22;A8MQ02;A0A1P7ZIN0;J3KN01;P55196	1;1;1;1;1;1	1;1;1;1;1;1	1;1;1;1;1;1	Afadin	MLLT4	;;;;;	6	1	1	1	0	0	0	0	0	1	0	0	0	0	0	0	0	1	0	0	0	0	0	0	0	1	0	0	1.5	1.5	1.5	189.15	1665	1665;1781;1781;1822;1831;1824	4				1		1	-2
E7EPB3;A0PJ62;B7Z6S8;A8K3Q9;A8K7N0;Q6IPH7;P50914	E7EPB3;A0PJ62;B7Z6S8;A8K3Q9;A8K7N0;Q6IPH7;P50914	2;2;2;2;2;2;2	2;2;2;2;2;2;2	2;2;2;2;2;2;2	60S ribosomal protein L14	RPL14	;;;;;;	7	2	2	2	0	2	0	2	0	0	0	0	0	2	0	2	0	0	0	0	0	2	0	2	0	0	0	0	18.5	18.5	18.5	14.558	124	124;124;128;216;218;220;215	5					4	0	6.8363
CON__P13646-1;A1A4E9;A8K2H9;B4DL17;A4FUA1;K7EQH6;CON__P35900;P35900;K7EMJ2	CON__P13646-1;A1A4E9;A8K2H9;B4DL17	24;24;20;19;5;3;3;3;1	17;17;13;14;5;1;0;0;1	1;1;1;1;1;0;0;0;0		KRT13	;;;	9	24	17	1	4	2	2	3	4	6	5	23	0	0	0	0	0	0	2	16	0	0	0	0	0	0	1	1	52.8	43.7	2	49.586	458	458;458;458;308;75;162;424;424;63	1.58	21			5		0	207.76
B4DZ93;A1L305;A2VDF1;B7ZW06;B1B5Y4;Q9Y238	B4DZ93;A1L305;A2VDF1;B7ZW06;B1B5Y4;Q9Y238	1;1;1;1;1;1	1;1;1;1;1;1	1;1;1;1;1;1	Deleted in lung and esophageal cancer protein 1	DLEC1	;;;;;	6	1	1	1	0	0	1	0	0	0	0	0	0	0	1	0	0	0	0	0	0	0	1	0	0	0	0	0	3.5	3.5	3.5	48.084	424	424;711;873;1755;1755;1755	3			1			1	-2
A2A2Q9;Q9Y312	A2A2Q9;Q9Y312	3;3	3;3	3;3	Protein AAR2 homolog	AAR2	;	2	3	3	3	0	0	0	0	0	0	1	2	0	0	0	0	0	0	1	2	0	0	0	0	0	0	1	2	7.5	7.5	7.5	45.034	398	398;384	4				3		0	4.6388
Q96DV6;A2A3R6;P62753;A2A3R5;A2A3R7;Q9BZU1	Q96DV6;A2A3R6;P62753;A2A3R5	5;5;5;4;2;1	5;5;5;4;2;1	5;5;5;4;2;1	40S ribosomal protein S6	RPS6	;;;	6	5	5	5	0	0	0	1	1	0	1	4	0	0	0	1	1	0	1	4	0	0	0	1	1	0	1	4	21.3	21.3	21.3	28.708	249	249;249;249;218;91;79	4.29				5	2	0	9.27
A2NX49;O00763;B4DYJ7;Q4G170;F8W8T8;H0YGH5;B4DYM0;Q59GJ9;A0A024R0Y2;B2ZZ90;Q13085	A2NX49;O00763;B4DYJ7;Q4G170;F8W8T8;H0YGH5;B4DYM0;Q59GJ9;A0A024R0Y2;B2ZZ90;Q13085	2;2;1;1;1;1;1;1;1;1;1	2;2;1;1;1;1;1;1;1;1;1	2;2;1;1;1;1;1;1;1;1;1	Acetyl-CoA carboxylase 2;Biotin carboxylase;Acetyl-CoA carboxylase 1;Biotin carboxylase	ACACB;hCG_30204;ACACA	;;;;;;;;;;	11	2	2	2	0	2	1	0	0	0	0	0	0	2	1	0	0	0	0	0	0	2	1	0	0	0	0	0	1.8	1.8	1.8	264.54	2339	2339;2458;688;858;858;859;1124;1689;2268;2346;2346	3		2			1	0	4.0424
Q149N6;A4D0S8;H0Y599;Q149N5;Q8N1I0;C9J7D9;A0A024R749;B7Z2K9;B7Z2H5;F5GXW1;Q149N2;H0Y7H7	Q149N6;A4D0S8;H0Y599;Q149N5;Q8N1I0;C9J7D9;A0A024R749;B7Z2K9;B7Z2H5;F5GXW1;Q149N2;H0Y7H7	2;2;2;2;2;1;1;1;1;1;1;1	2;2;2;2;2;1;1;1;1;1;1;1	2;2;2;2;2;1;1;1;1;1;1;1	Dedicator of cytokinesis protein 4	DOCK4	;;;;;;;;;;;	12	2	2	2	1	0	1	0	1	0	1	0	1	0	1	0	1	0	1	0	1	0	1	0	1	0	1	0	2.1	2.1	2.1	225.28	1966	1966;1966;1999;2011;1966;192;765;835;849;1094;1106;1389	4				4		0.0019802	2.3018
C9JUG7;F8W9N7;Q53GE2;Q53GC7;A4D0V4;P47755;A0A0D9SET8	C9JUG7;F8W9N7;Q53GE2;Q53GC7;A4D0V4;P47755;A0A0D9SET8	3;3;3;3;3;3;2	2;2;2;2;2;2;1	2;2;2;2;2;2;1	F-actin-capping protein subunit alpha-2	CAPZA2	;;;;;;	7	3	2	2	0	2	0	2	0	1	1	3	0	1	0	1	0	0	0	2	0	1	0	1	0	0	0	2	28.8	21.9	21.9	16.698	146	146;174;286;286;286;286;174	4.5				2	2	0	8.7475
A4D110	A4D110	1	1	1		LOC401309		1	1	1	1	1	1	0	1	1	1	1	1	1	1	0	1	1	1	1	1	1	1	0	1	1	1	1	1	18.9	18.9	18.9	13.387	127	127	3.12			7	1		0	8.3082
A4D1A8;Q9Y6V0	A4D1A8;Q9Y6V0	1;1	1;1	1;1	Protein piccolo	LOC392742;PCLO	;	2	1	1	1	1	0	0	0	0	0	0	0	1	0	0	0	0	0	0	0	1	0	0	0	0	0	0	0	0.5	0.5	0.5	411.16	3717	3717;5065	3			1			1	-2
A4D1F7;O00522	A4D1F7;O00522	1;1	1;1	1;1	Krev interaction trapped protein 1	CCM1;KRIT1	;	2	1	1	1	0	0	0	1	0	0	0	0	0	0	0	1	0	0	0	0	0	0	0	1	0	0	0	0	3.3	3.3	3.3	84.347	736	736;736	4				1		1	-2
B4DUD6;Q8TC62;E7ES33;Q3LIE9;A4GYY8;A8K3D0;E7EPK1;Q16181;Q3B7A3;Q59EY4;B4DNE4;A0A024RA87;G3V1Q4;A0A023T695;A0A0U1RQK0;A0A0U1RRD1;Q5JXL7;A0A0U1RRH9;A0A0U1RRE1;B4DPQ6;A4D1Y2	B4DUD6;Q8TC62;E7ES33;Q3LIE9;A4GYY8;A8K3D0;E7EPK1;Q16181;Q3B7A3;Q59EY4;B4DNE4;A0A024RA87;G3V1Q4;A0A023T695	3;3;3;3;3;3;3;3;2;2;2;2;2;2;1;1;1;1;1;1;1	3;3;3;3;3;3;3;3;2;2;2;2;2;2;1;1;1;1;1;1;1	3;3;3;3;3;3;3;3;2;2;2;2;2;2;1;1;1;1;1;1;1	Septin-7	SEPT7;Nbla02942;DKFZp686F17268	;;;;;;;;;;;;;	21	3	3	3	2	1	2	2	2	1	0	1	2	1	2	2	2	1	0	1	2	1	2	2	2	1	0	1	12	12	12	47.88	410	410;417;417;418;433;436;437;437;235;381;382;384;401;407;76;77;88;147;157;384;387	3.93			1	14		0	9.1969
A4VCI1;Q96NY3;Q96KC8	A4VCI1;Q96NY3;Q96KC8	1;1;1	1;1;1	1;1;1	DnaJ homolog subfamily C member 1	DNAJC1	;;	3	1	1	1	0	0	0	0	0	0	1	0	0	0	0	0	0	0	1	0	0	0	0	0	0	0	1	0	4.9	4.9	4.9	25.058	223	223;275;554	1	1					1	-2
A5YKK6;B4DYL7;B3KPW6;B4DTM8;B7Z6X2;B3KS60;H3BVC9;H3BNB1;H3BMH0;H3BTH2;H3BR89;H3BT18;H3BU44	A5YKK6;B4DYL7	173;94;70;22;21;19;18;16;13;12;10;3;3	173;94;70;22;21;19;18;16;13;12;10;3;3	142;63;60;22;19;19;18;16;13;12;10;3;3	CCR4-NOT transcription complex subunit 1	CNOT1	;	13	173	173	142	0	158	0	139	0	139	0	119	0	158	0	139	0	139	0	119	0	128	0	113	0	114	0	95	69.7	69.7	56	266.94	2376	2376;1227;1070;357;381;314;241;185;277;68;193;62;96	1.77	427	674	95	18	4	0	323.31
Q59EV3;A5YM51;P12883;Q5GJ54;Q14905;P13533;A8CLN2;A0A1B1HY26;Q1ED46;A0A1B1HY30;Q9H6N6	Q59EV3;A5YM51;P12883;Q5GJ54	9;9;9;5;3;3;1;1;1;1;1	8;8;8;5;3;2;1;1;1;1;1	8;8;8;5;3;2;1;1;1;1;1	Myosin-7	MYH7	;;;	11	9	8	8	0	1	1	0	1	1	0	8	0	0	0	0	0	0	0	8	0	0	0	0	0	0	0	8	6.9	6.4	6.4	182.38	1574	1574;1934;1935;1179;611;1939;41;80;84;103;1097	3			8			0	15.184
A6NC05	A6NC05	1	1	1	Glutaredoxin-like protein C5orf63	C5orf63		1	1	1	1	0	0	1	0	1	0	0	0	0	0	1	0	1	0	0	0	0	0	1	0	1	0	0	0	12.3	12.3	12.3	15.764	138	138	2		2				1	-2
A6NCN2	A6NCN2	25	4	4	Putative keratin-87 protein	KRT87P		1	25	4	4	0	0	0	0	0	11	0	25	0	0	0	0	0	0	0	4	0	0	0	0	0	0	0	4	68.6	7.8	7.8	29.117	255	255	2		6				0	18.69
A6NHR9	A6NHR9	1	1	1	Structural maintenance of chromosomes flexible hinge domain-containing protein 1	SMCHD1		1	1	1	1	0	0	0	0	0	0	1	0	0	0	0	0	0	0	1	0	0	0	0	0	0	0	1	0	1.2	1.2	1.2	226.37	2005	2005	2		1				0	3.1887
B8A6G2;X5D2W5;A6QRI9;X1WI28;X5D2T3;P27635	B8A6G2;X5D2W5;A6QRI9;X1WI28;X5D2T3;P27635	1;1;1;1;1;1	1;1;1;1;1;1	1;1;1;1;1;1	60S ribosomal protein L10	RPL10	;;;;;	6	1	1	1	0	1	0	0	0	0	0	0	0	1	0	0	0	0	0	0	0	1	0	0	0	0	0	0	25	25	25	12.285	108	108;159;181;200;214;214	5					1	0.0074766	1.9499
A7Y9J9;Q9HC84;B4E1L4;Q93043;Q9NYE4	A7Y9J9;Q9HC84	18;18;4;1;1	18;18;4;1;1	18;18;4;1;1	Mucin-5B	MUC5AC;MUC5B	;	5	18	18	18	0	0	0	0	0	0	0	18	0	0	0	0	0	0	0	18	0	0	0	0	0	0	0	18	6.5	6.5	6.5	648.8	6207	6207;5762;668;196;716	4				20		0	41.499
A8K2M0;P43686	A8K2M0;P43686	8;8	8;8	8;8	26S protease regulatory subunit 6B	PSMC4	;	2	8	8	8	5	4	5	5	5	5	3	4	5	4	5	5	5	5	3	4	5	4	5	5	5	5	3	4	30.4	30.4	30.4	47.366	418	418;418	3.82			7	31		0	69.735
A8K3C1;S4R3Q6;O75436	A8K3C1;S4R3Q6;O75436	1;1;1	1;1;1	1;1;1	Vacuolar protein sorting-associated protein 26A	VPS26A	;;	3	1	1	1	0	0	1	0	0	0	0	0	0	0	1	0	0	0	0	0	0	0	1	0	0	0	0	0	5.6	5.6	5.6	25.525	216	216;226;327	1	1					1	-2
J3QSB4;Q6NZ55;A8K4C8;P26373;H3BTH3;B4DGL7	J3QSB4;Q6NZ55;A8K4C8;P26373;H3BTH3;B4DGL7	2;2;2;2;1;1	2;2;2;2;1;1	2;2;2;2;1;1	60S ribosomal protein L13	RPL13	;;;;;	6	2	2	2	0	2	0	1	0	0	0	1	0	2	0	1	0	0	0	1	0	2	0	1	0	0	0	1	16.7	16.7	16.7	14.692	126	126;211;211;211;63;101	5					5	0	5.8022
Q59H57;B4DR70;A8K4H1;Q8TBR3;Q6IBQ5;Q13344;P35637;H3BPE7;Q70T18	Q59H57;B4DR70;A8K4H1;Q8TBR3;Q6IBQ5;Q13344;P35637;H3BPE7;Q70T18	10;10;10;10;10;10;10;8;6	10;10;10;10;10;10;10;8;6	9;9;9;9;9;9;9;7;5	RNA-binding protein FUS	FUS	;;;;;;;;	9	10	10	9	6	1	4	5	3	4	0	0	6	1	4	5	3	4	0	0	5	1	4	5	3	4	0	0	43.3	43.3	43.3	31.994	300	300;429;525;526;526;528;526;527;157	3.15			23	4		0	54.061
J3QS39;J3QTR3;F5H6Q2;Q3MIH3;F5GYU3;F5H2Z3;F5H265;Q5UGI3;B4DV12;F5H388;Q5RKT7;B2RDW1;F5H747;F5GXK7;J3QKN0;Q5U5U6;Q5PY61;Q9UFQ0;Q96C32;Q96MH4;L8B4I8;L8B196;Q96H31;L8B4R0;A8K674;L8B4Z6;L8B4M0;L8B4J3;Q66K58;Q59EM9;P62987;P62979;P0CG47;P0CG48;M0R1V7;Q49A90;M0R1M6;Q8WYN9;M0R2S1;J3QSA3;F5GZ39	J3QS39;J3QTR3;F5H6Q2;Q3MIH3;F5GYU3;F5H2Z3;F5H265;Q5UGI3;B4DV12;F5H388;Q5RKT7;B2RDW1;F5H747;F5GXK7;J3QKN0;Q5U5U6;Q5PY61;Q9UFQ0;Q96C32;Q96MH4;L8B4I8;L8B196;Q96H31;L8B4R0;A8K674;L8B4Z6;L8B4M0;L8B4J3;Q66K58;Q59EM9;P62987;P62979;P0CG47;P0CG48;M0R1V7;Q49A90;M0R1M6;Q8WYN9;M0R2S1	3;3;3;3;3;3;3;3;3;3;3;3;3;3;3;3;3;3;3;3;3;3;3;3;3;3;3;3;3;3;3;3;3;3;2;2;2;2;2;1;1	3;3;3;3;3;3;3;3;3;3;3;3;3;3;3;3;3;3;3;3;3;3;3;3;3;3;3;3;3;3;3;3;3;3;2;2;2;2;2;1;1	3;3;3;3;3;3;3;3;3;3;3;3;3;3;3;3;3;3;3;3;3;3;3;3;3;3;3;3;3;3;3;3;3;3;2;2;2;2;2;1;1	Ubiquitin-60S ribosomal protein L40;Ubiquitin;60S ribosomal protein L40;Ubiquitin-40S ribosomal protein S27a;Ubiquitin;40S ribosomal protein S27a;Polyubiquitin-B;Ubiquitin;Polyubiquitin-C;Ubiquitin	UBB;RPS27A;UBC;UBA52;HEL112;DKFZp434K0435;UbC	;;;;;;;;;;;;;;;;;;;;;;;;;;;;;;;;;;;;;;	41	3	3	3	1	0	0	0	1	0	0	3	1	0	0	0	1	0	0	3	1	0	0	0	1	0	0	3	36.6	36.6	36.6	10.469	93	93;106;122;128;134;136;149;153;153;155;156;156;160;169;206;229;229;239;305;388;533;533;546;609;609;685;685;685;698;1309;128;156;229;685;63;95;114;121;138;43;61	2.83	1	4	4	2	1	0	18.223
E9PC52;Q6FHQ0;A8K6A2;Q16576;Q5JNZ6;Q5JP01	E9PC52;Q6FHQ0;A8K6A2;Q16576	3;3;3;3;1;1	2;2;2;2;1;0	2;2;2;2;1;0	Histone-binding protein RBBP7	RBBP7	;;;	6	3	2	2	0	1	1	0	0	3	0	2	0	1	1	0	0	2	0	1	0	1	1	0	0	2	0	1	11.1	8.9	8.9	46.938	416	416;425;425;425;85;285	3.8			1	4		0	6.0907
A8K6G9;Q92620;B4DET0;B4DM30;B4DN69;H3BQT9;H3BV01;J3KRT1;J3KTG2;H3BMS7;J3KSA8	A8K6G9;Q92620;B4DET0;B4DM30	55;55;54;38;12;8;6;6;4;4;3	55;55;54;38;12;8;6;6;4;4;3	55;55;54;38;12;8;6;6;4;4;3	Pre-mRNA-splicing factor ATP-dependent RNA helicase PRP16	DHX38	;;;	11	55	55	55	5	26	21	32	26	23	28	35	5	26	21	32	26	23	28	35	5	26	21	32	26	23	28	35	45.7	45.7	45.7	140.47	1227	1227;1227;1220;900;410;138;123;142;128;191;187	2.38		154	96			0	323.31
A8K6K2;P49902;B3KXN5;Q5JUV4;Q5JUV6;Q5JUV3;S4R3E7;S4R3A6;H0YHR8	A8K6K2;P49902;B3KXN5	11;11;7;5;2;2;1;1;1	11;11;7;5;2;2;1;1;1	11;11;7;5;2;2;1;1;1	Cytosolic purine 5-nucleotidase	NT5C2	;;	9	11	11	11	4	8	6	7	4	7	2	3	4	8	6	7	4	7	2	3	4	8	6	7	4	7	2	3	31	31	31	64.959	561	561;561;408;265;146;174;44;62;157	3.89			5	39		0	53.594
A8K6K3;Q15750;Q59FT7;B7Z9N9;B7Z3S5	A8K6K3;Q15750;Q59FT7;B7Z9N9;B7Z3S5	25;25;24;16;15	25;25;24;16;15	25;25;24;16;15	TGF-beta-activated kinase 1 and MAP3K7-binding protein 1	MAP3K7IP1;TAB1	;;;;	5	25	25	25	17	17	22	17	20	19	11	14	17	17	22	17	20	19	11	14	17	17	22	17	20	19	11	14	73.6	73.6	73.6	54.643	504	504;504;648;338;338	3.84			27	141		0	259.06
A8K6Q4;P78332;E9PGM9;B3KSK6;F8WCA5;B4DNY1;F8WF63;C9JSL1;C9J250	A8K6Q4;P78332;E9PGM9;B3KSK6	21;21;17;12;10;9;4;3;2	19;19;15;10;10;7;4;3;2	19;19;15;10;10;7;4;3;2	RNA-binding protein 6	RBM6	;;;	9	21	19	19	5	10	8	10	12	11	5	11	3	10	6	8	10	9	3	9	3	10	6	8	10	9	3	9	25	23.8	23.8	128.62	1123	1123;1123;991;601;697;465;199;156;119	2.46		37	32			0	93.064
J3QLL0;J3KS65;Q7Z726;A8K7D9;P52292;J3QL07	J3QLL0;J3KS65;Q7Z726;A8K7D9;P52292;J3QL07	2;2;2;2;2;1	2;2;2;2;2;1	2;2;2;2;2;1	Importin subunit alpha;Importin subunit alpha-1	KPNA2	;;;;;	6	2	2	2	0	0	0	0	0	1	2	1	0	0	0	0	0	1	2	1	0	0	0	0	0	1	2	1	22.4	22.4	22.4	15.234	134	134;143;529;529;529;50	3.25			3	1		0	7.9511
A8K8M5;P32298	A8K8M5;P32298	1;1	1;1	1;1	G protein-coupled receptor kinase 4	GRK4	;	2	1	1	1	1	0	1	0	0	0	0	0	1	0	1	0	0	0	0	0	1	0	1	0	0	0	0	0	1.9	1.9	1.9	66.554	578	578;578	4				2		1	-2
A8K9K1;Q93084;B3KS35;Q8N3X5;H7C5W9;Q7Z675;A0A0S2Z3L2;Q7Z6E5;O14983;P16615	A8K9K1;Q93084	3;3;1;1;1;1;1;1;1;1	3;3;1;1;1;1;1;1;1;1	3;3;1;1;1;1;1;1;1;1	Calcium-transporting ATPase;Sarcoplasmic/endoplasmic reticulum calcium ATPase 3	ATP2A3	;	10	3	3	3	0	0	0	0	0	0	3	0	0	0	0	0	0	0	3	0	0	0	0	0	0	0	3	0	5.6	5.6	5.6	109.18	998	998;1043;295;844;933;994;1042;1054;1001;1042	2		4				0	8.5091
F6KPG5;A8K9P0;CON__P02768-1;B4DPP6;P02768;A0A0C4DGB6;B2RBS8;Q56G89;A0A087WWT3;C9JKR2;H0YA55;D6RHD5;B7WNR0;B4DPR2;H7C013	F6KPG5;A8K9P0;CON__P02768-1;B4DPP6;P02768;A0A0C4DGB6;B2RBS8;Q56G89;A0A087WWT3;C9JKR2;H0YA55;D6RHD5;B7WNR0;B4DPR2	11;11;11;11;11;10;10;10;9;9;9;9;9;9;2	8;8;8;8;8;7;7;8;6;6;6;6;6;6;2	8;8;8;8;8;7;7;8;6;6;6;6;6;6;2	Serum albumin	ALB	;;;;;;;;;;;;;	15	11	8	8	0	1	1	0	1	0	0	11	0	0	0	0	0	0	0	8	0	0	0	0	0	0	0	8	20.9	16.8	16.8	66.531	585	585;608;609;618;609;604;609;609;396;417;454;459;494;523;197	4				8		0	14.494
E9PHR9;D3DNG6;B2R720;A8K9V0;Q9NRQ2	E9PHR9;D3DNG6;B2R720;A8K9V0;Q9NRQ2	1;1;1;1;1	1;1;1;1;1	1;1;1;1;1	Phospholipid scramblase 4	PLSCR4	;;;;	5	1	1	1	0	0	0	0	0	0	1	0	0	0	0	0	0	0	1	0	0	0	0	0	0	0	1	0	5.4	5.4	5.4	26.249	239	239;314;329;329;329	1	1					1	-2
Q6IBM8;A8KAP3;Q15029;Q8IXJ3;B4DZB1;B3KX19;K7EIV5;K7EIT3;B3KWY2	Q6IBM8;A8KAP3;Q15029;Q8IXJ3;B4DZB1;B3KX19	3;3;3;2;2;2;1;1;1	3;3;3;2;2;2;1;1;1	3;3;3;2;2;2;1;1;1	116 kDa U5 small nuclear ribonucleoprotein component	U5-116KD;EFTUD2;SNRP116	;;;;;	9	3	3	3	1	0	0	0	0	2	0	0	1	0	0	0	0	2	0	0	1	0	0	0	0	2	0	0	7.3	7.3	7.3	109.46	972	972;972;972;850;923;962;106;148;550	3			3			0	3.7854
A8MUX0	A8MUX0	2	2	2	Keratin-associated protein 16-1	KRTAP16-1		1	2	2	2	0	0	0	0	0	0	0	2	0	0	0	0	0	0	0	2	0	0	0	0	0	0	0	2	4.8	4.8	4.8	53.912	517	517	1	2					0.0021598	2.9252
Q49AN9;F5H013;P62308;A8MWD9	Q49AN9;F5H013;P62308;A8MWD9	1;1;1;1	1;1;1;1	1;1;1;1	Small nuclear ribonucleoprotein G;Putative small nuclear ribonucleoprotein G-like protein 15	SNRPG;SNRPGP15	;;;	4	1	1	1	0	0	0	0	0	0	1	0	0	0	0	0	0	0	1	0	0	0	0	0	0	0	1	0	20.3	20.3	20.3	7.1013	64	64;68;76;76	5					1	1	-2
A8MX94;V9HWE9;P09211;Q5D6A5;A0A087X2E9	A8MX94;V9HWE9;P09211;Q5D6A5;A0A087X2E9	2;2;2;1;1	2;2;2;1;1	2;2;2;1;1	Glutathione S-transferase P	GSTP1;HEL-S-22	;;;;	5	2	2	2	0	0	0	0	0	0	0	2	0	0	0	0	0	0	0	2	0	0	0	0	0	0	0	2	15.5	15.5	15.5	19.48	174	174;210;210;52;79	1	2					0	14.929
C9JWM1;U5P039;A8MZI9;H9KVB1;Q01196	C9JWM1;U5P039;A8MZI9;H9KVB1;Q01196	1;1;1;1;1	1;1;1;1;1	1;1;1;1;1	Runt-related transcription factor 1	RUNX1	;;;;	5	1	1	1	0	0	0	1	0	0	0	0	0	0	0	1	0	0	0	0	0	0	0	1	0	0	0	0	10.7	10.7	10.7	14.904	140	140;188;256;389;453	2		1				1	-2
A9QM74	A9QM74	1	1	1	Importin subunit alpha-8	KPNA7		1	1	1	1	0	1	0	0	0	0	0	0	0	1	0	0	0	0	0	0	0	1	0	0	0	0	0	0	2.3	2.3	2.3	56.937	516	516	5					1	1	-2
Q86VX4;B0AZQ4;Q9UQE7	Q86VX4;B0AZQ4;Q9UQE7	6;6;6	6;6;6	6;6;6	Structural maintenance of chromosomes protein;Structural maintenance of chromosomes protein 3	SMC3	;;	3	6	6	6	0	0	0	0	2	1	2	3	0	0	0	0	2	1	2	3	0	0	0	0	2	1	2	3	7.1	7.1	7.1	141.51	1217	1217;1217;1217	2.22		7	2			0	14.687
B0FLL2;O60825;B4DY91;B4DI16;Q68DE0	B0FLL2;O60825;B4DY91;B4DI16	6;6;5;3;2	4;4;4;2;1	3;3;3;1;1	6-phosphofructo-2-kinase/fructose-2,6-bisphosphatase 2;6-phosphofructo-2-kinase;Fructose-2,6-bisphosphatase	PFKFB2	;;;	5	6	4	3	5	5	3	3	4	4	1	0	3	3	2	1	2	2	1	0	2	2	1	1	1	1	1	0	15	10.8	8.7	54.777	472	472;505;373;264;234	3.93			1	14		0	9.054
B0QY89;Q9Y262;B3KPB9;B4DQF6;B0QY90;C9JHP4;C9K0Q7;B4DEH4;B3KNG0;Q7Z5X3;H7C3A0;Q8N7H0	B0QY89;Q9Y262;B3KPB9;B4DQF6;B0QY90	9;9;8;7;6;4;4;4;4;3;2;2	9;9;8;7;6;4;4;4;4;3;2;2	9;9;8;7;6;4;4;4;4;3;2;2	Eukaryotic translation initiation factor 3 subunit L	EIF3L	;;;;	12	9	9	9	6	3	4	3	3	3	2	6	6	3	4	3	3	3	2	6	6	3	4	3	3	3	2	6	20.3	20.3	20.3	70.901	607	607;564;607;531;466;150;183;222;297;188;127;297	3.69			10	22		0	136.49
B0QYK0;Q01844;A9Z0R7;Q71E78;H7BY36;C3UMV4;F1JVV5;A0A0D9SFL3;C9JGE3;C3UMV3;C3UMV2	B0QYK0;Q01844;A9Z0R7;Q71E78;H7BY36;C3UMV4;F1JVV5;A0A0D9SFL3;C9JGE3;C3UMV3;C3UMV2	2;2;1;1;1;1;1;1;1;1;1	2;2;1;1;1;1;1;1;1;1;1	2;2;1;1;1;1;1;1;1;1;1	RNA-binding protein EWS	EWSR1;EWSR1/ZNF384 fusion;EWSR1/ATF1 fusion	;;;;;;;;;;	11	2	2	2	2	0	2	1	1	2	2	1	2	0	2	1	1	2	2	1	2	0	2	1	1	2	2	1	6.1	6.1	6.1	64.929	618	618;656;166;189;308;314;537;584;620;859;859	3			11			0	20.335
B0YIW5;Q6MZV5;B0YIW6;P48444;Q6P1Q5	B0YIW5;Q6MZV5;B0YIW6;P48444	12;12;12;12;4	12;12;12;12;4	12;12;12;12;4	Coatomer subunit delta	ARCN1;DKFZp686M09245	;;;	5	12	12	12	4	6	3	4	5	6	1	3	4	6	3	4	5	6	1	3	4	6	3	4	5	6	1	3	26.4	26.4	26.4	57.21	511	511;552;552;511;189	3.88			4	30		0	55.487
B0ZBD0;Q8WVX7;P39019;A0A075B6E2;M0R2L9;M0QXK4;M0QYF7;M0R140	B0ZBD0;Q8WVX7;P39019;A0A075B6E2	3;3;3;2;1;1;1;1	3;3;3;2;1;1;1;1	3;3;3;2;1;1;1;1	40S ribosomal protein S19	RPS19	;;;	8	3	3	3	0	0	0	0	0	0	2	3	0	0	0	0	0	0	2	3	0	0	0	0	0	0	2	3	20	20	20	16.06	145	145;157;145;71;71;76;100;102	5					5	0	7.6432
B2CIS9;P31944;A9UFC0	B2CIS9;P31944;A9UFC0	3;3;2	3;3;2	3;3;2	Caspase-14;Caspase-14 subunit p17, mature form;Caspase-14 subunit p10, mature form;Caspase-14 subunit p20, intermediate form;Caspase-14 subunit p8, intermediate form	CASP14	;;	3	3	3	3	0	0	0	0	0	0	0	3	0	0	0	0	0	0	0	3	0	0	0	0	0	0	0	3	14.9	14.9	14.9	27.679	242	242;242;242	1	3					0	4.2644
B2MUD5;P08246	B2MUD5;P08246	2;2	2;2	2;2	Neutrophil elastase	ELA2;ELANE	;	2	2	2	2	0	0	0	0	0	0	0	2	0	0	0	0	0	0	0	2	0	0	0	0	0	0	0	2	9.4	9.4	9.4	20.661	192	192;267	4				2		0.0021978	3.0978
Q96IR1;Q53HV1;B2R491;P62701;C9JEH7;A4FU11;Q496E4;Q8TD47;P22090;Q53HI6;B7Z1M6	Q96IR1;Q53HV1;B2R491;P62701;C9JEH7;A4FU11;Q496E4;Q8TD47;P22090;Q53HI6	6;6;6;6;4;4;4;4;4;3;1	6;6;6;6;4;4;4;4;4;3;1	6;6;6;6;4;4;4;4;4;3;1	40S ribosomal protein S4;40S ribosomal protein S4, X isoform;40S ribosomal protein S4, Y isoform 2;40S ribosomal protein S4, Y isoform 1	RPS4X;RPS4Y1;RPS4Y2	;;;;;;;;;	11	6	6	6	0	2	1	4	2	0	1	4	0	2	1	4	2	0	1	4	0	2	1	4	2	0	1	4	24.7	24.7	24.7	27.259	243	243;263;263;263;262;262;263;263;263;263;132	4.71				5	12	0	12.108
B2R4M6;P06702	B2R4M6;P06702	6;6	6;6	6;6	Protein S100;Protein S100-A9	S100A9	;	2	6	6	6	0	0	0	0	0	0	0	6	0	0	0	0	0	0	0	6	0	0	0	0	0	0	0	6	63.2	63.2	63.2	13.21	114	114;114	1.43	6			1		0	50.989
Q0VAS5;B2R4R0;P62805;Q6B823	Q0VAS5;B2R4R0;P62805;Q6B823	4;4;4;2	4;4;4;2	4;4;4;2	Histone H4	HIST1H4H;HIST1H4A	;;;	4	4	4	4	0	0	0	0	0	0	0	4	0	0	0	0	0	0	0	4	0	0	0	0	0	0	0	4	38.8	38.8	38.8	11.314	103	103;103;103;43	2	2	4		1		0	8.2668
B2R4R9;P62857	B2R4R9;P62857	2;2	2;2	2;2	40S ribosomal protein S28	RPS28	;	2	2	2	2	0	0	0	0	0	0	1	2	0	0	0	0	0	0	1	2	0	0	0	0	0	0	1	2	33.3	33.3	33.3	7.8409	69	69;69	5					4	0	10.243
Q53FC7;B3KSM6;B2R6X5;P17066;B4DHP5;P48741	Q53FC7;B3KSM6;B2R6X5;P17066;B4DHP5;P48741	10;10;10;10;8;5	1;1;1;1;0;1	1;1;1;1;0;1	Heat shock 70 kDa protein 6;Putative heat shock 70 kDa protein 7	HSPA6;HSPA7	;;;;;	6	10	1	1	9	2	8	8	8	7	6	7	1	0	1	1	1	0	1	1	1	0	1	1	1	0	1	1	15.2	1.7	1.7	71.003	643	643;643;643;643;619;367	3.11		1	6	2		0	7.558
B2R7T8;B1AK87;B1AK88;P47756;B4DWA6;B1AK85;Q7L4N0	B2R7T8;B1AK87;B1AK88;P47756;B4DWA6;B1AK85	13;12;12;12;11;10;4	13;12;12;12;11;10;4	13;12;12;12;11;10;4	F-actin-capping protein subunit beta	CAPZB	;;;;;	7	13	13	13	0	5	1	9	0	4	2	10	0	5	1	9	0	4	2	10	0	5	1	9	0	4	2	10	63.2	63.2	63.2	30.656	272	272;260;301;277;335;260;80	4.62				13	21	0	65.317
M0R268;B2R802;P09012;B4DDC7;M0QZG7;M0R0G9;M0QXK2;M0R221;M0R2B8	M0R268;B2R802;P09012;B4DDC7;M0QZG7	4;4;4;3;2;1;1;1;1	4;4;4;3;2;1;1;1;1	4;4;4;3;2;1;1;1;1	U1 small nuclear ribonucleoprotein A	SNRPA	;;;;	9	4	4	4	0	0	1	3	0	1	1	0	0	0	1	3	0	1	1	0	0	0	1	3	0	1	1	0	28.1	28.1	28.1	28.388	256	256;282;282;203;184;87;128;142;148	4.86				1	6	0	16.04
I3L309;I3L2H5;D3DWF3;B4E083;Q59GD0;B2R841;P53350	I3L309;I3L2H5;D3DWF3;B4E083;Q59GD0;B2R841;P53350	1;1;1;1;1;1;1	1;1;1;1;1;1;1	1;1;1;1;1;1;1	Serine/threonine-protein kinase PLK;Serine/threonine-protein kinase PLK1	PLK1	;;;;;;	7	1	1	1	0	0	0	0	0	0	0	1	0	0	0	0	0	0	0	1	0	0	0	0	0	0	0	1	48.3	48.3	48.3	6.6327	58	58;105;363;506;546;603;603	1	1					1	-2
B4E1S3;B2R9T9;Q9BVC6	B4E1S3;B2R9T9;Q9BVC6	1;1;1	1;1;1	1;1;1	Transmembrane protein 109	TMEM109	;;	3	1	1	1	0	0	0	0	0	0	1	1	0	0	0	0	0	0	1	1	0	0	0	0	0	0	1	1	5.1	5.1	5.1	24.983	234	234;243;243	5					2	0	5.7961
Q86U62;Q6IBT1;E9KL30;B2RAQ9;Q99436	Q86U62;Q6IBT1;E9KL30;B2RAQ9;Q99436	2;2;2;2;2	2;2;2;2;2	2;2;2;2;2	Proteasome subunit beta type;Proteasome subunit beta type-7	PSMB7	;;;;	5	2	2	2	0	1	1	2	1	1	1	0	0	1	1	2	1	1	1	0	0	1	1	2	1	1	1	0	10.1	10.1	10.1	30.018	277	277;277;277;277;277	5					8	0	17.883
J3QR48;B2RBR9;Q14974	J3QR48;B2RBR9;Q14974	2;2;2	2;2;2	2;2;2	Importin subunit beta-1	KPNB1	;;	3	2	2	2	0	0	0	0	1	0	1	2	0	0	0	0	1	0	1	2	0	0	0	0	1	0	1	2	18.2	18.2	18.2	16.398	148	148;876;876	3			4			0	7.5113
B2RD27;P51665;B4DXI8;H3BNT7;H3BTM8;H3BQV2	B2RD27;P51665;B4DXI8	5;5;4;2;2;1	5;5;4;2;2;1	5;5;4;2;2;1	26S proteasome non-ATPase regulatory subunit 7	PSMD7	;;	6	5	5	5	0	0	0	0	1	0	4	5	0	0	0	0	1	0	4	5	0	0	0	0	1	0	4	5	24.1	24.1	24.1	37.011	324	324;324;247;177;198;43	4.09				10	1	0	55.078
K7ER20;K7EQU9;O95323;D6W636;B2RDV7;Q96G46	K7ER20;K7EQU9;O95323;D6W636;B2RDV7;Q96G46	1;1;1;1;1;1	1;1;1;1;1;1	1;1;1;1;1;1	tRNA-dihydrouridine(47) synthase [NAD(P)(+)];tRNA-dihydrouridine(47) synthase [NAD(P)(+)]-like	DUS3L	;;;;;	6	1	1	1	0	0	0	0	0	1	0	0	0	0	0	0	0	1	0	0	0	0	0	0	0	1	0	0	12.9	12.9	12.9	14.65	139	139;171;223;315;650;650	1	1					1	-2
B4DNY3;B4DUZ8;B4DNW7;B4DNA3;B4DI38;D3DPU2;B2RDY9;Q5T0R7;Q5T0R6;Q5T0R5;Q5T0R4;Q5T0R3;Q5T0R2;Q5T0R1;Q5T0R9;Q01518	B4DNY3;B4DUZ8;B4DNW7;B4DNA3;B4DI38;D3DPU2;B2RDY9;Q5T0R7;Q5T0R6;Q5T0R5;Q5T0R4;Q5T0R3;Q5T0R2;Q5T0R1;Q5T0R9;Q01518	2;2;2;2;2;2;2;1;1;1;1;1;1;1;1;1	2;2;2;2;2;2;2;1;1;1;1;1;1;1;1;1	2;2;2;2;2;2;2;1;1;1;1;1;1;1;1;1	Adenylyl cyclase-associated protein;Adenylyl cyclase-associated protein 1	CAP1	;;;;;;;;;;;;;;;	16	2	2	2	1	1	1	1	2	1	0	0	1	1	1	1	2	1	0	0	1	1	1	1	2	1	0	0	12.7	12.7	12.7	43.706	401	401;422;433;433;452;475;475;174;176;179;201;203;208;215;262;475	4				7		0	20.125
D5MQE1;B2RE59;Q92600;B4DJE1;F8WBZ6;H7C0W0	D5MQE1;B2RE59;Q92600	21;21;21;9;6;4	21;21;21;9;6;4	21;21;21;9;6;4	Cell differentiation protein RCD1 homolog	RQCD1	;;	6	21	21	21	0	17	0	17	0	7	0	12	0	17	0	17	0	7	0	12	0	17	0	17	0	7	0	12	65.6	65.6	65.6	33.631	299	299;299;299;129;75;61	4.78				16	57	0	238.5
B2RNT7;Q9P2K6	B2RNT7;Q9P2K6	1;1	1;1	1;1	Kelch-like protein 42	KLHDC5;KLHL42	;	2	1	1	1	0	0	0	0	1	0	0	0	0	0	0	0	1	0	0	0	0	0	0	0	1	0	0	0	5	5	5	56.867	505	505;505	4				1		1	-2
E7EX73;B4DSI9;E9PGM1;E7EUU4;B4DGF1;B2RU10;B2RU06;Q4LE58;Q04637;Q96I65;C9J6B6;C9J2Z7;C9K073;C9JF13;H7C044;F8WCF2;C9JWH7;C9J556;C9JHW9;C9JSU8;O95065;C9JWW9;B4DZE1;B4DH17;A0A0A0MSA7;A0A0U1RQK7;Q59GJ0;O43432	E7EX73;B4DSI9;E9PGM1;E7EUU4;B4DGF1;B2RU10;B2RU06;Q4LE58;Q04637;Q96I65;C9J6B6;C9J2Z7;C9K073;C9JF13	6;6;6;6;6;6;6;6;6;3;3;3;3;3;2;1;1;1;1;1;1;1;1;1;1;1;1;1	6;6;6;6;6;6;6;6;6;3;3;3;3;3;2;1;1;1;1;1;1;1;1;1;1;1;1;1	6;6;6;6;6;6;6;6;6;3;3;3;3;3;2;1;1;1;1;1;1;1;1;1;1;1;1;1	Eukaryotic translation initiation factor 4 gamma 1	EIF4G1;EIF4G1 variant protein	;;;;;;;;;;;;;	28	6	6	6	0	3	3	3	4	4	0	0	0	3	3	3	4	4	0	0	0	3	3	3	4	4	0	0	8.3	8.3	8.3	158.64	1436	1436;1512;1513;1560;1566;1606;1606;1624;1599;645;757;833;869;903;226;50;127;143;160;163;230;285;1075;1189;1621;1774;1780;1585	2		20				0	17.114
B3KN59;B3KM36;O95816	B3KN59;B3KM36;O95816	1;1;1	1;1;1	1;1;1	BAG family molecular chaperone regulator 2	BAG2	;;	3	1	1	1	0	0	0	0	0	0	0	1	0	0	0	0	0	0	0	1	0	0	0	0	0	0	0	1	4.3	4.3	4.3	23.748	211	211;211;211	5					1	0.0021368	2.8415
B3KM57;Q9UIV1;Q96IQ6;E5RGH2;H0YAV9;E5RJE0;E5RHV9;E5RGA8;H0YBT3	B3KM57;Q9UIV1;Q96IQ6	19;19;14;9;9;3;3;3;3	19;19;14;9;9;3;3;3;3	18;18;13;8;8;3;3;3;3	CCR4-NOT transcription complex subunit 7	CNOT7	;;	9	19	19	18	0	12	0	17	0	7	0	15	0	12	0	17	0	7	0	15	0	11	0	16	0	7	0	14	73	73	70.5	32.773	285	285;285;246;147;208;40;51;62;91	4.74				21	59	0	195.65
B4E0B7;B3KY03;B3KMS0;Q15021	B4E0B7;B3KY03;B3KMS0;Q15021	2;2;2;2	2;2;2;2	2;2;2;2	Condensin complex subunit 1	NCAPD2	;;;	4	2	2	2	0	0	0	0	1	0	0	2	0	0	0	0	1	0	0	2	0	0	0	0	1	0	0	2	2.2	2.2	2.2	152.24	1356	1356;1362;1401;1401	2		3				0	7.2075
B3KN93;B3KXP0;B4E0Q7;H3BLT5;H0Y781;Q2LD37	B3KN93;B3KXP0;B4E0Q7;H3BLT5;H0Y781;Q2LD37	1;1;1;1;1;1	1;1;1;1;1;1	1;1;1;1;1;1	Uncharacterized protein KIAA1109	KIAA1109	;;;;;	6	1	1	1	0	0	0	0	1	0	0	0	0	0	0	0	1	0	0	0	0	0	0	0	1	0	0	0	7.3	7.3	7.3	40.652	356	356;606;748;1381;1674;5005	5					1	1	-2
B4DE78;B4DHC4;B3KNB4;P61981	B4DE78;B4DHC4;B3KNB4;P61981	1;1;1;1	1;1;1;1	1;1;1;1	14-3-3 protein gamma;14-3-3 protein gamma, N-terminally processed	YWHAG	;;;	4	1	1	1	0	0	0	1	1	0	0	0	0	0	0	1	1	0	0	0	0	0	0	1	1	0	0	0	6.8	6.8	6.8	23.502	207	207;225;247;247	5					2	0.0019268	2.1752
B3KNK9;Q8NBJ4	B3KNK9;Q8NBJ4	1;1	1;1	1;1	Golgi membrane protein 1	GOLPH2;GOLM1	;	2	1	1	1	0	0	0	0	0	1	0	0	0	0	0	0	0	1	0	0	0	0	0	0	0	1	0	0	4.5	4.5	4.5	45.333	401	401;401	2.5	1			1		0.0056497	2.0179
B3KP90;O75688;C9JIR6;A8K599;Q4J6C0;B8ZZF0;B5BUD5;B2R8E4;A0A024R6A5;P35813;E9PKB5	B3KP90;O75688;C9JIR6;A8K599;Q4J6C0;B8ZZF0	18;18;16;16;16;13;2;2;2;2;1	18;18;16;16;16;13;2;2;2;2;1	18;18;16;16;16;13;2;2;2;2;1	Protein phosphatase 1B	PPM1B	;;;;;	11	18	18	18	6	6	6	8	10	10	3	9	6	6	6	8	10	10	3	9	6	6	6	8	10	10	3	9	47.2	47.2	47.2	52.709	479	479;479;378;387;431;303;382;382;382;382;187	4.03			2	62	4	0	75.395
B3KR37	B3KR37	1	1	1				1	1	1	1	0	0	0	0	1	0	1	0	0	0	0	0	1	0	1	0	0	0	0	0	1	0	1	0	2.6	2.6	2.6	55.95	508	508	2		2				1	-2
B3KRF2	B3KRF2	1	1	1				1	1	1	1	0	0	0	0	0	0	0	1	0	0	0	0	0	0	0	1	0	0	0	0	0	0	0	1	7.3	7.3	7.3	32.063	287	287	2		1				0.0019881	2.3072
Q49AJ9;H7C3M2;B5MCW2;Q9BT63;H7C422;Q9NY85;G5E9G0;B3KS36;Q8TBW1;Q96QL0;P39023	Q49AJ9;H7C3M2;B5MCW2;Q9BT63;H7C422;Q9NY85;G5E9G0;B3KS36;Q8TBW1;Q96QL0;P39023	1;1;1;1;1;1;1;1;1;1;1	1;1;1;1;1;1;1;1;1;1;1	1;1;1;1;1;1;1;1;1;1;1	60S ribosomal protein L3	RPL3;rpl3	;;;;;;;;;;	11	1	1	1	0	1	0	1	0	0	0	0	0	1	0	1	0	0	0	0	0	1	0	1	0	0	0	0	10.4	10.4	10.4	28.581	251	251;261;272;292;305;343;351;354;374;403;403	4				2		0	6.7765
B4DMT5;B3KSH1;O00303;B4DEW9;H0YDT6;E9PQV8;A0A0D9SEZ9;Q9BX72	B4DMT5;B3KSH1;O00303;B4DEW9	8;8;8;7;3;1;1;1	8;8;8;7;3;1;1;1	8;8;8;7;3;1;1;1	Eukaryotic translation initiation factor 3 subunit F	EIF3F	;;;	8	8	8	8	5	4	4	5	4	4	2	3	5	4	4	5	4	4	2	3	5	4	4	5	4	4	2	3	35.8	35.8	35.8	33.24	307	307;372;357;208;100;124;299;348	3.83			6	29		0	61.73
B3KSL5;Q9Y383;Q75M91;V9GZ75;F8WEU3;B3KRR1;A0A0A6YYJ8	B3KSL5;Q9Y383;Q75M91;V9GZ75;F8WEU3;B3KRR1;A0A0A6YYJ8	2;2;1;1;1;1;1	2;2;1;1;1;1;1	2;2;1;1;1;1;1	Putative RNA-binding protein Luc7-like 2	LUC7L2;CGI-59;C7orf55-LUC7L2	;;;;;;	7	2	2	2	0	0	0	2	0	0	0	0	0	0	0	2	0	0	0	0	0	0	0	2	0	0	0	0	6.6	6.6	6.6	46.483	392	392;392;20;54;83;339;458	5					2	0.0021008	2.7229
B3KT04	B3KT04	1	1	1				1	1	1	1	0	0	0	0	0	0	0	1	0	0	0	0	0	0	0	1	0	0	0	0	0	0	0	1	1.9	1.9	1.9	55.522	486	486	3			1			1	-2
K7EJE8;K7EKE6;B3KU28;B4DPX0;B3KXS5;E5KMI6;P36776;Q2VPA0;K7ERR6;A4VCH6	K7EJE8;K7EKE6;B3KU28;B4DPX0;B3KXS5;E5KMI6;P36776;Q2VPA0	3;3;3;3;3;3;3;2;1;1	3;3;3;3;3;3;3;2;1;1	3;3;3;3;3;3;3;2;1;1	Lon protease homolog, mitochondrial;Lon protease homolog	LONP1	;;;;;;;	10	3	3	3	1	0	0	2	0	0	0	1	1	0	0	2	0	0	0	1	1	0	0	2	0	0	0	1	9.2	9.2	9.2	93.296	829	829;845;845;893;923;959;959;848;264;297	3.4		1	2	1	1	0	4.1768
B3KUJ5;Q92769;E5RFI6;E5RJ04;E5RGV4;E5RHE7;E5RH52;E5RG37;E5RFP9;H3BM24;B7Z3S4;Q5TEE2;B4DSK9;Q59GB9;Q6IT96;B5BU61;Q13547	B3KUJ5;Q92769;E5RFI6;E5RJ04;E5RGV4;E5RHE7;E5RH52;E5RG37;E5RFP9;H3BM24;B7Z3S4;Q5TEE2;B4DSK9;Q59GB9;Q6IT96;B5BU61;Q13547	2;2;1;1;1;1;1;1;1;1;1;1;1;1;1;1;1	2;2;1;1;1;1;1;1;1;1;1;1;1;1;1;1;1	2;2;1;1;1;1;1;1;1;1;1;1;1;1;1;1;1	Histone deacetylase;Histone deacetylase 2;Histone deacetylase 1	HDAC2;HDAC1	;;;;;;;;;;;;;;;;	17	2	2	2	1	0	0	1	1	2	0	1	1	0	0	1	1	2	0	1	1	0	0	1	1	2	0	1	6.8	6.8	6.8	51.972	458	458;488;60;65;71;86;100;103;109;161;174;211;237;238;482;482;482	3.83			1	5		0	11.22
B3KVW6	B3KVW6	1	1	1				1	1	1	1	0	1	0	0	0	0	0	0	0	1	0	0	0	0	0	0	0	1	0	0	0	0	0	0	2.3	2.3	2.3	55.153	473	473	2		1				1	-2
B3KWI4;Q8TF66	B3KWI4;Q8TF66	2;2	2;2	2;2	Leucine-rich repeat-containing protein 15	LRRC15	;	2	2	2	2	0	0	0	0	0	0	0	2	0	0	0	0	0	0	0	2	0	0	0	0	0	0	0	2	3.8	3.8	3.8	64.394	581	581;581	2		3				0	4.4748
B3KWW3;F5GZ06;B3KXY2;Q7Z745	B3KWW3;F5GZ06;B3KXY2;Q7Z745	1;1;1;1	1;1;1;1	1;1;1;1	Maestro heat-like repeat-containing protein family member 2B	MROH2B	;;;	4	1	1	1	1	0	0	0	0	0	0	0	1	0	0	0	0	0	0	0	1	0	0	0	0	0	0	0	1.4	1.4	1.4	115.33	1013	1013;1140;1140;1585	5					1	1	-2
B3KX11;P49368;Q59H77;Q2TU64;B4DUR8;E9PRC8;Q5SZX6;Q5SZW8;E9PQ35;E9PM09;Q5SZX9	B3KX11;P49368;Q59H77;Q2TU64;B4DUR8	43;43;41;40;39;17;16;10;9;9;8	43;43;41;40;39;17;16;10;9;9;8	43;43;41;40;39;17;16;10;9;9;8	T-complex protein 1 subunit gamma	CCT3	;;;;	11	43	43	43	30	28	31	29	28	32	20	22	30	28	31	29	28	32	20	22	30	28	31	29	28	32	20	22	81.6	81.6	81.6	57.945	522	522;545;577;545;500;234;276;188;144;154;161	3.79			60	222		0	250.32
B3KXF2;J3KN16;Q5VYK3;B3KV72;R4GMY1	B3KXF2;J3KN16;Q5VYK3;B3KV72;R4GMY1	2;2;2;1;1	2;2;2;1;1	2;2;2;1;1	Proteasome-associated protein ECM29 homolog	KIAA0368;ECM29	;;;;	5	2	2	2	0	0	0	1	1	1	1	0	0	0	0	1	1	1	1	0	0	0	0	1	1	1	1	0	2.3	2.3	2.3	145.37	1314	1314;2017;1845;707;890	2		4				0.002079	2.6306
E9PD53;B3KXX5;Q9NTJ3;Q6NSG3;Q58F29;Q6P169;C9JR83;B3KVJ5;C9JVD8;C9J578;C9J9E4	E9PD53;B3KXX5;Q9NTJ3;Q6NSG3;Q58F29;Q6P169;C9JR83;B3KVJ5	4;4;4;3;3;2;2;2;1;1;1	4;4;4;3;3;2;2;2;1;1;1	4;4;4;3;3;2;2;2;1;1;1	Structural maintenance of chromosomes protein;Structural maintenance of chromosomes protein 4	SMC4	;;;;;;;	11	4	4	4	0	0	1	1	2	3	0	2	0	0	1	1	2	3	0	2	0	0	1	1	2	3	0	2	4.4	4.4	4.4	144.45	1263	1263;1263;1288;459;459;423;423;883;119;139;157	2		9				0	8.961
B3KXZ4;B7Z8Z6;P49736;Q9BWF4;B4DSV5;H0Y8E6;F8WDM3	B3KXZ4;B7Z8Z6;P49736;Q9BWF4;B4DSV5;H0Y8E6	3;3;3;2;2;2;1	3;3;3;2;2;2;1	3;3;3;2;2;2;1	DNA helicase;DNA replication licensing factor MCM2	MCM2	;;;;;	7	3	3	3	0	0	1	0	0	1	1	1	0	0	1	0	0	1	1	1	0	0	1	0	0	1	1	1	6.3	6.3	6.3	91.271	808	808;954;904;362;774;836;146	2.5		2	2			0	8.3401
B4DG68;C9J5P6;B3VK56;P29475	B4DG68;C9J5P6;B3VK56;P29475	1;1;1;1	1;1;1;1	1;1;1;1	Nitric oxide synthase;Nitric oxide synthase, brain	NOS1	;;;	4	1	1	1	0	1	0	0	0	0	0	0	0	1	0	0	0	0	0	0	0	1	0	0	0	0	0	0	0.7	0.7	0.7	134.81	1206	1206;1433;1434;1434	2		1				1	-2
C9K0M0;C9JEY0;C9JE81;B5MD38;D6W539;F5GZQ3;B4DDC9;B4DY96;P55084	C9K0M0;C9JEY0;C9JE81;B5MD38;D6W539;F5GZQ3;B4DDC9;B4DY96;P55084	1;1;1;1;1;1;1;1;1	1;1;1;1;1;1;1;1;1	1;1;1;1;1;1;1;1;1	Trifunctional enzyme subunit beta, mitochondrial;3-ketoacyl-CoA thiolase	HADHB	;;;;;;;;	9	1	1	1	1	1	1	1	1	1	1	1	1	1	1	1	1	1	1	1	1	1	1	1	1	1	1	1	10.7	10.7	10.7	9.2839	84	84;149;175;351;372;459;460;469;474	3	7	4	4	6	6	1	-2
B4DP93;X5D7K9;X5DNU0;B4DXN0;B4DDR2;X5D2M8;Q14764	B4DP93;X5D7K9;X5DNU0;B4DXN0;B4DDR2;X5D2M8;Q14764	1;1;1;1;1;1;1	1;1;1;1;1;1;1	1;1;1;1;1;1;1	Major vault protein	MVP	;;;;;;	7	1	1	1	1	0	0	0	1	0	0	0	1	0	0	0	1	0	0	0	1	0	0	0	1	0	0	0	4.1	4.1	4.1	87.543	789	789;827;833;835;884;893;893	3			2			0	7.4967
B4DE59;C9JTX4;C9J826;C9JK18;C9JKY1	B4DE59	11;4;4;4;4	4;4;4;4;4	0;0;0;0;0				5	11	4	0	5	3	3	4	4	4	3	11	1	0	0	0	0	0	0	4	0	0	0	0	0	0	0	0	20.8	9.9	0	62.615	563	563;235;276;295;297	1.57	3	4				0	8.5992
C9JDL7;B4DF28;H0Y2L4;Q9Y6U7	C9JDL7;B4DF28;H0Y2L4;Q9Y6U7	1;1;1;1	1;1;1;1	1;1;1;1	RING finger protein 215	RNF215	;;;	4	1	1	1	0	1	0	1	0	0	0	1	0	1	0	1	0	0	0	1	0	1	0	1	0	0	0	1	10.1	10.1	10.1	10.947	99	99;282;343;377	1.67	1	2				0.0022026	3.139
B4DF70;V9HW12;P32119;A6NIW5	B4DF70;V9HW12;P32119;A6NIW5	2;2;2;1	1;1;1;1	1;1;1;1	Peroxiredoxin-2	HEL-S-2a;PRDX2	;;;	4	2	1	1	0	0	1	1	1	0	1	2	0	0	0	0	0	0	0	1	0	0	0	0	0	0	0	1	15.3	9.3	9.3	20.107	183	183;198;198;136	1	1					0.0019531	2.2396
Q6L7A0;Q59GF3;V9PBN7;B4DHF5;Q53H97;F1DSG4;P55087	Q6L7A0;Q59GF3;V9PBN7;B4DHF5;Q53H97;F1DSG4;P55087	1;1;1;1;1;1;1	1;1;1;1;1;1;1	1;1;1;1;1;1;1	Aquaporin-4	AQP4	;;;;;;	7	1	1	1	1	0	0	0	0	0	0	0	1	0	0	0	0	0	0	0	1	0	0	0	0	0	0	0	7.3	7.3	7.3	23.623	218	218;219;296;303;323;323;323	3			1			0.0092421	1.903
E9PNR9;E9PQ98;E9PIX6;H0YDE4;B4DJ87;E9PKG1;H7C2I1;Q99873;Q5U8W9	E9PNR9;E9PQ98;E9PIX6;H0YDE4;B4DJ87;E9PKG1;H7C2I1;Q99873;Q5U8W9	2;2;2;2;2;2;2;2;1	2;2;2;2;2;2;2;2;1	1;1;1;1;1;1;1;1;1	Protein arginine N-methyltransferase 1	PRMT1;HRMT1L2	;;;;;;;;	9	2	2	1	0	0	0	0	2	0	1	1	0	0	0	0	2	0	1	1	0	0	0	0	1	0	1	1	11.2	11.2	6.9	18.297	160	160;205;207;238;293;325;371;361;327	4.5				2	2	0	4.1189
I3L0W5;B4DJF2;I3L3T1;B4DJB0;V9HW98;P62258	I3L0W5;B4DJF2;I3L3T1;B4DJB0;V9HW98;P62258	1;1;1;1;1;1	1;1;1;1;1;1	1;1;1;1;1;1	14-3-3 protein epsilon	YWHAE;HEL2	;;;;;	6	1	1	1	0	1	0	1	0	1	1	1	0	1	0	1	0	1	1	1	0	1	0	1	0	1	1	1	31.6	31.6	31.6	4.5157	38	38;94;107;139;255;255	4.6				2	3	1	-2
B4DJI1;V9HWB9;P00338	B4DJI1;V9HWB9;P00338	2;2;2	2;2;2	1;1;1	L-lactate dehydrogenase;L-lactate dehydrogenase A chain	HEL-S-133P;LDHA	;;	3	2	2	1	0	0	0	1	0	0	0	2	0	0	0	1	0	0	0	2	0	0	0	0	0	0	0	1	7.2	7.2	3.3	33.593	305	305;332;332	4.33				2	1	0	3.4056
B4DRW1;B4DKJ0;CON__P19013;P19013;B4DRR7;B4DRS2;F8VX05;F8VZR6	B4DRW1;B4DKJ0;CON__P19013;P19013;B4DRR7;B4DRS2	10;10;10;10;9;9;2;2	8;8;8;8;7;7;2;2	7;7;7;7;6;6;2;2	Keratin, type II cytoskeletal 4	KRT4	;;;;;	8	10	8	7	1	1	1	1	1	1	4	10	0	0	0	0	0	0	3	8	0	0	0	0	0	0	2	7	28.3	23.8	21.3	51.759	474	474;509;594;534;501;520;78;86	2.31	9			7		0	95.91
F8W0G4;F8VXH9;B4DRD7;H3BRU6;B4DLC0;F8VZX2;J3QT27;Q53SS8;Q5MJP6;E9PFP8;Q15365;Q15366;P57721;F8VTZ0;F8W1G6	F8W0G4;F8VXH9;B4DRD7;H3BRU6;B4DLC0;F8VZX2;J3QT27;Q53SS8;Q5MJP6;E9PFP8;Q15365;Q15366;P57721;F8VTZ0;F8W1G6	2;2;2;2;2;2;2;2;2;2;2;2;2;1;1	2;2;2;2;2;2;2;2;2;2;2;2;2;1;1	2;2;2;2;2;2;2;2;2;2;2;2;2;1;1	Poly(rC)-binding protein 1;Poly(rC)-binding protein 2;Poly(rC)-binding protein 3	PCBP2;PCBP3;PCBP1	;;;;;;;;;;;;;;	15	2	2	2	0	2	2	2	1	0	1	2	0	2	2	2	1	0	1	2	0	2	2	2	1	0	1	2	19.6	19.6	19.6	16.637	158	158;160;282;301;301;321;322;356;361;361;356;365;371;64;202	4.55				5	6	0	29.314
B4DLR3;Q00839;Q96BA7;B3KX72;Q7Z4Q5;Q5RI18;Q9UEL2	B4DLR3;Q00839;Q96BA7;B3KX72;Q7Z4Q5	10;10;9;9;7;2;1	10;10;9;9;7;2;1	10;10;9;9;7;2;1	Heterogeneous nuclear ribonucleoprotein U	HNRNPU;HNRPU	;;;;	7	10	10	10	9	0	4	3	4	4	1	1	9	0	4	3	4	4	1	1	9	0	4	3	4	4	1	1	20.7	20.7	20.7	86.86	784	784;825;722;750;513;241;191	3			32			0	142.6
H3BU31;B4DMJ6;Q59GY2;P36578;B4DP82;H3BTP7;B4DFI6;H3BM89;Q53G74	H3BU31;B4DMJ6;Q59GY2;P36578;B4DP82;H3BTP7;B4DFI6;H3BM89;Q53G74	2;2;2;2;1;1;1;1;1	2;2;2;2;1;1;1;1;1	2;2;2;2;1;1;1;1;1	60S ribosomal protein L4	RPL4	;;;;;;;;	9	2	2	2	0	0	0	0	0	2	0	0	0	0	0	0	0	2	0	0	0	0	0	0	0	2	0	0	19.3	19.3	19.3	18.966	171	171;414;441;427;151;170;227;333;427	4				2		0	3.6099
B4DMP5;Q15906	B4DMP5;Q15906	1;1	1;1	1;1	Vacuolar protein sorting-associated protein 72 homolog	VPS72	;	2	1	1	1	0	0	0	0	0	0	0	1	0	0	0	0	0	0	0	1	0	0	0	0	0	0	0	1	3.4	3.4	3.4	26.728	236	236;364	4				1		1	-2
B4DNK3;Q12904	B4DNK3;Q12904	1;1	1;1	1;1	Aminoacyl tRNA synthase complex-interacting multifunctional protein 1;Endothelial monocyte-activating polypeptide 2	AIMP1	;	2	1	1	1	0	0	0	0	1	0	0	1	0	0	0	0	1	0	0	1	0	0	0	0	1	0	0	1	6.7	6.7	6.7	29.745	269	269;312	4.5				1	1	0.0021786	3.0057
B4DPI7;V9HWG1;Q13228	B4DPI7;V9HWG1;Q13228	1;1;1	1;1;1	1;1;1	Selenium-binding protein 1	HEL-S-134P;SELENBP1	;;	3	1	1	1	0	0	0	0	0	0	0	1	0	0	0	0	0	0	0	1	0	0	0	0	0	0	0	1	4	4	4	36.231	325	325;472;472	2		1				0.0020243	2.4367
B4DPM7;Q6IBN0;O43242;B3KNN7;B4DEB0;B4DV84;Q8N9M2;Q96N86	B4DPM7;Q6IBN0;O43242;B3KNN7;B4DEB0;B4DV84;Q8N9M2;Q96N86	9;9;9;8;8;8;8;7	9;9;9;8;8;8;8;7	9;9;9;8;8;8;8;7	26S proteasome non-ATPase regulatory subunit 3	PSMD3	;;;;;;;	8	9	9	9	5	2	2	2	4	1	2	6	5	2	2	2	4	1	2	6	5	2	2	2	4	1	2	6	29.7	29.7	29.7	58.362	511	511;534;534;498;509;519;521;517	3.68			8	17		0	40.323
F2Z2Z9;U3KQI3;B4DPU6;B4DPW9;Q53GY0;P13797	F2Z2Z9;U3KQI3;B4DPU6;B4DPW9;Q53GY0;P13797	1;1;1;1;1;1	1;1;1;1;1;1	1;1;1;1;1;1	Plastin-3	PLS3	;;;;;	6	1	1	1	0	0	0	1	0	0	0	0	0	0	0	1	0	0	0	0	0	0	0	1	0	0	0	0	42.9	42.9	42.9	4.7712	42	42;164;254;603;630;630	1	1					1	-2
B4DQ50;Q08188	B4DQ50;Q08188	4;4	4;4	4;4	Protein-glutamine gamma-glutamyltransferase E;Protein-glutamine gamma-glutamyltransferase E 50 kDa catalytic chain;Protein-glutamine gamma-glutamyltransferase E 27 kDa non-catalytic chain	TGM3	;	2	4	4	4	0	0	0	0	0	0	0	4	0	0	0	0	0	0	0	4	0	0	0	0	0	0	0	4	11.8	11.8	11.8	58.794	533	533;693	1	4					0	12.749
B4DR52;Q0D2M2;B2R4S9;A8K9J7;A0A024RCL8;A0A024RCJ9;A0A024RCJ2;A0A024QZZ7;I6L9F7;U3KQK0;Q99880;Q99879;Q99877;Q93079;Q8N257;Q5QNW6;Q16778;P62807;P58876;P57053;P33778;P23527;P06899;O60814	B4DR52;Q0D2M2;B2R4S9;A8K9J7;A0A024RCL8;A0A024RCJ9;A0A024RCJ2;A0A024QZZ7;I6L9F7;U3KQK0;Q99880;Q99879;Q99877;Q93079;Q8N257;Q5QNW6;Q16778;P62807;P58876;P57053;P33778;P23527;P06899;O60814	2;1;1;1;1;1;1;1;1;1;1;1;1;1;1;1;1;1;1;1;1;1;1;1	2;1;1;1;1;1;1;1;1;1;1;1;1;1;1;1;1;1;1;1;1;1;1;1	2;1;1;1;1;1;1;1;1;1;1;1;1;1;1;1;1;1;1;1;1;1;1;1	Histone H2B;Histone H2B type 1-L;Histone H2B type 1-M;Histone H2B type 1-N;Histone H2B type 1-H;Histone H2B type 3-B;Histone H2B type 2-F;Histone H2B type 2-E;Histone H2B type 1-C/E/F/G/I;Histone H2B type 1-D;Histone H2B type F-S;Histone H2B type 1-B;Histone H2B type 1-O;Histone H2B type 1-J;Histone H2B type 1-K	HIST1H2BC;HIST1H2BI;HIST1H2BK;HIST1H2BN;HIST1H2BJ;HIST1H2BD;HIST1H2BM;HIST1H2BL;HIST1H2BH;HIST3H2BB;HIST2H2BF;HIST2H2BE;H2BFS;HIST1H2BB;HIST1H2BO	;;;;;;;;;;;;;;;;;;;;;;;	24	2	2	2	0	0	1	0	1	1	1	1	0	0	1	0	1	1	1	1	0	0	1	0	1	1	1	1	13.3	13.3	13.3	18.041	166	166;126;126;126;126;126;126;126;138;166;126;126;126;126;126;126;126;126;126;126;126;126;126;126	3.57	1	1		3	2	0	14.311
B4DSR0;E5KNY5;P42704	B4DSR0;E5KNY5;P42704	1;1;1	1;1;1	1;1;1	Leucine-rich PPR motif-containing protein, mitochondrial	LRPPRC	;;	3	1	1	1	0	0	0	0	0	0	1	1	0	0	0	0	0	0	1	1	0	0	0	0	0	0	1	1	1	1	1	123.25	1087	1087;1394;1394	2		2				0.001938	2.1989
K7ES31;K7ERF1;B4DVD7;Q9UBQ5;K7EQM4;U3LUI4;A0A087WVB9	K7ES31;K7ERF1;B4DVD7;Q9UBQ5	3;3;3;3;1;1;1	3;3;3;3;1;1;1	3;3;3;3;1;1;1	Eukaryotic translation initiation factor 3 subunit K	EIF3K	;;;	7	3	3	3	0	0	1	0	0	0	2	2	0	0	1	0	0	0	2	2	0	0	1	0	0	0	2	2	16.1	16.1	16.1	15.875	137	137;192;211;218;170;185;185	5					6	0	5.2027
J3QLE5;Q66K91;Q5XPV6;B4DVS0;X5DP00;Q15182;P63162;P14678;Q6LBS1;Q53HE7;Q9UIS4;J3KRY3;S4R3P3	J3QLE5;Q66K91;Q5XPV6;B4DVS0;X5DP00;Q15182;P63162;P14678;Q6LBS1;Q53HE7;Q9UIS4	11;11;11;11;11;11;11;11;9;9;9;5;5	11;11;11;11;11;11;11;11;9;9;9;5;5	11;11;11;11;11;11;11;11;9;9;9;5;5	Small nuclear ribonucleoprotein-associated protein;Small nuclear ribonucleoprotein-associated protein N;Small nuclear ribonucleoprotein-associated proteins B and B	SNRPN;SNRPB	;;;;;;;;;;	13	11	11	11	1	2	4	7	6	1	3	6	1	2	4	7	6	1	3	6	1	2	4	7	6	1	3	6	41.4	41.4	41.4	17.546	169	169;231;231;234;240;285;240;240;218;240;243;59;70	4.94				2	31	0	44.489
B4DWK8;P04040	B4DWK8;P04040	1;1	1;1	1;1	Catalase	CAT	;	2	1	1	1	0	0	0	0	0	0	1	0	0	0	0	0	0	0	1	0	0	0	0	0	0	0	1	0	3.4	3.4	3.4	53.286	467	467;527	1	1					0.002004	2.3943
D3DX33;B4DYG5;Q4LE69;P42356	D3DX33;B4DYG5;Q4LE69;P42356	2;2;2;2	2;2;2;2	2;2;2;2	Phosphatidylinositol 4-kinase alpha	hCG_1999854;PIK4CA variant protein;PI4KA	;;;	4	2	2	2	0	0	0	0	2	1	1	0	0	0	0	0	2	1	1	0	0	0	0	0	2	1	1	0	3.2	3.2	3.2	140.77	1257	1257;2102;2121;2102	2		4				0	5.0354
B4E355;B4DYJ1;Q9Y6A5	B4E355;B4DYJ1;Q9Y6A5	1;1;1	1;1;1	1;1;1	Transforming acidic coiled-coil-containing protein 3	TACC3	;;	3	1	1	1	0	0	0	0	0	0	1	0	0	0	0	0	0	0	1	0	0	0	0	0	0	0	1	0	2.9	2.9	2.9	72.266	690	690;742;838	2		1				1	-2
D6RAS1;B4DYS2	D6RAS1;B4DYS2	1;1	1;1	1;1		ZNF451	;	2	1	1	1	1	0	1	0	0	0	0	0	1	0	1	0	0	0	0	0	1	0	1	0	0	0	0	0	19.9	19.9	19.9	16.335	151	151;459	3			2			0.0021277	2.8109
B4DZJ6;B4DYY5;F8W726;Q14157;Q5VU77;H0Y5H6;H7C2T8	B4DZJ6;B4DYY5;F8W726;Q14157;Q5VU77;H0Y5H6;H7C2T8	2;2;2;2;1;1;1	2;2;2;2;1;1;1	2;2;2;2;1;1;1	Ubiquitin-associated protein 2-like	UBAP2L	;;;;;;	7	2	2	2	0	0	0	0	0	0	0	2	0	0	0	0	0	0	0	2	0	0	0	0	0	0	0	2	4.3	4.3	4.3	93.939	897	897;1078;1079;1087;350;383;399	2		3				0	11.898
B4DZ85	B4DZ85	1	1	1		NCOA4		1	1	1	1	0	0	0	0	0	0	1	0	0	0	0	0	0	0	1	0	0	0	0	0	0	0	1	0	3.3	3.3	3.3	50.712	448	448	5					1	1	-2
D6RE82;B4DZM3;Q53FR7;Q6PJJ2;P56182	D6RE82;B4DZM3;Q53FR7;Q6PJJ2;P56182	1;1;1;1;1	1;1;1;1;1	1;1;1;1;1	Ribosomal RNA processing protein 1 homolog A	RRP1	;;;;	5	1	1	1	0	0	0	0	0	0	1	1	0	0	0	0	0	0	1	1	0	0	0	0	0	0	1	1	20	20	20	5.203	45	45;404;461;466;461	2.86	2	1	1	2	1	0	3.6367
Q96DI9;F6VRR5;B4E0L0;Q9BY77;Q8WUT1;F8WCX5;Q659C6;B4DSH9;Q6R954;F8WEE2;B4DMM2	Q96DI9;F6VRR5;B4E0L0;Q9BY77;Q8WUT1;F8WCX5;Q659C6	5;5;5;5;3;3;3;2;2;2;1	5;5;5;5;3;3;3;2;2;2;1	5;5;5;5;3;3;3;2;2;2;1	Polymerase delta-interacting protein 3	POLDIP3;DKFZp434G0310	;;;;;;	11	5	5	5	3	3	1	0	1	1	0	0	3	3	1	0	1	1	0	0	3	3	1	0	1	1	0	0	20.1	20.1	20.1	45.658	417	417;438;438;421;229;281;285;184;185;189;186	4				9		0	13.352
B4E1K8;O15371;B0QYA4;B0QYA5;B0QYA6	B4E1K8;O15371	5;5;2;2;1	5;5;2;2;1	5;5;2;2;1	Eukaryotic translation initiation factor 3 subunit D	EIF3D	;	5	5	5	5	1	2	4	4	3	2	1	5	1	2	4	4	3	2	1	5	1	2	4	4	3	2	1	5	20.2	20.2	20.2	52.827	451	451;548;105;269;173	3.54			12	14		0	28.405
E5RH28;B4E289;P55808	E5RH28;B4E289;P55808	1;1;1	1;1;1	1;1;1	Glycoprotein Xg	XG	;;	3	1	1	1	1	0	0	0	0	0	0	0	1	0	0	0	0	0	0	0	1	0	0	0	0	0	0	0	13.5	13.5	13.5	16.098	148	148;195;180	3			1			1	-2
B4E2Z3;F5GZS6;J3KPF3;P08195;A0A024R599;F5GZI0;H0YFX4;H0YFS2	B4E2Z3;F5GZS6;J3KPF3;P08195;A0A024R599	5;5;5;5;3;2;1;1	5;5;5;5;3;2;1;1	5;5;5;5;3;2;1;1	4F2 cell-surface antigen heavy chain	SLC3A2	;;;;	8	5	5	5	3	0	2	1	4	1	1	1	3	0	2	1	4	1	1	1	3	0	2	1	4	1	1	1	16	16	16	55.939	511	511;599;631;630;398;175;122;247	3			14			0	23.928
E9PFW8;B4E3V2;E7EMC7;E3WH17;Q13501	E9PFW8;B4E3V2;E7EMC7;E3WH17;Q13501	1;1;1;1;1	1;1;1;1;1	1;1;1;1;1	Tyrosine-protein kinase receptor;Sequestosome-1	SQSTM1;SQSTM1-ALK	;;;;	5	1	1	1	0	0	1	1	0	0	0	0	0	0	1	1	0	0	0	0	0	0	1	1	0	0	0	0	15.6	15.6	15.6	18.379	167	167;296;378;814;440	4				2		0	3.6214
B5BUB1;Q9Y265;E7ETR0;B3KRS7;H7C4G5;J3QLR1;H7C4I3	B5BUB1;Q9Y265;E7ETR0;B3KRS7	12;12;6;6;5;3;1	12;12;6;6;5;3;1	12;12;6;6;5;3;1	RuvB-like 1	RUVBL1	;;;	7	12	12	12	7	1	2	5	8	6	1	4	7	1	2	5	8	6	1	4	7	1	2	5	8	6	1	4	38.4	38.4	38.4	50.215	456	456;456;315;315;267;131;222	3.85			5	29		0	29.491
E5KVZ4;B7Z8G4;B7Z2R1;O75923	E5KVZ4;B7Z8G4;B7Z2R1;O75923	1;1;1;1	1;1;1;1	1;1;1;1	Dysferlin	DYSF	;;;	4	1	1	1	0	0	1	0	0	0	0	0	0	0	1	0	0	0	0	0	0	0	1	0	0	0	0	0	1.6	1.6	1.6	73.52	632	632;844;961;2080	2		1				1	-2
B7Z4V2;V9HW84;P38646;Q8N1C8;B7Z1V7;B7Z4T3;A1XP52;Q2F839;D6RJI2;H0YBG6;D6RA73;H0Y8S0	B7Z4V2;V9HW84;P38646;Q8N1C8;B7Z1V7;B7Z4T3	28;28;28;27;21;20;12;6;5;5;4;3	28;28;28;27;21;20;12;6;5;5;4;3	28;28;28;27;21;20;12;6;5;5;4;3	Stress-70 protein, mitochondrial	HEL-S-124m;HSPA9	;;;;;	12	28	28	28	19	1	17	16	17	20	12	13	19	1	17	16	17	20	12	13	19	1	17	16	17	20	12	13	53.4	53.4	53.4	72.4	665	665;679;679;681;437;632;350;176;95;163;62;102	3			132			0	227.65
B7Z6P1;P68133;P68032;A8K3K1;D2JYH4;P63267;P62736;B3KW67;Q7Z7J6;A6NL76;B4DUI8;Q13707;F8WB63;B8ZZJ2;C9JFL5;F6UVQ4;F6QUT6;B7Z6I1	B7Z6P1;P68133;P68032;A8K3K1;D2JYH4;P63267;P62736;B3KW67;Q7Z7J6;A6NL76;B4DUI8;Q13707	20;20;20;19;19;19;19;17;15;15;13;12;9;9;9;9;9;9	1;1;1;1;1;1;1;1;1;1;1;1;1;1;1;1;1;1	1;1;1;1;1;1;1;1;1;1;1;1;1;1;1;1;1;1	Actin, alpha skeletal muscle;Actin, alpha cardiac muscle 1;Actin, gamma-enteric smooth muscle;Actin, aortic smooth muscle	ACTA1;ACTC1;ACTA2;ACTG2	;;;;;;;;;;;	18	20	1	1	11	9	15	11	12	12	14	16	1	0	1	1	1	1	0	1	1	0	1	1	1	1	0	1	40.5	4.7	4.7	38.579	343	343;377;377;377;377;376;377;376;254;254;332;330;105;119;144;151;151;154	4.08				11	1	0	3.5399
X6REM1;B7Z765;Q9UL01	X6REM1;B7Z765;Q9UL01	1;1;1	1;1;1	1;1;1	Dermatan-sulfate epimerase	DSE	;;	3	1	1	1	0	0	0	0	0	0	0	1	0	0	0	0	0	0	0	1	0	0	0	0	0	0	0	1	6.2	6.2	6.2	16.512	144	144;977;958	3			1			0.0021231	2.8082
F8WBV5;G3XAJ4;F8WCJ3;B8ZZX4;B7Z7A4;O14530	F8WBV5;G3XAJ4;F8WCJ3;B8ZZX4;B7Z7A4;O14530	1;1;1;1;1;1	1;1;1;1;1;1	1;1;1;1;1;1	Thioredoxin domain-containing protein 9	TXNDC9	;;;;;	6	1	1	1	0	0	0	0	0	0	1	0	0	0	0	0	0	0	1	0	0	0	0	0	0	0	1	0	18.8	18.8	18.8	7.5935	64	64;74;122;135;208;226	5					1	1	-2
B7Z7F2;B7ZAT4;B7Z7Q4;Q8WZA1	B7Z7F2;B7ZAT4;B7Z7Q4;Q8WZA1	1;1;1;1	1;1;1;1	1;1;1;1	Protein O-linked-mannose beta-1,2-N-acetylglucosaminyltransferase 1	POMGNT1	;;;	4	1	1	1	0	1	0	0	0	0	0	0	0	1	0	0	0	0	0	0	0	1	0	0	0	0	0	0	4.6	4.6	4.6	58.764	517	517;638;638;660	2		1				0.0021882	3.0246
B7Z7T5;H3BND8;B7Z855;B7ZAX6;Q6U8A4;Q93009;F5H2X1;B7Z842	B7Z7T5;H3BND8;B7Z855;B7ZAX6;Q6U8A4;Q93009;F5H2X1;B7Z842	2;2;2;2;2;2;1;1	2;2;2;2;2;2;1;1	2;2;2;2;2;2;1;1	Ubiquitin carboxyl-terminal hydrolase;Ubiquitin carboxyl-terminal hydrolase 7	USP7	;;;;;;;	8	2	2	2	1	0	0	0	0	0	0	1	1	0	0	0	0	0	0	1	1	0	0	0	0	0	0	1	4.9	4.9	4.9	92.804	799	799;909;1003;1086;1112;1102;509;509	2.5		1	1			0.0020921	2.6675
B7Z8V5	B7Z8V5	1	1	1				1	1	1	1	0	0	1	0	0	0	0	0	0	0	1	0	0	0	0	0	0	0	1	0	0	0	0	0	4.9	4.9	4.9	46.656	412	412	1	1					1	-2
B7ZBM3;Q8IVH2	B7ZBM3;Q8IVH2	2;2	2;2	2;2	Forkhead box protein P4	FOXP4	;	2	2	2	2	0	0	0	0	2	1	0	0	0	0	0	0	2	1	0	0	0	0	0	0	2	1	0	0	8.1	8.1	8.1	72.286	668	668;680	3			3			0	7.9577
B7ZKY6;P08473	B7ZKY6;P08473	1;1	1;1	1;1	Neprilysin	MME	;	2	1	1	1	0	0	1	0	0	0	0	0	0	0	1	0	0	0	0	0	0	0	1	0	0	0	0	0	2.4	2.4	2.4	85.512	750	750;750	5					1	1	-2
B7ZLC9;Q8TEQ6;Q58EZ8	B7ZLC9;Q8TEQ6	6;6;2	6;6;2	6;6;2	Gem-associated protein 5	GEMIN5	;	3	6	6	6	0	1	1	0	2	0	1	3	0	1	1	0	2	0	1	3	0	1	1	0	2	0	1	3	7.4	7.4	7.4	168.43	1507	1507;1508;746	2		8				0	13.236
F8WDX9;E7EW28;C9J240;Q6U841	F8WDX9;E7EW28;C9J240;Q6U841	1;1;1;1	1;1;1;1	1;1;1;1	Anion exchange protein;Sodium-driven chloride bicarbonate exchanger	SLC4A10	;;;	4	1	1	1	1	0	0	0	0	0	0	0	1	0	0	0	0	0	0	0	1	0	0	0	0	0	0	0	3.6	3.6	3.6	53.004	469	469;1054;1106;1118	4				1		1	-2
C9J6L7	C9J6L7	1	1	1		TRPS1		1	1	1	1	0	0	1	1	0	0	0	0	0	0	1	1	0	0	0	0	0	0	1	1	0	0	0	0	24.6	24.6	24.6	6.7784	61	61	4				2		1	-2
C9JCJ5;V9HWJ5;Q15274	C9JCJ5;V9HWJ5;Q15274	1;1;1	1;1;1	1;1;1	Nicotinate-nucleotide pyrophosphorylase [carboxylating]	HEL-S-90n;QPRT	;;	3	1	1	1	0	0	1	0	0	0	1	0	0	0	1	0	0	0	1	0	0	0	1	0	0	0	1	0	4.9	4.9	4.9	16.963	164	164;297;297	4.5				1	1	0.0018868	2.0617
C9JF17;P05090;B4DGC3;C9JX71	C9JF17;P05090;B4DGC3;C9JX71	10;10;6;6	10;10;6;6	10;10;6;6	Apolipoprotein D	APOD	;;;	4	10	10	10	0	0	0	0	10	0	1	0	0	0	0	0	10	0	1	0	0	0	0	0	10	0	1	0	42.3	42.3	42.3	24.158	215	215;189;128;149	2.08		12	1			0	20.801
J3QL22;J3QS85;J3KTQ1;J3QKR0;C9JLV5;Q9UNS2	J3QL22;J3QS85;J3KTQ1;J3QKR0;C9JLV5;Q9UNS2	1;1;1;1;1;1	1;1;1;1;1;1	1;1;1;1;1;1	COP9 signalosome complex subunit 3	COPS3	;;;;;	6	1	1	1	0	0	1	0	0	0	1	1	0	0	1	0	0	0	1	1	0	0	1	0	0	0	1	1	60	60	60	2.1494	20	20;31;107;116;318;423	4				3		0	9.03
C9JQL5	C9JQL5	1	1	1	Putative dispanin subfamily A member 2d			1	1	1	1	0	0	0	1	0	0	0	0	0	0	0	1	0	0	0	0	0	0	0	1	0	0	0	0	14.3	14.3	14.3	14.796	133	133	4				1		1	-2
C9JT67;B7ZM27;E7ESJ3;A1L497;Q8IYA2;A2RUR9;Q9UPS8	C9JT67;B7ZM27;E7ESJ3;A1L497;Q8IYA2;A2RUR9;Q9UPS8	2;1;1;1;1;1;1	2;1;1;1;1;1;1	2;1;1;1;1;1;1	Putative coiled-coil domain-containing protein 144C;Coiled-coil domain-containing protein 144A;Ankyrin repeat domain-containing protein 26	CCDC144A;ANKRD26;CCDC144CP	;;;;;;	7	2	2	2	1	0	0	0	0	0	0	1	1	0	0	0	0	0	0	1	1	0	0	0	0	0	0	1	2.1	2.1	2.1	165.12	1425	1425;1427;1726;1726;1237;1427;1709	2.5	1			1		0.0020492	2.5338
C9JUM8	C9JUM8	1	1	1		IFI44		1	1	1	1	0	0	0	0	1	0	0	0	0	0	0	0	1	0	0	0	0	0	0	0	1	0	0	0	12.8	12.8	12.8	22.177	195	195	4				1		1	-2
CON__A2A5Y0	CON__A2A5Y0	17	2	0				1	17	2	0	1	1	1	1	1	12	1	15	0	0	0	0	0	1	0	1	0	0	0	0	0	0	0	0	37.3	5.3	0	47.117	416	416	1.5	1	1				0.0021645	2.9611
CON__ENSEMBL:ENSBTAP00000025008	CON__ENSEMBL:ENSBTAP00000025008	6	1	1				1	6	1	1	4	3	1	4	4	3	1	5	1	0	0	0	0	0	0	0	1	0	0	0	0	0	0	0	7.6	3.7	3.7	59.299	536	536	4				1		1	-2
CON__ENSEMBL:ENSBTAP00000038253;CON__REFSEQ:XP_932229	CON__ENSEMBL:ENSBTAP00000038253	12;1	1;0	1;0				2	12	1	1	10	6	9	9	10	9	5	11	0	0	0	0	1	0	0	0	0	0	0	0	1	0	0	0	16.5	4	4	63.165	606	606;345	4				1		1	-2
CON__H-INV:HIT000292931	CON__H-INV:HIT000292931	20	1	1				1	20	1	1	11	6	13	15	14	12	7	14	0	0	1	0	0	0	0	0	0	0	1	0	0	0	0	0	38.1	6.1	6.1	49.448	443	443	4				1		0.0020121	2.4081
CON__O43790;O43790;A8K872;B4DN72;U3KPR1;Q8N120;Q8NFV1;Q8NFV0;Q6YFL2;Q9NSB0;Q6YFL4;Q9NSB5	CON__O43790;O43790;A8K872;B4DN72	42;42;41;40;7;6;5;5;5;5;4;4	41;41;40;39;6;6;5;5;5;5;4;4	3;3;3;3;0;0;0;0;0;0;0;0	Keratin, type II cuticular Hb6	KRT86	;;;	12	42	41	3	1	1	1	1	1	24	1	41	0	0	0	0	0	23	0	40	0	0	0	0	0	2	0	3	81.5	80	13.8	53.5	486	486;486;486;486;143;73;55;55;55;123;55;123	2.6	34	36	39	36	4	0	219.89
CON__O76009;O76009;CON__Q6NTB9	CON__O76009;O76009;CON__Q6NTB9	29;29;27	11;11;11	6;6;6	Keratin, type I cuticular Ha3-I	KRT33A	;;	3	29	11	6	0	0	0	0	0	20	0	27	0	0	0	0	0	9	0	10	0	0	0	0	0	4	0	5	70	31.7	21.3	45.935	404	404;404;404	3.23	4	5	3	18	1	0	66.336
CON__O76013;O76013	CON__O76013;O76013	6;6	1;1	1;1	Keratin, type I cuticular Ha6	KRT36	;	2	6	1	1	1	1	1	1	1	3	1	6	0	0	0	0	0	0	0	1	0	0	0	0	0	0	0	1	9.9	1.9	1.9	52.247	467	467;467	2		1				1	-2
CON__O95678;O95678;B4DIR1;K7ELP4;K7EJU1	CON__O95678;O95678	14;14;1;1;1	1;1;0;0;0	1;1;0;0;0	Keratin, type II cytoskeletal 75	KRT75	;	5	14	1	1	6	5	5	6	7	6	8	12	0	0	0	0	0	0	0	1	0	0	0	0	0	0	0	1	22	2.7	2.7	59.504	551	551;551;179;189;248	2		1				1	-2
CON__P00761	CON__P00761	3	3	3				1	3	3	3	3	3	3	3	3	3	1	2	3	3	3	3	3	3	1	2	3	3	3	3	3	3	1	2	14.3	14.3	14.3	24.409	231	231	2.91	12	17	14	11	12	0	44.621
CON__P02533;P02533;A0A024R1X6;Q13092;CON__Q61782	CON__P02533;P02533;A0A024R1X6	31;31;19;9;5	26;26;19;9;5	7;7;5;3;2	Keratin, type I cytoskeletal 14	KRT14	;;	5	31	26	7	12	7	13	16	19	17	12	29	9	4	9	11	14	14	8	24	2	2	3	3	3	3	3	7	63.6	58.3	22.5	51.621	472	472;472;261;157;93	3.12	44	39	23	77	38	0	169.77
CON__P02662	CON__P02662	3	3	3				1	3	3	3	0	0	0	0	0	0	1	2	0	0	0	0	0	0	1	2	0	0	0	0	0	0	1	2	22.1	22.1	22.1	22.975	199	199	3.75	1			1	2	0	5.3842
CON__P02666	CON__P02666	2	2	2				1	2	2	2	0	0	0	0	0	1	0	2	0	0	0	0	0	1	0	2	0	0	0	0	0	1	0	2	12.4	12.4	12.4	23.583	209	209	3	1			2		0	16.667
CON__P02769	CON__P02769	12	12	9				1	12	12	9	5	4	7	2	6	1	1	4	5	4	7	2	6	1	1	4	5	3	6	2	5	1	1	1	20.8	20.8	16.8	69.293	607	607	2.39	20	4		7	7	0	18.009
CON__P04259;B4DKV4	CON__P04259;B4DKV4	36;30	4;4	1;1			;	2	36	4	1	22	7	12	15	15	17	16	24	3	0	0	0	0	1	1	1	0	0	0	0	0	0	0	1	55.3	8	1.6	59.998	564	564;526	2	4	1		2		0	7.317
CON__P05784	CON__P05784	15	2	2				1	15	2	2	7	5	7	8	9	9	6	14	0	0	0	1	0	0	1	1	0	0	0	1	0	0	1	1	31.4	10.2	10.2	47.538	423	423	4				3		0.0021186	2.7814
CON__P05787;P05787;Q969I0;Q7L4M3;F8VUG2;F8W1U3;F8VP67;CON__Q9H552;CON__H-INV:HIT000016045;F8VQY3;CON__REFSEQ:XP_092267;H0YIB2	CON__P05787;P05787;Q969I0;Q7L4M3;F8VUG2	46;46;41;29;23;19;13;10;4;3;3;2	43;43;39;29;20;16;11;10;2;3;3;2	21;21;18;14;9;8;4;3;2;3;1;2	Keratin, type II cytoskeletal 8	KRT8	;;;;	12	46	43	21	26	23	29	34	32	31	17	29	24	22	28	32	30	29	15	27	12	14	14	14	13	15	5	10	82	77	49.9	53.704	483	483;483;365;279;273;289;113;499;99;180;213;35	3.88		1	30	216	3	0	323.31
CON__P07744	CON__P07744	8	1	1				1	8	1	1	5	4	4	4	5	4	5	7	1	1	1	1	1	1	1	1	1	1	1	1	1	1	1	1	10.3	1.5	1.5	56.283	525	525	3.88			1	7		0.0074627	1.9429
CON__P08727;P08727;C9JM50	CON__P08727;P08727;C9JM50	11;11;9	2;2;2	1;1;1	Keratin, type I cytoskeletal 19	KRT19	;;	3	11	2	1	5	4	4	6	6	5	4	11	0	0	0	0	0	0	0	2	0	0	0	0	0	0	0	1	22.5	5	2.2	44.091	400	400;400;196	3	1			2		0.0020877	2.6458
CON__P08779;P08779;Q16195;K7ENW6;CON__Q9Z2K1;CON__Q3ZAW8;B4E2J5;B4DWU0;K7ENV3;CON__Q9D312;CON__Q8N1A0;Q8N1A0	CON__P08779;P08779	31;31;13;10;10;10;8;7;3;2;1;1	16;16;11;8;4;4;3;2;0;0;0;0	16;16;11;8;4;4;3;2;0;0;0;0	Keratin, type I cytoskeletal 16	KRT16	;	12	31	16	16	12	5	9	12	14	20	15	25	5	0	1	2	2	9	8	12	5	0	1	2	2	9	8	12	62.8	42.7	42.7	51.267	473	473;473;244;162;469;474;188;135;48;431;295;295	2.86	24	5	1	26	9	0	121.34
CON__P12035;P12035;CON__Q3SY84;Q3SY84	CON__P12035;P12035	19;19;2;2	7;7;1;1	6;6;0;0	Keratin, type II cytoskeletal 3	KRT3	;	4	19	7	6	6	2	3	4	4	5	5	17	0	0	0	0	0	0	0	7	0	0	0	0	0	0	0	6	28.8	16.2	14.3	64.503	629	629;628;523;523	1	7					0	30.99
CON__P12763	CON__P12763	1	1	1				1	1	1	1	0	0	0	0	0	0	1	0	0	0	0	0	0	0	1	0	0	0	0	0	0	0	1	0	6.7	6.7	6.7	38.418	359	359	1.5	1	1				0	3.4139
CON__P13645;P13645;CON__P02535-1;CON__Q7Z3Y7;Q7Z3Y7;CON__Q7Z3Y8;CON__Q2M2I5;Q7Z3Y8;Q2M2I5;A0A1B0GVI3;CON__Q7Z3Z0;Q7Z3Z0;Q6ZPD6;CON__Q7Z3Y9;Q7Z3Y9	CON__P13645;P13645	47;47;9;5;5;3;3;3;3;2;2;2;1;1;1	47;47;9;5;5;3;3;3;3;2;2;2;1;1;1	38;38;5;1;1;0;0;0;0;2;0;0;0;0;0	Keratin, type I cytoskeletal 10	KRT10	;	15	47	47	38	32	26	26	34	37	33	34	44	32	26	26	34	37	33	34	44	26	20	20	27	30	26	27	35	65.8	65.8	60.9	59.51	593	593;584;570;486;464;459;525;459;525;107;450;450;379;468;468	2.99	200	176	162	279	143	0	323.31
CON__P13647;P13647;F8VV57	CON__P13647;P13647	33;33;5	18;18;5	2;2;2	Keratin, type II cytoskeletal 5	KRT5	;	3	33	18	2	17	9	13	14	15	11	17	23	7	4	6	6	6	3	9	11	2	2	2	2	2	1	2	2	49.3	29.8	4.4	62.378	590	590;590;132	2.92	32	16	7	37	17	0	47.593
CON__P19001	CON__P19001	10	1	1				1	10	1	1	5	4	4	6	7	5	4	9	0	0	0	0	1	0	0	0	0	0	0	0	1	0	0	0	20.1	4.7	4.7	44.541	403	403	2		1				1	-2
I0B0K8;CON__P20930;P20930;I0B0K4;I0B0K5;I0B0K6;I0B0K7;I0B0K3;Q05331;Q16824;Q01212;Q4JFL9;Q03838;Q59H78;Q15206	I0B0K8;CON__P20930;P20930;I0B0K4;I0B0K5;I0B0K6;I0B0K7;I0B0K3;Q05331	9;9;9;6;6;6;6;5;5;3;3;2;1;1;1	9;9;9;6;6;6;6;5;5;3;3;2;1;1;1	9;9;9;6;6;6;6;5;5;3;3;2;1;1;1	Filaggrin	FLG	;;;;;;;;	15	9	9	9	0	0	0	0	0	0	0	9	0	0	0	0	0	0	0	9	0	0	0	0	0	0	0	9	4.8	4.8	4.8	430.4	4021	4021;4061;4061;1120;2416;2582;2741;825;1218;797;1084;92;465;583;990	1	11					0	19.456
CON__P35908;H0YID6;H0YHD9	CON__P35908	59;4;1	1;0;0	1;0;0				3	59	1	1	37	21	22	35	36	31	34	52	1	0	0	1	1	1	1	1	1	0	0	1	1	1	1	1	90.1	5.6	5.6	65.865	645	645;119;143	3.05	3	5	5	6	3	0	32.846
CON__P50446	CON__P50446	18	1	1				1	18	1	1	8	4	5	6	8	7	8	13	0	0	0	0	1	0	0	0	0	0	0	0	1	0	0	0	28.8	4.9	4.9	59.334	553	553	2		1				0	3.2258
CON__P60413;P60413;A0A087WXN5;P60410;P60411;P60372;A0A087WZD6;A0A087X1C6;P60368	CON__P60413;P60413;A0A087WXN5;P60410;P60411;P60372	3;3;2;2;2;2;1;1;1	1;1;0;0;0;0;0;0;0	1;1;0;0;0;0;0;0;0	Keratin-associated protein 10-12;Keratin-associated protein 10-8;Keratin-associated protein 10-9;Keratin-associated protein 10-4	KRTAP10-12;KRTAP10-7;KRTAP10-8;KRTAP10-9;KRTAP10-4	;;;;;	9	3	1	1	0	0	0	0	0	0	0	3	0	0	0	0	0	0	0	1	0	0	0	0	0	0	0	1	13.9	8.2	8.2	25.107	245	245;245;245;259;292;401;94;397;255	1	1					0	3.4912
CON__P78386;P78386;F5GYI5;B7Z7N3	CON__P78386;P78386;F5GYI5	38;38;21;18	16;16;8;6	12;12;7;5	Keratin, type II cuticular Hb5	KRT85	;;	4	38	16	12	1	1	1	1	1	15	1	38	0	0	0	0	0	4	0	16	0	0	0	0	0	3	0	12	68.2	35.1	31.6	55.802	507	507;507;295;295	2.19	10	8	4	4	1	0	39.357
CON__Q04695;Q04695;CON__Q9QWL7;F5GWP8;K7EPJ9;Q14666;B4E2P9;K7ESE1;B4DJM5;K7ELP7;Q8TC04;CON__Q99PS0	CON__Q04695;Q04695;CON__Q9QWL7;F5GWP8;K7EPJ9;Q14666	20;20;17;15;11;11;8;4;4;1;1;1	8;8;5;5;6;2;5;1;2;1;1;1	5;5;2;3;5;1;4;1;1;1;0;0	Keratin, type I cytoskeletal 17	KRT17	;;;;;	12	20	8	5	8	3	4	6	9	8	6	20	2	0	0	0	0	1	2	8	1	0	0	0	0	1	2	5	42.6	22.9	16.2	48.105	432	432;432;433;349;231;266;172;95;177;49;422;422	3.5	1	3	1	12	1	0	81.563
CON__Q14525;Q14525	CON__Q14525;Q14525	28;28	7;7	6;6	Keratin, type I cuticular Ha3-II	KRT33B	;	2	28	7	6	1	1	1	1	1	21	1	26	0	0	0	0	0	4	0	6	0	0	0	0	0	3	0	5	71	17.8	15.8	46.213	404	404;404	2.92	4	1		8		0	17.815
CON__Q14533;A0A087X106;Q14533	CON__Q14533;A0A087X106;Q14533	41;38;38	4;3;3	3;3;3	Keratin, type II cuticular Hb1	KRT81	;;	3	41	4	3	1	1	1	1	1	20	1	40	0	0	0	0	0	0	0	4	0	0	0	0	0	0	0	3	69.9	7.7	5	54.971	505	505;484;505	2.14	1	4	2			0	12.24
CON__Q9UE12;CON__Q15323;Q15323;Q16275;G3V1C2;Q6A165;CON__Q6IFU5;B7ZM39;CON__O76015;CON__O76014;Q6A162;O76014;O76015;Q8N9S8	CON__Q9UE12;CON__Q15323;Q15323	31;31;31;4;2;2;2;2;2;2;2;2;2;1	30;30;30;4;2;1;2;2;1;1;2;1;1;1	3;3;3;0;0;0;0;0;0;0;0;0;0;0	Keratin, type I cuticular Ha1	KRT31	;;	14	31	30	3	1	1	1	1	1	22	1	28	0	0	0	0	0	21	0	27	0	0	0	0	0	3	0	1	69.2	67.5	8.2	47.237	416	416;416;416;85;236;410;431;431;456;471;431;449;456;247	2.85	23	33	31	48	5	0	323.31
CON__Q3KNV1;P08729;CON__P08729;B3KY79;CON__Q9DCV7;Q96GE1;Q3KNV1;Q3B834	CON__Q3KNV1;P08729;CON__P08729;B3KY79	20;20;19;17;6;5;4;3	16;16;15;13;2;3;4;3	14;14;13;11;2;3;4;3	Keratin, type II cytoskeletal 7	KRT7	;;;	8	20	16	14	8	9	11	11	14	10	6	7	6	7	9	8	11	8	2	4	6	7	9	8	10	7	2	4	40.7	34.3	30.1	51.385	469	469;469;469;445;457;207;132;112	3.92			5	54		0	57.376
CON__Q3SZ57	CON__Q3SZ57	1	1	1				1	1	1	1	0	1	0	0	0	0	0	0	0	1	0	0	0	0	0	0	0	1	0	0	0	0	0	0	2.3	2.3	2.3	68.587	610	610	2		1				1	-2
CON__Q3TTY5	CON__Q3TTY5	11	1	0				1	11	1	0	8	2	5	6	7	6	3	9	0	0	0	0	0	0	0	1	0	0	0	0	0	0	0	0	11.2	1.6	0	70.922	707	707	1	1					1	-2
CON__Q497I4	CON__Q497I4	12	4	1				1	12	4	1	2	2	2	2	1	6	2	11	0	0	0	0	0	0	0	4	0	0	0	0	0	0	0	1	23.7	9	2	50.529	455	455	2		5				0	5.5593
CON__Q5D862;Q5D862	CON__Q5D862;Q5D862	14;14	14;14	14;14	Filaggrin-2	FLG2	;	2	14	14	14	2	0	0	0	4	0	0	13	2	0	0	0	4	0	0	13	2	0	0	0	4	0	0	13	14.9	14.9	14.9	248.07	2391	2391;2391	1.78	15	4		2	2	0	37.495
CON__Q61726	CON__Q61726	18	2	1				1	18	2	1	1	1	1	1	1	8	1	18	0	0	0	0	0	0	0	2	0	0	0	0	0	0	0	1	26.3	3.5	1.7	52.809	479	479	1.5	1	1				0.0020704	2.6131
CON__Q6IFZ6	CON__Q6IFZ6	6	1	1				1	6	1	1	3	3	2	3	4	3	3	4	0	1	0	0	1	0	0	0	0	1	0	0	1	0	0	0	10	2.1	2.1	61.358	572	572	4				2		1	-2
CON__Q6NT21;P78385;A0JNT2;CON__P78385	CON__Q6NT21;P78385;A0JNT2;CON__P78385	36;36;35;34	2;2;1;1	1;1;0;0	Keratin, type II cuticular Hb3	KRT83	;;;	4	36	2	1	1	1	1	1	1	18	1	35	0	0	0	0	0	0	0	2	0	0	0	0	0	0	0	1	61.7	4.3	2.4	54.195	493	493;493;447;493	2	1	2	1			0	3.7313
CON__Q8N1N4-2;CON__Q7RTT2;Q8N1N4;B4DQ49	CON__Q8N1N4-2;CON__Q7RTT2;Q8N1N4	7;7;7;3	3;3;3;1	3;3;3;1	Keratin, type II cytoskeletal 78	KRT78	;;	4	7	3	3	2	2	2	2	2	2	2	7	0	0	0	0	0	0	0	3	0	0	0	0	0	0	0	3	14.4	8.4	8.4	56.964	521	521;521;520;291	1	3					0	6.7859
Q0IIN1;CON__Q7Z794;Q7Z794;Q147W7;F8VS61	Q0IIN1;CON__Q7Z794;Q7Z794;Q147W7	5;5;5;3;1	2;2;2;1;1	2;2;2;1;1	Keratin, type II cytoskeletal 1b	KRT77;KRT1B	;;;	5	5	2	2	3	2	2	3	4	3	2	4	1	1	1	1	2	1	1	1	1	1	1	1	2	1	1	1	10.2	4.8	4.8	61.802	578	578;578;578;345;248	3.41	1	5	3	2	6	0	7.0446
CON__Q86YZ3;Q86YZ3	CON__Q86YZ3;Q86YZ3	19;19	19;19	19;19	Hornerin	HRNR	;	2	19	19	19	0	0	1	1	0	1	16	10	0	0	1	1	0	1	16	10	0	0	1	1	0	1	16	10	20.2	20.2	20.2	282.39	2850	2850;2850	2.8	14	10	1	24	2	0	38.924
CON__Q9BYR4;Q9BYR4	CON__Q9BYR4;Q9BYR4	5;5	5;5	3;3	Keratin-associated protein 4-3	KRTAP4-3	;	2	5	5	3	0	0	0	0	0	0	0	5	0	0	0	0	0	0	0	5	0	0	0	0	0	0	0	3	48.2	48.2	22.6	20.504	195	195;195	1.17	5	1				0	18.035
F5H1T9;CON__Q9BYR9;F5H6S0;Q9BYT5;Q9BYU5;Q9BYR9;P0C7H8	F5H1T9;CON__Q9BYR9;F5H6S0;Q9BYT5;Q9BYU5;Q9BYR9;P0C7H8	3;3;3;3;3;3;3	3;3;3;3;3;3;3	3;3;3;3;3;3;3	Keratin-associated protein 2-2;Keratin-associated protein 2-1;Keratin-associated protein 2-4;Keratin-associated protein 2-3	KRTAP2-1;KRTAP2-2;KRTAP2-4;KRTAP2-3	;;;;;;	7	3	3	3	0	0	0	0	0	0	0	3	0	0	0	0	0	0	0	3	0	0	0	0	0	0	0	3	26.6	26.6	26.6	13.054	124	124;128;129;123;128;128;128	2.17	2	3			1	0	4.6017
Q701L7;CON__Q9NSB4;Q9NSB4	Q701L7;CON__Q9NSB4;Q9NSB4	10;10;10	5;5;5	5;5;5	Keratin, type II cuticular Hb2	KRTHB2;KRT82	;;	3	10	5	5	0	0	0	0	0	2	0	10	0	0	0	0	0	0	0	5	0	0	0	0	0	0	0	5	23	15.6	15.6	56.648	513	513;513;513	1.17	5	1				0	15.074
CON__REFSEQ:XP_986630	CON__REFSEQ:XP_986630	14	2	2				1	14	2	2	1	1	1	1	1	10	1	13	0	0	0	0	0	1	0	2	0	0	0	0	0	1	0	2	24.4	2.5	2.5	53.728	476	476	3.75			1	3		0	3.8621
CON__SP10000601:iRT_Peptides	CON__SP10000601:iRT_Peptides	11	11	11				1	11	11	11	10	10	10	10	10	10	11	11	10	10	10	10	10	10	11	11	10	10	10	10	10	10	11	11	100	100	100	14.166	134	134	2.96	384	351	312	346	353	0	164.78
CON__Streptavidin	CON__Streptavidin	3	3	3				1	3	3	3	0	0	0	0	0	0	0	3	0	0	0	0	0	0	0	3	0	0	0	0	0	0	0	3	36.2	36.2	36.2	16.622	160	160	2		4				0	93.398
E5RGE1;Q6LD62;E5RIR4;E9PD24;E7EVZ2;E7ESK7;D0PNI1;E7EX29;P63104	E5RGE1;Q6LD62;E5RIR4;E9PD24;E7EVZ2;E7ESK7;D0PNI1;E7EX29;P63104	1;1;1;1;1;1;1;1;1	1;1;1;1;1;1;1;1;1	1;1;1;1;1;1;1;1;1	14-3-3 protein zeta/delta	YWHAZ;14-3-3 protein	;;;;;;;;	9	1	1	1	0	0	0	1	0	0	0	1	0	0	0	1	0	0	0	1	0	0	0	1	0	0	0	1	27.5	27.5	27.5	5.7634	51	51;69;75;92;98;137;245;246;245	4.5				1	1	0	18.183
D2DTW1;E3P8H6;I4DSV7;I3L0S7;E3P8H7;F5GZV9;D2DTW2;F5H6N9;F8W6Z2;F5H2E5;F5H595;O15553	D2DTW1;E3P8H6;I4DSV7;I3L0S7;E3P8H7;F5GZV9;D2DTW2;F5H6N9;F8W6Z2;F5H2E5;F5H595;O15553	1;1;1;1;1;1;1;1;1;1;1;1	1;1;1;1;1;1;1;1;1;1;1;1	1;1;1;1;1;1;1;1;1;1;1;1	Pyrin	MEFV	;;;;;;;;;;;	12	1	1	1	0	1	0	0	0	0	0	0	0	1	0	0	0	0	0	0	0	1	0	0	0	0	0	0	10.5	10.5	10.5	11.084	95	95;101;209;306;306;402;413;490;601;613;644;781	4				1		1	-2
Q63HR1;Q5VU21;D3DQ69;D3DQ70;Q8NC51	Q63HR1;Q5VU21;D3DQ69;D3DQ70;Q8NC51	4;4;4;4;4	4;4;4;4;4	4;4;4;4;4	Plasminogen activator inhibitor 1 RNA-binding protein	DKFZp686P17171;SERBP1	;;;;	5	4	4	4	0	2	2	1	1	4	1	0	0	2	2	1	1	4	1	0	0	2	2	1	1	4	1	0	16	16	16	42.44	387	387;387;450;465;408	3.92			2	10	1	0	56.111
V9HW29;D3DRX6;P33176;B4DS27;A8K048;M1VRN1;M1VKJ2;M1VE91;C1PHA2;M1VPF7;M1VRN0;M1VKI9;M1VE89;M1V490;M1VPF9;M1V481	V9HW29;D3DRX6;P33176;B4DS27;A8K048;M1VRN1;M1VKJ2;M1VE91;C1PHA2	3;3;3;2;2;2;2;2;2;1;1;1;1;1;1;1	3;3;3;2;2;2;2;2;2;1;1;1;1;1;1;1	3;3;3;2;2;2;2;2;2;1;1;1;1;1;1;1	Kinesin-like protein;Kinesin-1 heavy chain	HEL-S-61;KIF5B;KIF5B-RET(NM_020630)_K23;R12;KIF5B-RET(NM_020975)_K23;R12;KIF5B-RET(NM_020630)_K24;R11;KIF5B-ALK	;;;;;;;;	16	3	3	3	1	0	0	0	1	1	2	0	1	0	0	0	1	1	2	0	1	0	0	0	1	1	2	0	5.1	5.1	5.1	109.68	963	963;963;963;438;881;1208;1250;1366;1483;935;977;998;1040;1173;1215;1240	2.5		3	3			0	6.8069
K7EMM8;D3DUE6;D3DUE7;Q49A26	K7EMM8;D3DUE6;D3DUE7;Q49A26	1;1;1;1	1;1;1;1	1;1;1;1	Putative oxidoreductase GLYR1	GLYR1;N-PAC	;;;	4	1	1	1	0	0	1	1	1	1	1	1	0	0	1	1	1	1	1	1	0	0	1	1	1	1	1	1	2.7	2.7	2.7	57.215	524	524;558;569;553	4.71				2	5	0	4.0656
D3DWB6;Q93008;Q59EZ5;Q6P468;Q86X58;O00507	D3DWB6;Q93008	8;8;2;2;1;1	8;8;2;2;1;1	8;8;2;2;1;1	Ubiquitin carboxyl-terminal hydrolase;Probable ubiquitin carboxyl-terminal hydrolase FAF-X	USP9X	;	6	8	8	8	0	0	0	0	1	2	4	3	0	0	0	0	1	2	4	3	0	0	0	0	1	2	4	3	5.3	5.3	5.3	271.25	2379	2379;2570;867;918;473;2555	1.18	9	2				0	13.327
D3VVJ4;D3VVI8;D3VVE7;G3V2G2;D3VVK9;D3VVI7;D3VVB8;D3VVT2;S4R399;G3V526;E9PJN5;D3VVM8;D3VVI4;D3VVI1;D3VVE8;D3VVM1;D3VVM0;D3VVR0;D3VVS5;D3VVR8;D3VVK4;D3VVM2;G3V2G1;D3VVD4;D3VVQ7;G3V3T6;D3VVP4;D3VVN3;D3VVH6;D3VVI0;G3V328;D3VVT1;D3VVD9;D3VVN9;D3VVP8;D3VVK3;D3VVJ8;G3V4U9;D3VVR5;D3VVM6;D3VVL3;D3VVS3;D3VVC0;D3VVB6;D3VVQ8;D3VVQ6;D3VVQ3;D3VVQ1;D3VVQ0;D3VVJ6;D3VVH0;D3VVF7;D3VVS2;D3VVQ5;D3VVQ4;D3VVP1;D3VVK1;…	D3VVJ4;D3VVI8;D3VVE7;G3V2G2;D3VVK9;D3VVI7;D3VVB8;D3VVT2;S4R399;G3V526;E9PJN5;D3VVM8;D3VVI4;D3VVI1;D3VVE8;D3VVM1;D3VVM0;D3VVR0;D3VVS5;D3VVR8;D3VVK4;D3VVM2;G3V2G1;D3VVD4;D3VVQ7;G3V3T6;D3VVP4;D3VVN3;D3VVH6;D3VVI0;G3V328;D3VVT1;D3VVD9;D3VVN9;D3VVP8;D3VVK3;D3VVJ8;G3V4U9;D3VVR5;D3VVM6;D3VVL3;D3VVS3;D3VVC0;D3VVB6;D3VVQ8;D3VVQ6;D3VVQ3;D3VVQ1;D3VVQ0;D3VVJ6;D3VVH0;D3VVF7;D3VVS2;D3VVQ5;D3VVQ4;D3VVP1;D3VVK1;…	2;2;1;1;1;1;1;1;1;1;1;1;1;1;1;1;1;1;1;1;1;1;1;1;1;1;1;1;1;1;1;1;1;1;1;1;1;1;1;1;1;1;1;1;1;1;1;1;1;1;1;1;1;1;1;1;1;1;1;1;1;1;1;1;1;1;1;1;1;1;1;1;1;1;1;1;1;1;1;1;1;1;1;1;1;1;1;1;1;1;1;1;1;1;1;1;1;1;1;1;1;1;1;1;1;1;1;1;1;1;1;1;1;1;1;1;1;1;1;1;1;1;1;1;1;1;1;1;1;1;1;1;1;1;1;1;1;1;1;1;1;1;1;1;1;1;1;1;1;1;1;1;1;1;1;1;1;1;1;1;1;1;1;1;1;1;1;1	2;2;1;1;1;1;1;1;1;1;1;1;1;1;1;1;1;1;1;1;1;1;1;1;1;1;1;1;1;1;1;1;1;1;1;1;1;1;1;1;1;1;1;1;1;1;1;1;1;1;1;1;1;1;1;1;1;1;1;1;1;1;1;1;1;1;1;1;1;1;1;1;1;1;1;1;1;1;1;1;1;1;1;1;1;1;1;1;1;1;1;1;1;1;1;1;1;1;1;1;1;1;1;1;1;1;1;1;1;1;1;1;1;1;1;1;1;1;1;1;1;1;1;1;1;1;1;1;1;1;1;1;1;1;1;1;1;1;1;1;1;1;1;1;1;1;1;1;1;1;1;1;1;1;1;1;1;1;1;1;1;1;1;1;1;1;1;1	2;2;1;1;1;1;1;1;1;1;1;1;1;1;1;1;1;1;1;1;1;1;1;1;1;1;1;1;1;1;1;1;1;1;1;1;1;1;1;1;1;1;1;1;1;1;1;1;1;1;1;1;1;1;1;1;1;1;1;1;1;1;1;1;1;1;1;1;1;1;1;1;1;1;1;1;1;1;1;1;1;1;1;1;1;1;1;1;1;1;1;1;1;1;1;1;1;1;1;1;1;1;1;1;1;1;1;1;1;1;1;1;1;1;1;1;1;1;1;1;1;1;1;1;1;1;1;1;1;1;1;1;1;1;1;1;1;1;1;1;1;1;1;1;1;1;1;1;1;1;1;1;1;1;1;1;1;1;1;1;1;1;1;1;1;1;1;1	Ataxin-3	ATXN3	;;;;;;;;;;;;;;;;;;;;;;;;;;;;;;;;;;;;;;;;;;;;;;;;;;;;;;;;;;;;;;;;;;;;;;;;;;;;;;;;;;;;;;;;;;;;;;;;;;;;;;;;;;;;;;;;;;;;;;;;;;;;;;;;;;;;;;;;;;;;;;;;;;;;;;;;;;;;;;;;;;;;;;;	168	2	2	2	0	0	1	0	0	0	0	1	0	0	1	0	0	0	0	1	0	0	1	0	0	0	0	1	7.5	7.5	7.5	36.716	319	319;334;91;151;161;170;173;179;199;200;205;208;208;208;208;212;212;216;217;218;221;222;223;229;231;232;232;238;250;259;260;261;265;271;272;274;275;278;278;278;282;283;283;283;286;286;286;286;286;286;286;286;287;287;287;287;287;287;287;287;288;288;289;289;289;289;289;290;290;291;301;301;301;301;301;301;306;307;308;310;314;316;318;322;323;324;325;326;328;329;329;329;329;329;329;329;329;329;329;330;…	2.5		1	1			0.0019342	2.1987
D6RHJ3;D6RD16;D6RAQ8;D6RAU8;D6RB85;D6RDP7;H0Y9Q7;Q16094;P27824	D6RHJ3;D6RD16;D6RAQ8;D6RAU8;D6RB85;D6RDP7;H0Y9Q7;Q16094;P27824	1;1;1;1;1;1;1;1;1	1;1;1;1;1;1;1;1;1	1;1;1;1;1;1;1;1;1	Calnexin	CANX	;;;;;;;;	9	1	1	1	0	0	0	0	0	1	0	0	0	0	0	0	0	1	0	0	0	0	0	0	0	1	0	0	20.5	20.5	20.5	8.5353	78	78;96;107;134;144;168;170;272;592	3			1			0.0019011	2.1028
D6RJD9	D6RJD9	1	1	1		UCHL1		1	1	1	1	0	0	1	0	0	0	0	0	0	0	1	0	0	0	0	0	0	0	1	0	0	0	0	0	21.7	21.7	21.7	7.7641	69	69	1	1					1	-2
D9ZGF8;Q13464;A0A0U1RQV4;J3KRH6;C9JFJ0;D6REE7;Q49AA3	D9ZGF8;Q13464;A0A0U1RQV4	33;33;29;2;2;2;1	33;33;29;2;2;2;1	29;29;25;2;0;0;1	Rho-associated protein kinase;Rho-associated protein kinase 1	ROCK1	;;	7	33	33	29	0	13	3	8	17	18	3	9	0	13	3	8	17	18	3	9	0	12	2	8	14	16	3	7	31.3	31.3	29.3	158.24	1354	1354;1354;1137;99;203;446;118	2.01		75	1			0	93.771
E5RIP1;E5RJX2;P60866	E5RIP1;E5RJX2;P60866	1;1;1	1;1;1	1;1;1	40S ribosomal protein S20	RPS20	;;	3	1	1	1	0	0	0	0	0	0	0	1	0	0	0	0	0	0	0	1	0	0	0	0	0	0	0	1	23.9	23.9	23.9	5.4292	46	46;61;119	5					1	0.0074906	1.9632
E7DVW5;Q01469;I6L8B7	E7DVW5;Q01469;I6L8B7	2;2;1	2;2;1	2;2;1	Fatty acid-binding protein, epidermal	FABP5	;;	3	2	2	2	0	0	0	0	0	0	1	2	0	0	0	0	0	0	1	2	0	0	0	0	0	0	1	2	14.1	14.1	14.1	15.164	135	135;135;101	3	1			2		0	3.4151
E7EVA0;P27816;A0A024R2V0;Q86Y04;B5MEG9;H0Y2V1;B4DM10;F8W9U4;Q8NDS5;Q6NX68;A0A024R2V2;A0A024R2S1;H7C456;Q05D06;A0A0J9YVV8;A0A0J9YW37	E7EVA0;P27816;A0A024R2V0;Q86Y04;B5MEG9	10;10;7;7;5;4;4;4;3;3;3;3;2;2;1;1	10;10;7;7;5;4;4;4;3;3;3;3;2;2;1;1	5;5;2;2;1;0;3;0;1;3;3;3;2;2;1;1	Microtubule-associated protein;Microtubule-associated protein 4	MAP4	;;;;	16	10	10	5	0	4	4	7	8	6	4	4	0	4	4	7	8	6	4	4	0	2	1	3	4	2	2	2	6.5	6.5	3.5	245.44	2297	2297;1152;592;857;760;463;740;828;187;492;548;589;283;382;76;140	2		37				0	31.453
E7EX90;Q6AWB3;Q6AWB1;Q6MZZ3;Q14203;Q59F36;C9JUI8;C9J1B7;C9JZA4;C9JTE5;C9JJN7;C9JJD0;H8Y0Y3;E7EWF7;O95654	E7EX90;Q6AWB3;Q6AWB1;Q6MZZ3;Q14203;Q59F36	5;4;4;4;4;3;1;1;1;1;1;1;1;1;1	5;4;4;4;4;3;1;1;1;1;1;1;1;1;1	5;4;4;4;4;3;1;1;1;1;1;1;1;1;1	Dynactin subunit 1	DCTN1;DKFZp686E191;DKFZp686E0752;DKFZp686I0746	;;;;;	15	5	5	5	0	0	0	0	2	0	4	2	0	0	0	0	2	0	4	2	0	0	0	0	2	0	4	2	4.5	4.5	4.5	139.09	1256	1256;890;890;1278;1278;459;13;64;76;76;87;121;164;191;405	2		8				0	18.736
E9KL35;P63244;D6RHH4;D6R9Z1;D6RAC2;J3KPE3;D6R9L0;D6RFX4;H0YAF8;B4DVD2;H0YAM7;H0Y8W2;D6REE5;H0Y8R5;D6RBD0;D6RFZ9;D6RF23;D6RAU2;E9PD14;D6RGK8;D6R909;B4E0C3;B4DWC6;H0Y9P0;D6RHJ5	E9KL35;P63244;D6RHH4;D6R9Z1;D6RAC2;J3KPE3;D6R9L0;D6RFX4;H0YAF8;B4DVD2;H0YAM7;H0Y8W2;D6REE5	9;9;7;7;7;7;7;6;6;6;6;6;6;4;4;4;3;3;3;2;2;2;2;1;1	9;9;7;7;7;7;7;6;6;6;6;6;6;4;4;4;3;3;3;2;2;2;2;1;1	9;9;7;7;7;7;7;6;6;6;6;6;6;4;4;4;3;3;3;2;2;2;2;1;1	Guanine nucleotide-binding protein subunit beta-2-like 1;Guanine nucleotide-binding protein subunit beta-2-like 1, N-terminally processed	GNB2L1	;;;;;;;;;;;;	25	9	9	9	0	3	2	9	6	0	4	5	0	3	2	9	6	0	4	5	0	3	2	9	6	0	4	5	41	41	41	35.076	317	317;317;233;236;269;273;300;194;198;221;247;274;321;138;160;197;101;147;153;71;116;153;160;83;86	4.74				9	25	0	36.098
E9PCY7;G8JLB6;P31943;D6RBM0;E5RGV0;D6RIU0;H0YB39;D6RFM3;D6RIT2;E7EN40;Q68DG4;H0YBD7;E7EQJ0;D6RAM1;B4DP51;D6R9T0;D6RDU3;D6RJ04;D6RIH9;H0YBG7;P55795;D6RF17;D6RDL0;E5RGH4;B4DFK9;D6R9D3;B4DP00;E5RJ94;H0YAQ2	E9PCY7;G8JLB6;P31943;D6RBM0;E5RGV0;D6RIU0;H0YB39	11;11;11;7;6;6;6;5;5;5;5;5;4;4;4;4;4;4;4;4;4;3;3;3;3;2;2;1;1	11;11;11;7;6;6;6;5;5;5;5;5;4;4;4;4;4;4;4;4;4;3;3;3;3;2;2;1;1	9;9;9;7;6;6;4;5;5;5;3;3;4;4;2;4;4;4;4;2;3;3;3;3;2;2;1;1;1	Heterogeneous nuclear ribonucleoprotein H;Heterogeneous nuclear ribonucleoprotein H, N-terminally processed	HNRNPH1	;;;;;;	29	11	11	9	6	6	5	6	6	9	4	4	6	6	5	6	6	9	4	4	4	4	3	4	4	7	2	2	39.4	39.4	33.1	47.087	429	429;472;449;212;155;168;277;163;164;166;194;194;115;130;159;161;171;172;184;185;449;49;84;100;404;40;355;28;131	3.97			8	51	6	0	91.004
H7C5N3;E9PG32;Q6ZR08	H7C5N3;E9PG32;Q6ZR08	1;1;1	1;1;1	1;1;1	Dynein heavy chain 12, axonemal	DNAH12	;;	3	1	1	1	0	0	0	0	0	0	1	0	0	0	0	0	0	0	1	0	0	0	0	0	0	0	1	0	3.8	3.8	3.8	84.652	740	740;3960;3092	3			1			1	-2
E9PIR9;Q8N1P7	E9PIR9;Q8N1P7	1;1	1;1	1;1	Absent in melanoma 1-like protein	AIM1L	;	2	1	1	1	0	0	0	0	0	0	1	0	0	0	0	0	0	0	1	0	0	0	0	0	0	0	1	0	2.4	2.4	2.4	86.721	787	787;616	1	1					0.0056391	2.0089
E9PJT3;E9PJ04;H0YCG1;Q7Z3K9;E9PPJ0;Q13435	E9PJT3;E9PJ04;H0YCG1;Q7Z3K9;E9PPJ0;Q13435	2;2;2;2;2;2	2;2;2;2;2;2	2;2;2;2;2;2	Splicing factor 3B subunit 2	SF3B2;DKFZp781L0540	;;;;;	6	2	2	2	0	0	0	0	0	0	0	2	0	0	0	0	0	0	0	2	0	0	0	0	0	0	0	2	12.1	12.1	12.1	29.134	273	273;353;387;799;878;895	2		2				0.0020833	2.6382
Q6DCA8;E9PK09;E9PQN2;E9PKI6;E9PK91;Q9NYF8;E9PJA7;H0YF00	Q6DCA8;E9PK09;E9PQN2;E9PKI6;E9PK91;Q9NYF8;E9PJA7;H0YF00	4;4;4;4;4;4;3;2	4;4;4;4;4;4;3;2	4;4;4;4;4;4;3;2	Bcl-2-associated transcription factor 1	BCLAF1	;;;;;;;	8	4	4	4	0	0	0	1	2	0	2	0	0	0	0	1	2	0	2	0	0	0	0	1	2	0	2	0	5.6	5.6	5.6	77.947	680	680;725;750;752;871;920;467;118	2.17	2	1	3			0	4.6722
E9PP36;E9PKZ0;E9PKU4;P62917	E9PP36;E9PKZ0;E9PKU4;P62917	1;1;1;1	1;1;1;1	1;1;1;1	60S ribosomal protein L8	RPL8	;;;	4	1	1	1	0	1	0	1	0	0	0	1	0	1	0	1	0	0	0	1	0	1	0	1	0	0	0	1	7.4	7.4	7.4	16.18	148	148;205;235;257	4.8				1	4	0	5.1721
E9PP33;Q7Z3I4	E9PP33;Q7Z3I4	1;1	1;1	1;1		SGK1;DKFZp686H1615	;	2	1	1	1	0	0	0	0	0	0	0	1	0	0	0	0	0	0	0	1	0	0	0	0	0	0	0	1	20	20	20	6.9281	60	60;153	4				1		1	-2
F2Z2G3;Q8N9W6	F2Z2G3;Q8N9W6	1;1	1;1	1;1	Protein boule-like	BOLL	;	2	1	1	1	1	1	1	1	1	1	0	1	1	1	1	1	1	1	0	1	1	1	1	1	1	1	0	1	2.7	2.7	2.7	36.85	333	333;283	2.95	6	3	2	4	5	1	-2
H7C543;F5GXJ9;Q13740	H7C543;F5GXJ9;Q13740	1;1;1	1;1;1	1;1;1	CD166 antigen	ALCAM	;;	3	1	1	1	0	0	0	0	1	0	0	0	0	0	0	0	1	0	0	0	0	0	0	0	1	0	0	0	2.9	2.9	2.9	38.138	344	344;532;583	2		1				1	-2
F5GY56;Q9UMS4	F5GY56;Q9UMS4	1;1	1;1	1;1	Pre-mRNA-processing factor 19	PRPF19	;	2	1	1	1	0	1	0	0	1	0	0	0	0	1	0	0	1	0	0	0	0	1	0	0	1	0	0	0	10.3	10.3	10.3	27.718	252	252;504	4				2		0	6.7902
Q53GA7;F5H5D3;Q9BQE3;B7Z1K5;Q8N532	Q53GA7;F5H5D3;Q9BQE3;B7Z1K5;Q8N532	22;22;22;21;13	3;3;3;3;3	2;2;2;2;2	Tubulin alpha-1C chain	TUBA1C	;;;;	5	22	3	2	19	17	14	18	16	20	8	14	3	3	3	3	3	2	0	2	2	2	2	2	2	1	0	1	75.3	12	9.1	49.823	449	449;519;449;519;325	3.9			2	19		0	74.123
F8VPD4;P27708;Q53SY7;G1UI39;H7C2E4;Q53SZ4;H7BZB3	F8VPD4;P27708;Q53SY7	17;17;16;3;3;1;1	17;17;16;3;3;1;1	17;17;16;3;3;1;1	CAD protein;Glutamine-dependent carbamoyl-phosphate synthase;Aspartate carbamoyltransferase;Dihydroorotase	CAD	;;	7	17	17	17	0	6	7	5	13	6	8	5	0	6	7	5	13	6	8	5	0	6	7	5	13	6	8	5	12.4	12.4	12.4	236.02	2162	2162;2225;2151;199;293;74;279	1.81	11	47				0	67.159
F8VXI7;F8VXL2;F8VRV5;Q6FGH9;P63167	F8VXI7;F8VXL2;F8VRV5;Q6FGH9;P63167	1;1;1;1;1	1;1;1;1;1	1;1;1;1;1	Dynein light chain 1, cytoplasmic	DYNLL1;DNCL1	;;;;	5	1	1	1	0	0	0	0	0	0	0	1	0	0	0	0	0	0	0	1	0	0	0	0	0	0	0	1	52.4	52.4	52.4	4.7714	42	42;47;67;89;89	5					1	1	-2
F8VSC7	F8VSC7	29	1	1		EIF4B		1	29	1	1	22	12	20	21	19	26	16	23	1	0	0	0	0	0	1	0	1	0	0	0	0	0	1	0	85.9	4	4	25.379	227	227	3.5			1	1		1	-2
F8W1F5;Q8IVF7	F8W1F5;Q8IVF7	1;1	1;1	1;1	Formin-like protein 3	FMNL3	;	2	1	1	1	0	0	0	1	0	0	0	0	0	0	0	1	0	0	0	0	0	0	0	1	0	0	0	0	1	1	1	117.08	1027	1027;1028	1	1					1	-2
F8W1R7;G3V1V0;P60660;F8VPF3;J3KND3;G8JLA2;B7Z6Z4;G3V1Y7;Q6IBG5;F8W1I5;A0A024RB31;B4E368;P14649;F8VZU9;F8W180	F8W1R7;G3V1V0;P60660;F8VPF3;J3KND3;G8JLA2;B7Z6Z4;G3V1Y7;Q6IBG5;F8W1I5;A0A024RB31;B4E368;P14649	4;4;4;3;3;3;3;2;2;2;2;2;2;1;1	4;4;4;3;3;3;3;2;2;2;2;2;2;1;1	4;4;4;3;3;3;3;2;2;2;2;2;2;1;1	Myosin light polypeptide 6;Myosin light chain 6B	MYL6;MYL6B	;;;;;;;;;;;;	15	4	4	4	0	0	0	0	0	0	4	2	0	0	0	0	0	0	4	2	0	0	0	0	0	0	4	2	35.9	35.9	35.9	16.29	145	145;161;151;130;152;152;238;115;116;175;208;223;208;103;196	5					7	0	12.306
F8W785;O00461	F8W785;O00461	1;1	1;1	1;1	Golgi integral membrane protein 4	GOLIM4	;	2	1	1	1	1	0	0	0	0	0	0	0	1	0	0	0	0	0	0	0	1	0	0	0	0	0	0	0	1.2	1.2	1.2	78.759	668	668;696	1	1					1	-2
F8W810;Q2VIR3;P41091	F8W810;Q2VIR3;P41091	1;1;1	1;1;1	1;1;1	Putative eukaryotic translation initiation factor 2 subunit 3-like protein;Eukaryotic translation initiation factor 2 subunit 3	EIF2S3L;EIF2S3	;;	3	1	1	1	0	0	0	0	0	0	1	0	0	0	0	0	0	0	1	0	0	0	0	0	0	0	1	0	3.4	3.4	3.4	50.529	466	466;472;472	3			1			0.0020534	2.5722
H7C500;F8WDA2	H7C500;F8WDA2	1;1	1;1	1;1		UGP2	;	2	1	1	1	1	1	1	0	1	1	0	0	1	1	1	0	1	1	0	0	1	1	1	0	1	1	0	0	31	31	31	2.7731	29	29;37	5					5	0.0019724	2.2902
F8WE85;Q5H8C1	F8WE85;Q5H8C1	1;1	1;1	1;1	FRAS1-related extracellular matrix protein 1	FREM1	;	2	1	1	1	1	0	0	0	0	0	0	0	1	0	0	0	0	0	0	0	1	0	0	0	0	0	0	0	2	2	2	149.46	1335	1335;2179	4				1		1	-2
F8WEI7;P09382	F8WEI7;P09382	1;1	1;1	1;1	Galectin-1	LGALS1	;	2	1	1	1	0	0	0	0	0	0	1	0	0	0	0	0	0	0	1	0	0	0	0	0	0	0	1	0	47.4	47.4	47.4	4.0406	38	38;135	5					1	0	3.6482
G8JLD3;X6RLX0;Q8IUD2;K7EPP6;A0A0U1RQM4;X6RM00;B4DG07;K7EPD6;A0A0U1RQN0	G8JLD3;X6RLX0;Q8IUD2;K7EPP6;A0A0U1RQM4;X6RM00;B4DG07	4;4;4;3;3;3;2;1;1	4;4;4;3;3;3;2;1;1	4;4;4;3;3;3;2;1;1	ELKS/Rab6-interacting/CAST family member 1	ERC1	;;;;;;	9	4	4	4	0	0	1	1	1	1	0	3	0	0	1	1	1	1	0	3	0	0	1	1	1	1	0	3	5.7	5.7	5.7	124.82	1086	1086;1120;1116;344;344;976;724;285;285	2.57		3	4			0	9.1024
G9I979;Q9NZW4	G9I979;Q9NZW4	1;1	1;1	1;1	Dentin sialophosphoprotein;Dentin phosphoprotein;Dentin sialoprotein	DSPP	;	2	1	1	1	0	0	0	1	0	0	0	0	0	0	0	1	0	0	0	0	0	0	0	1	0	0	0	0	9.8	9.8	9.8	17.249	163	163;1301	3			1			1	-2
H0Y3Y9;Q5VWC4;P55036;H0Y561	H0Y3Y9;Q5VWC4;P55036;H0Y561	2;2;2;1	2;2;2;1	2;2;2;1	26S proteasome non-ATPase regulatory subunit 4	PSMD4	;;;	4	2	2	2	0	0	0	0	0	1	1	2	0	0	0	0	0	1	1	2	0	0	0	0	0	1	1	2	11.4	11.4	11.4	21.007	193	193;380;377;84	3.75			1	3		0	4.1852
H0Y449;P67809;Q6PKI6;A0JLU4;Q2VIK8;Q7KZ24;C9J5V9	H0Y449;P67809;Q6PKI6;A0JLU4;Q2VIK8;Q7KZ24;C9J5V9	6;6;5;4;4;4;3	6;6;5;4;4;4;3	6;6;5;4;4;4;3	Nuclease-sensitive element-binding protein 1	YBX1	;;;;;;	7	6	6	6	0	2	1	2	1	4	0	1	0	2	1	2	1	4	0	1	0	2	1	2	1	4	0	1	31.6	31.6	31.6	41.905	374	374;324;266;181;319;322;216	4				11		0	45.976
H0Y9Z5;Q96LI5;B4E0K8;H0Y9C1;D6RGK9;B4E2S0;H0YA76	H0Y9Z5;Q96LI5;B4E0K8;H0Y9C1	21;21;20;18;9;9;9	21;21;20;18;9;9;9	18;18;17;15;6;6;9	CCR4-NOT transcription complex subunit 6-like	CNOT6L	;;;	7	21	21	18	0	15	0	15	0	13	0	6	0	15	0	15	0	13	0	6	0	13	0	12	0	10	0	3	46.4	46.4	42.3	63.736	562	562;555;555;469;163;206;260	3.89			6	51		0	173.25
H0YEN5;P15880;Q8J014;E9PQD7;Q8N5L9;Q6IPX5;Q3KQT6;Q9BSW5;I3L404;E9PM36;O60249;Q8NI62;E9PMM9;A4D0Y7;Q6ZNN8;E9PPT0;Q8NI61	H0YEN5;P15880;Q8J014;E9PQD7;Q8N5L9;Q6IPX5;Q3KQT6;Q9BSW5;I3L404;E9PM36	7;7;6;6;6;6;6;5;4;4;3;3;3;2;1;1;1	7;7;6;6;6;6;6;5;4;4;3;3;3;2;1;1;1	7;7;6;6;6;6;6;5;4;4;3;3;3;2;1;1;1	40S ribosomal protein S2	RPS2;rps2	;;;;;;;;;	17	7	7	7	0	2	0	4	2	2	2	5	0	2	0	4	2	2	2	5	0	2	0	4	2	2	2	5	37.4	37.4	37.4	21.154	195	195;293;233;235;293;293;293;97;155;209;78;79;218;192;152;197;203	4.6				8	12	0	16.049
H0YH81;Q0QEN7;V9HW31;P06576;F8W079;F8W0P7;H0YI37	H0YH81;Q0QEN7;V9HW31;P06576;F8W079	5;5;5;5;3;2;1	5;5;5;5;3;2;1	5;5;5;5;3;2;1	ATP synthase subunit beta;ATP synthase subunit beta, mitochondrial	ATP5B;HEL-S-271	;;;;	7	5	5	5	0	0	0	1	0	0	4	0	0	0	0	1	0	0	4	0	0	0	0	1	0	0	4	0	21.8	21.8	21.8	38.138	362	362;445;529;529;284;270;133	2.4		4		1		0	6.9839
H0YIQ2;Q8NF45;P49750	H0YIQ2;Q8NF45;P49750	1;1;1	1;1;1	1;1;1	YLP motif-containing protein 1	YLPM1;FLJ00353	;;	3	1	1	1	0	1	0	0	0	0	0	0	0	1	0	0	0	0	0	0	0	1	0	0	0	0	0	0	1.4	1.4	1.4	180.28	1595	1595;1766;1951	2		1				0	4.4499
H0YIQ7;Q71F56	H0YIQ7;Q71F56	1;1	1;1	1;1	Mediator of RNA polymerase II transcription subunit 13-like	MED13L	;	2	1	1	1	0	0	0	0	0	0	0	1	0	0	0	0	0	0	0	1	0	0	0	0	0	0	0	1	12.9	12.9	12.9	15.956	140	140;2210	1	1					1	-2
H0YMZ1;H0YL69;P25789;H0YN18;B2RDG0;H0YMA1;H0YKT8;H0YLC2;H0YMI6;H0YKS0;H0YLS6;H0YMV3	H0YMZ1;H0YL69;P25789;H0YN18;B2RDG0;H0YMA1;H0YKT8;H0YLC2;H0YMI6	10;10;10;9;9;8;7;6;5;4;4;2	10;10;10;9;9;8;7;6;5;4;4;2	10;10;10;9;9;8;7;6;5;4;4;2	Proteasome subunit alpha type;Proteasome subunit alpha type-4;Proteasome subunit beta type	PSMA4	;;;;;;;;	12	10	10	10	0	4	2	8	5	1	2	1	0	4	2	8	5	1	2	1	0	4	2	8	5	1	2	1	52.7	52.7	52.7	24.526	220	220;236;261;230;261;209;181;174;183;122;125;86	4.88				3	23	0	68.656
H3BMZ2	H3BMZ2	34	3	3		CNOT1		1	34	3	3	0	32	0	28	0	26	0	25	0	2	0	2	0	1	0	1	0	2	0	2	0	1	0	1	80.6	5.2	5.2	49.776	439	439	1.62	3	5				0	19.475
H6VRG3;H6VRG0;H6VRG1;P04264;H6VRF8;CON__P04264;H6VRF9	H6VRG3;H6VRG0;H6VRG1;P04264;H6VRF8;CON__P04264;H6VRF9	55;55;55;55;54;52;51	52;52;52;52;51;49;48	2;2;2;2;2;0;2	Keratin, type II cytoskeletal 1	KRT1	;;;;;;	7	55	52	2	40	30	35	40	41	33	35	42	37	28	33	37	38	30	33	39	1	0	1	1	0	0	2	1	70.3	70.3	3.6	66.11	644	644;644;645;644;644;644;644	2.94	194	192	199	256	135	0	323.31
H7C2V4	H7C2V4	1	1	1		P2RX6		1	1	1	1	1	0	1	0	0	0	0	0	1	0	1	0	0	0	0	0	1	0	1	0	0	0	0	0	23.8	23.8	23.8	11.213	101	101	4				2		1	-2
I3L2K5;I3L3S2;I3L3F9;I3L1Y3;I3L382;Q8IWR0	I3L2K5;I3L3S2;I3L3F9;I3L1Y3;I3L382;Q8IWR0	2;1;1;1;1;1	2;1;1;1;1;1	2;1;1;1;1;1	Zinc finger CCCH domain-containing protein 7A	ZC3H7A	;;;;;	6	2	2	2	1	0	1	0	0	0	0	0	1	0	1	0	0	0	0	0	1	0	1	0	0	0	0	0	3.4	3.4	3.4	83.647	733	733;60;70;77;152;971	3.5			1	1		0.0021552	2.8991
I3L3Q7;I3L3B0;Q07021;A8K651	I3L3Q7;I3L3B0;Q07021;A8K651	3;3;3;2	3;3;3;2	3;3;3;2	Complement component 1 Q subcomponent-binding protein, mitochondrial	C1QBP	;;;	4	3	3	3	0	1	1	3	2	1	0	0	0	1	1	3	2	1	0	0	0	1	1	3	2	1	0	0	29.9	29.9	29.9	20.006	177	177;178;282;282	5					9	0	28.852
J3KNV1;O60281;Q6ZW83;Q3MN16;Q6P495	J3KNV1;O60281;Q6ZW83;Q3MN16;Q6P495	2;2;1;1;1	2;2;1;1;1	2;2;1;1;1	Zinc finger protein 292	ZNF292	;;;;	5	2	2	2	0	0	1	1	0	1	1	0	0	0	1	1	0	1	1	0	0	0	1	1	0	1	1	0	0.9	0.9	0.9	304.21	2718	2718;2723;200;618;632	3.2		1	2	2		0.002008	2.4061
Q8IWR8;J3QR09;J3KTE4;Q53G49;P84098;J3QL15	Q8IWR8;J3QR09;J3KTE4;Q53G49;P84098;J3QL15	2;2;2;2;2;1	2;2;2;2;2;1	2;2;2;2;2;1	Ribosomal protein L19;60S ribosomal protein L19	RPL19	;;;;;	6	2	2	2	0	0	0	2	0	0	0	0	0	0	0	2	0	0	0	0	0	0	0	2	0	0	0	0	15	15	15	20.819	173	173;193;194;196;196;128	5					2	0	3.156
J3QQJ1	J3QQJ1	1	1	1		EVX1		1	1	1	1	0	0	0	0	1	0	0	0	0	0	0	0	1	0	0	0	0	0	0	0	1	0	0	0	15.1	15.1	15.1	11.715	106	106	4.5				1	1	0.0019608	2.2517
Q53HL1;J3QRS3;P19105;O14950;Q2F834;J3KTJ1;Q71U02;Q6IBG1;P24844	Q53HL1;J3QRS3;P19105;O14950;Q2F834	7;7;7;7;4;3;3;3;3	7;7;7;7;4;3;3;3;3	7;7;7;7;4;3;3;3;3	Myosin regulatory light chain 12A;Myosin regulatory light chain 12B	MYL12A;MYL12B	;;;;	9	7	7	7	0	0	0	0	0	0	4	3	0	0	0	0	0	0	4	3	0	0	0	0	0	0	4	3	52	52	52	19.793	171	171;177;171;172;142;114;172;172;172	5					8	0	49.45
Q24JU4;J9R021;Q14152;Q7Z5T5;Q6P1R0;Q05BS0;Q3B770	Q24JU4;J9R021;Q14152;Q7Z5T5;Q6P1R0;Q05BS0;Q3B770	42;42;42;32;25;23;23	42;42;42;32;25;23;23	42;42;42;32;25;23;23	Eukaryotic translation initiation factor 3 subunit A	EIF3A;eIF3a	;;;;;;	7	42	42	42	0	23	20	26	23	18	15	24	0	23	20	26	23	18	15	24	0	23	20	26	23	18	15	24	35.5	35.5	35.5	166.47	1382	1382;1382;1382;812;636;634;640	2		154				0	221.16
K7EM02;K7EIJ8;Q8IYT4	K7EM02;K7EIJ8;Q8IYT4	1;1;1	1;1;1	1;1;1	Katanin p60 ATPase-containing subunit A-like 2	KATNAL2	;;	3	1	1	1	1	0	1	1	1	1	0	1	1	0	1	1	1	1	0	1	1	0	1	1	1	1	0	1	9.4	9.4	9.4	13.999	128	128;341;538	3			6			0	5.0156
K7EJR3;Q5U0B3;R4GMR5;V9HW09;P48556;K7EJC1;B4E2Y4;K7ERW6;K7ENY6	K7EJR3;Q5U0B3;R4GMR5;V9HW09;P48556;K7EJC1;B4E2Y4	4;4;4;4;4;3;3;1;1	4;4;4;4;4;3;3;1;1	4;4;4;4;4;3;3;1;1	26S proteasome non-ATPase regulatory subunit 8	PSMD8;HEL-S-91n	;;;;;;	9	4	4	4	0	0	0	0	0	0	1	4	0	0	0	0	0	0	1	4	0	0	0	0	0	0	1	4	16.4	16.4	16.4	28.065	250	250;257;287;350;350;172;217;67;129	4				6		0	7.1015
K7EQJ5;K7ELC2;P62841;K7EM56;A0A0B4J2B4;K7EJ78;S4R417	K7EQJ5;K7ELC2;P62841;K7EM56;A0A0B4J2B4;K7EJ78;S4R417	2;2;2;1;1;1;1	2;2;2;1;1;1;1	2;2;2;1;1;1;1	40S ribosomal protein S15	RPS15	;;;;;;	7	2	2	2	0	0	0	0	0	0	0	2	0	0	0	0	0	0	0	2	0	0	0	0	0	0	0	2	24.8	24.8	24.8	16.57	141	141;152;145;112;118;129;135	5					2	0	4.4167
K7ERG4;P62316	K7ERG4;P62316	2;2	2;2	2;2	Small nuclear ribonucleoprotein Sm D2	SNRPD2	;	2	2	2	2	0	0	0	0	0	0	1	2	0	0	0	0	0	0	1	2	0	0	0	0	0	0	1	2	25.6	25.6	25.6	8.7769	78	78;118	5					3	0	6.4684
Q8TBA7;K9JA46;P07900;Q2VPJ6;Q86U12;O75322;Q96HX7	Q8TBA7;K9JA46;P07900;Q2VPJ6;Q86U12;O75322;Q96HX7	10;10;10;9;8;8;6	4;4;4;3;3;4;3	4;4;4;3;3;4;3	Heat shock protein HSP 90-alpha	HSP90AA1;EL52	;;;;;;	7	10	4	4	5	0	4	3	3	5	3	5	1	0	1	1	0	1	0	1	1	0	1	1	0	1	0	1	21.2	9.4	9.4	73.826	638	638;732;732;585;413;539;422	3			5			0	24.232
L0L6D8;Q93034	L0L6D8;Q93034	1;1	1;1	1;1	Cullin-5	CUL5	;	2	1	1	1	1	0	0	0	0	0	0	0	1	0	0	0	0	0	0	0	1	0	0	0	0	0	0	0	9.8	9.8	9.8	21.389	184	184;780	3			1			1	-2
L0R512	L0R512	1	1	1		NCAM2		1	1	1	1	1	0	1	1	1	1	0	1	1	0	1	1	1	1	0	1	1	0	1	1	1	1	0	1	21.4	21.4	21.4	4.7347	42	42	3.86			1	6		0.0021459	2.8654
L8E7R4	L8E7R4	1	1	1		ZMYM3		1	1	1	1	0	0	0	0	0	0	0	1	0	0	0	0	0	0	0	1	0	0	0	0	0	0	0	1	28.3	28.3	28.3	5.6127	53	53	4				1		1	-2
M0R0R1	M0R0R1	1	1	1		ZNF415		1	1	1	1	1	0	0	0	0	0	0	0	1	0	0	0	0	0	0	0	1	0	0	0	0	0	0	0	9.2	9.2	9.2	19.225	163	163	4				1		1	-2
O00231;B4DTS5;J3QRY4;J3QS13	O00231;B4DTS5;J3QRY4	10;7;6;1	10;7;6;1	10;7;6;1	26S proteasome non-ATPase regulatory subunit 11	PSMD11	;;	4	10	10	10	4	1	2	2	3	4	1	8	4	1	2	2	3	4	1	8	4	1	2	2	3	4	1	8	25.8	25.8	25.8	47.463	422	422;314;187;90	3.96			1	24		0	49.332
Q53HJ6;O14579;M0QXB4;Q7Z4Z1;M0R061	Q53HJ6;O14579;M0QXB4;Q7Z4Z1;M0R061	11;11;10;8;6	11;11;10;8;6	11;11;10;8;6	Coatomer subunit epsilon	COPE	;;;;	5	11	11	11	0	3	6	7	6	3	5	8	0	3	6	7	6	3	5	8	0	3	6	7	6	3	5	8	52.6	52.6	52.6	34.528	308	308;308;331;307;146	4.65				14	26	0	78.349
O14744;B2RDD7;B4DV00;G3V580;H0YJX6;G3V5L5;G3V2L6;G3V2X6;C9JSX3;H7BZ44;H0YJ77;H0YJD3;G3V5T6;G3V507;G3V2F5;H0YJY6	O14744;B2RDD7;B4DV00	51;49;36;21;20;18;16;16;15;9;8;8;5;3;3;1	51;49;36;21;20;18;16;16;15;9;8;8;5;3;3;1	51;49;36;21;20;18;16;16;15;9;8;8;5;3;3;1	Protein arginine N-methyltransferase 5;Protein arginine N-methyltransferase 5, N-terminally processed;Protein arginine N-methyltransferase 5	PRMT5	;;	16	51	51	51	42	15	43	41	37	42	31	37	42	15	43	41	37	42	31	37	42	15	43	41	37	42	31	37	82.3	82.3	82.3	72.683	637	637;637;531;180;279;169;183;185;186;179;138;177;104;42;86;61	3.24	2	9	439	125	14	0	323.31
O15397;Q59F59;H0YH64;F5GXT5;F5H244;F5H2I3;F5H292;A0A087WXH2;B3KQG6;O95373	O15397	25;9;4;3;3;2;2;1;1;1	25;9;4;3;3;2;2;1;1;1	25;9;4;3;3;2;2;1;1;1	Importin-8	IPO8		10	25	25	25	22	0	13	11	13	10	5	7	22	0	13	11	13	10	5	7	22	0	13	11	13	10	5	7	33.6	33.6	33.6	119.94	1037	1037;485;167;151;167;46;84;142;722;1038	2.87		12	81			0	141.76
O15499	O15499	1	1	1	Homeobox protein goosecoid-2	GSC2		1	1	1	1	1	0	0	0	0	0	0	1	1	0	0	0	0	0	0	1	1	0	0	0	0	0	0	1	5.4	5.4	5.4	21.545	205	205	3			2			1	-2
O75116;E9PF63;Q14DU5;B4DRJ9	O75116;E9PF63;Q14DU5;B4DRJ9	5;4;3;3	1;1;1;1	1;1;1;1	Rho-associated protein kinase 2	ROCK2	;;;	4	5	1	1	0	1	1	0	4	3	0	2	0	0	0	0	1	1	0	0	0	0	0	0	1	1	0	0	5.5	2.3	2.3	160.9	1388	1388;1145;703;746	2		2				0	4.729
O75165	O75165	1	1	1	DnaJ homolog subfamily C member 13	DNAJC13		1	1	1	1	1	0	0	0	0	0	0	0	1	0	0	0	0	0	0	0	1	0	0	0	0	0	0	0	0.6	0.6	0.6	254.41	2243	2243	3			1			1	-2
O75369;A0A024R321;Q68CT4;E7EN95;H7C5L4;A0A0A0MT44	O75369;A0A024R321;Q68CT4;E7EN95	50;49;44;44;2;2	45;44;44;44;2;2	45;44;44;44;2;2	Filamin-B	FLNB;DKFZp686A1668	;;;	6	50	45	45	3	19	3	11	10	27	27	37	3	18	2	10	9	24	24	32	3	18	2	10	9	24	24	32	30.1	28.6	28.6	278.16	2602	2602;2622;2409;2409;135;195	1.31	99	44				0	157.97
O75643;A4FU77;Q9H8B9;B4E150;Q9UNV9;B4E0P5;A2RRQ7;Q7L5W4;Q9P172	O75643;A4FU77	23;20;8;6;5;5;5;3;2	23;20;8;6;5;5;5;3;2	23;20;8;6;5;5;5;3;2	U5 small nuclear ribonucleoprotein 200 kDa helicase	SNRNP200	;	9	23	23	23	0	11	9	5	8	9	3	13	0	11	9	5	8	9	3	13	0	11	9	5	8	9	3	13	16.2	16.2	16.2	244.5	2136	2136;1887;774;718;595;595;595;494;329	1.76	15	47				0	150.63
Q6IAM0;O75821;K7EL20;K7ENA8;A8K5K5;K7ER90;K7EP16;B0AZV5;B7Z1G0;K7EL60	Q6IAM0;O75821;K7EL20;K7ENA8;A8K5K5;K7ER90	11;11;8;8;8;7;4;1;1;1	11;11;8;8;8;7;4;1;1;1	11;11;8;8;8;7;4;1;1;1	Eukaryotic translation initiation factor 3 subunit G	EIF3G	;;;;;	10	11	11	11	2	3	4	7	3	3	3	5	2	3	4	7	3	3	3	5	2	3	4	7	3	3	3	5	37.2	37.2	37.2	35.601	320	320;320;262;289;320;227;118;122;144;149	4				32		0	42.395
O94915;Q6ZR29;H0Y9X0;Q6AI58;B3KXG5;F2Z2S2	O94915;Q6ZR29;H0Y9X0	3;2;2;1;1;1	3;2;2;1;1;1	3;2;2;1;1;1	Protein furry homolog-like	FRYL	;;	6	3	3	3	0	0	1	0	1	0	2	0	0	0	1	0	1	0	2	0	0	0	1	0	1	0	2	0	1.8	1.8	1.8	339.59	3013	3013;1433;1455;1064;1455;1553	1	5					0	5.7456
O95036;A8MUD9;A0A024R814;P18124	O95036;A8MUD9;A0A024R814;P18124	4;3;3;3	4;3;3;3	4;3;3;3	60S ribosomal protein L7	WUGSC:H_RG054D04.1;RPL7	;;;	4	4	4	4	0	2	0	3	0	3	0	1	0	2	0	3	0	3	0	1	0	2	0	3	0	3	0	1	22.7	22.7	22.7	29.036	247	247;208;259;248	4.7			1	1	8	0	8.4906
V9HWE3;P00915;E5RHP7;E5RH81;E5RFE7;E5RIF9;E5RG43;E5RFL2;H0YBE2;E5RGU8;E5RII2;E5RG81;E5RJI8;E5RJF6	V9HWE3;P00915;E5RHP7;E5RH81;E5RFE7;E5RIF9;E5RG43;E5RFL2;H0YBE2	10;10;9;8;7;6;6;5;5;4;3;3;3;2	10;10;9;8;7;6;6;5;5;4;3;3;3;2	10;10;9;8;7;6;6;5;5;4;3;3;3;2	Carbonic anhydrase 1	HEL-S-11;CA1	;;;;;;;;	14	10	10	10	6	0	0	0	0	0	10	0	6	0	0	0	0	0	10	0	6	0	0	0	0	0	10	0	61.3	61.3	61.3	28.87	261	261;261;251;175;194;148;149;118;178;99;81;127;137;87	1.08	22	2				0	67.601
V9HW21;P00918;A0A0K0K1L1;E5RID5;E5RK37	V9HW21;P00918;A0A0K0K1L1	10;10;9;3;3	10;10;9;3;3	10;10;9;3;3	Carbonic anhydrase 2	HEL-76;CA2	;;	5	10	10	10	4	1	1	0	0	0	10	0	4	1	1	0	0	0	10	0	4	1	1	0	0	0	10	0	45.8	45.8	45.8	29.246	260	260;260;260;97;101	1.05	20	1				0	23.111
P01037	P01037	1	1	1	Cystatin-SN	CST1		1	1	1	1	0	0	0	0	0	0	0	1	0	0	0	0	0	0	0	1	0	0	0	0	0	0	0	1	12.1	12.1	12.1	16.387	141	141	1	1					0.0019084	2.1106
P01833	P01833	6	6	6	Polymeric immunoglobulin receptor;Secretory component	PIGR		1	6	6	6	0	0	1	0	0	0	0	5	0	0	1	0	0	0	0	5	0	0	1	0	0	0	0	5	13.9	13.9	13.9	83.283	764	764	3.83			1	5		0	16.317
Q6N093;Q6MZU6;Q68CN4;Q8NF17;P01859	Q6N093;Q6MZU6;Q68CN4;Q8NF17;P01859	1;1;1;1;1	1;1;1;1;1	1;1;1;1;1	Ig gamma-2 chain C region	DKFZp686I04196;DKFZp686C15213;DKFZp686E23209;FLJ00385;IGHG2	;;;;	5	1	1	1	1	1	1	1	0	1	0	0	1	1	1	1	0	1	0	0	1	1	1	1	0	1	0	0	2.2	2.2	2.2	46.06	417	417;464;470;509;326	4				5		0.0019231	2.1673
Q9UP60;Q8NCL6;Q96K68;Q6N090;Q6MZW0;P01876;Q6ZW64;Q96DK0;Q8WY24;Q6N092;Q6N041;Q6N091;P01877;P0DOX2	Q9UP60;Q8NCL6;Q96K68;Q6N090;Q6MZW0;P01876;Q6ZW64;Q96DK0;Q8WY24;Q6N092	7;7;7;7;7;7;6;6;6;6;2;2;2;1	7;7;7;7;7;7;6;6;6;6;2;2;2;1	3;3;3;3;3;3;3;3;2;3;0;0;0;0	Ig alpha-1 chain C region	SNC73;DKFZp686G21220;DKFZp686J11235;IGHA1;DKFZp686K18196	;;;;;;;;;	14	7	7	3	0	0	3	0	0	0	0	7	0	0	3	0	0	0	0	7	0	0	1	0	0	0	0	3	29.9	29.9	9.4	40.947	384	384;493;494;506;506;353;494;496;497;519;498;500;340;455	3.73	1			10		0	17.63
P02545;Q5I6Y5;Q8N519;A0A0C4DGC5;H0YAB0;W5X314;B4DZT3;E9PBF6;A0A0A7M1X5;P20700;Q03252	P02545;Q5I6Y5;Q8N519	36;30;28;12;10;7;1;1;1;1;1	36;30;28;12;10;7;1;1;1;1;1	3;0;0;3;0;0;0;0;0;0;0	Prelamin-A/C;Lamin-A/C	LMNA	;;	11	36	36	3	14	11	19	19	13	17	15	27	14	11	19	19	13	17	15	27	1	0	1	2	2	2	2	2	57.5	57.5	8.6	74.139	664	664;480;465;260;182;90;376;387;483;586;620	3.38			117	72		0	271.94
P03973	P03973	1	1	1	Antileukoproteinase	SLPI		1	1	1	1	0	0	0	0	0	0	0	1	0	0	0	0	0	0	0	1	0	0	0	0	0	0	0	1	9.1	9.1	9.1	14.326	132	132	4				1		0.002045	2.5189
Q5TZZ9;P04083;B5BU38;Q5T3N1;B4DL19;Q5T3N0	Q5TZZ9;P04083;B5BU38;Q5T3N1;B4DL19	10;10;9;6;5;3	10;10;9;6;5;3	10;10;9;6;5;3	Annexin;Annexin A1	ANXA1	;;;;	6	10	10	10	0	0	0	0	0	0	2	10	0	0	0	0	0	0	2	10	0	0	0	0	0	0	2	10	31.2	31.2	31.2	38.714	346	346;346;346;204;172;115	2.5	9			9		0	46.165
V9HVZ4;Q2TSD0;P04406;E7EUT5;Q0QET7;A4UCT1;B4DRV9;Q5ZEY3;Q16768	V9HVZ4;Q2TSD0;P04406;E7EUT5;Q0QET7;A4UCT1;B4DRV9	11;11;11;9;8;6;6;2;1	11;11;11;9;8;6;6;2;1	11;11;11;9;8;6;6;2;1	Glyceraldehyde-3-phosphate dehydrogenase	HEL-S-162eP;GAPDH	;;;;;;	9	11	11	11	1	1	3	10	5	0	2	3	1	1	3	10	5	0	2	3	1	1	3	10	5	0	2	3	46.6	46.6	46.6	36.053	335	335;335;335;260;230;166;215;86;44	4.38	3			4	19	0	44.602
V9HW43;P04792;B4DL87;F8WE04;C9J3N8	V9HW43;P04792;B4DL87;F8WE04	8;8;7;4;3	8;8;7;4;3	8;8;7;4;3	Heat shock protein beta-1	HEL-S-102;HSPB1	;;;	5	8	8	8	1	6	6	6	5	4	5	6	1	6	6	6	5	4	5	6	1	6	6	6	5	4	5	6	53.2	53.2	53.2	22.782	205	205;205;170;186;37	4.68	3			3	41	0	32.607
P05109	P05109	4	4	4	Protein S100-A8;Protein S100-A8, N-terminally processed	S100A8		1	4	4	4	0	0	0	0	0	0	0	4	0	0	0	0	0	0	0	4	0	0	0	0	0	0	0	4	54.8	54.8	54.8	10.834	93	93	2.2	3			2		0	9.6731
Q5JP53;Q5SU16;P07437;B7ZAF0;Q6LC01;B4DY90;Q5ST81;B7ZAK1;Q9BUU9;B4E052;B4DQN9;B4DMU8;Q96B85;B4DXZ5;Q1KSF8;B4DMJ5;A0A075B736;Q5SQY0;A6NNZ2;Q6P602;A4UCT2;G3V2A3;Q9H4B7;A4UCU2;M0R1I1;G3V5W4;G3V2R8;G3V3R4;G3V2N6;I0CMK4	Q5JP53;Q5SU16;P07437;B7ZAF0;Q6LC01;B4DY90;Q5ST81;B7ZAK1;Q9BUU9;B4E052;B4DQN9;B4DMU8;Q96B85;B4DXZ5;Q1KSF8	26;26;26;25;24;24;23;21;20;20;20;17;16;16;15;12;8;8;8;7;6;5;5;3;1;1;1;1;1;1	26;26;26;25;24;24;23;21;20;20;20;17;16;16;15;12;8;8;8;7;6;5;5;3;1;1;1;1;1;1	5;5;5;4;4;5;3;3;3;3;3;5;3;3;1;4;0;0;0;2;0;0;0;2;0;0;0;0;0;0	Tubulin beta chain	TUBB;XTP3TPATP1	;;;;;;;;;;;;;;	30	26	26	5	20	22	20	22	22	20	15	24	20	22	20	22	22	20	15	24	4	5	5	5	4	4	2	4	74.6	74.6	16.9	47.766	426	426;444;444;415;437;464;372;372;340;353;372;317;266;271;208;242;407;410;444;124;88;189;451;82;74;97;118;148;164;218	3.75		5	46	175		0	323.31
P07814;V9GYZ6;Q3KQZ8;B4DKX5;H6WCP5;B4DP50	P07814;V9GYZ6;Q3KQZ8;B4DKX5;H6WCP5	22;13;13;12;11;7	22;13;13;12;11;7	22;13;13;12;11;7	Bifunctional glutamate/proline--tRNA ligase;Glutamate--tRNA ligase;Proline--tRNA ligase	EPRS	;;;;	6	22	22	22	0	5	2	7	12	15	4	8	0	5	2	7	12	15	4	8	0	5	2	7	12	15	4	8	21.6	21.6	21.6	170.59	1512	1512;968;975;988;863;476	2		55				0	107.27
Q96RG8;P08173	Q96RG8;P08173	1;1	1;1	1;1	Muscarinic acetylcholine receptor;Muscarinic acetylcholine receptor M4	CHRM4	;	2	1	1	1	0	0	0	0	1	0	0	0	0	0	0	0	1	0	0	0	0	0	0	0	1	0	0	0	3.6	3.6	3.6	52.507	474	474;479	3			1			1	-2
P08236;F8WBK6;F2Z3L6;B4DTH9;B2R6X2	P08236;F8WBK6;F2Z3L6;B4DTH9;B2R6X2	2;1;1;1;1	2;1;1;1;1	2;1;1;1;1	Beta-glucuronidase	GUSB	;;;;	5	2	2	2	0	0	0	0	2	0	0	0	0	0	0	0	2	0	0	0	0	0	0	0	2	0	0	0	7.1	7.1	7.1	74.731	651	651;134;144;359;651	2		2				0	4.9123
P08311	P08311	2	2	2	Cathepsin G	CTSG		1	2	2	2	0	0	0	0	0	0	0	2	0	0	0	0	0	0	0	2	0	0	0	0	0	0	0	2	7.5	7.5	7.5	28.837	255	255	4				2		0.0020661	2.5923
V9HWE1;P08670;Q53HU8;B0YJC4;B3KRK8;B0YJC5;Q5JVS8;A0A1B0GUA0;A0A1B0GTT5;Q53SB5;Q45VM8;Q45VM7;Q45VM6;L7RDA5;A5Z217;P17661;H7C5W5;Q9H319;B3KWQ6;P41219;A0A1B0GVG8;B4DUI0;F8W835	V9HWE1;P08670;Q53HU8;B0YJC4;B3KRK8;B0YJC5	44;44;42;40;38;24;15;12;9;5;5;5;5;5;5;5;4;4;4;4;3;2;1	41;41;39;37;36;22;15;11;8;3;3;3;3;3;3;3;2;3;2;2;3;2;1	39;39;37;35;34;20;15;11;8;2;2;2;2;2;2;2;2;2;2;2;3;2;1	Vimentin	HEL113;VIM	;;;;;	23	44	41	39	25	23	23	30	28	34	18	34	23	21	21	27	25	32	15	31	22	21	21	26	25	30	15	30	82	78.5	76.6	53.651	466	466;466;466;431;407;228;173;176;149;470;470;470;470;470;470;470;200;470;470;470;109;246;207	3.8			54	206	1	0	323.31
P08708	P08708	1	1	1	40S ribosomal protein S17	RPS17		1	1	1	1	0	0	0	0	0	0	1	1	0	0	0	0	0	0	1	1	0	0	0	0	0	0	1	1	16.3	16.3	16.3	15.55	135	135	5					3	0	18.229
P10909;H0YLK8;E7ERK6;B4DW11;H0YAS8;E7ETB4;H0YC35;E5RG36;E5RGB0;E5RH61;E5RJZ5;Q8IWL5;Q8IWM0	P10909;H0YLK8	15;8;7;7;6;6;6;5;5;5;5;3;1	15;8;7;7;6;6;6;5;5;5;5;3;1	15;8;7;7;6;6;6;5;5;5;5;3;1	Clusterin;Clusterin beta chain;Clusterin alpha chain	CLU	;	13	15	15	15	0	0	0	0	15	0	0	0	0	0	0	0	15	0	0	0	0	0	0	0	15	0	0	0	34.5	34.5	34.5	52.494	449	449;297;204;220;140;271;284;82;129;135;139;134;76	2		17				0	27.742
V9HWB4;P11021;B4DEF7	V9HWB4;P11021	38;38;15	37;37;14	37;37;14	78 kDa glucose-regulated protein	HEL-S-89n;HSPA5	;	3	38	37	37	27	0	23	23	22	22	11	24	26	0	22	22	21	21	11	23	26	0	22	22	21	21	11	23	56.9	56.9	56.9	72.332	654	654;654;278	3			172			0	310.77
V9HW22;P11142;E9PKE3;Q53GZ6;B3KTV0;Q53HF2;Q96IS6;E9PNE6;B4E1Q1;E9PN89;A8K7Q2;B4DTX2;E9PLF4;E9PQQ4;E9PQK7;E9PK54;E9PPY6;E9PN25;E9PI65;A0A024R6B5;P54652;E9PS65;Q96BE0;Q96H53;B3KUS2;E9PM13;Q9NZ87;A4D111;Q9NWW3	V9HW22;P11142;E9PKE3;Q53GZ6;B3KTV0;Q53HF2;Q96IS6;E9PNE6;B4E1Q1;E9PN89;A8K7Q2	45;45;43;43;38;37;36;33;27;25;23;20;19;18;18;18;15;14;12;12;12;10;10;7;7;6;4;4;3	45;45;43;43;38;37;36;33;27;25;23;20;19;18;18;18;15;14;12;12;12;10;10;7;7;6;4;4;3	37;37;35;36;30;32;30;26;21;22;18;17;16;16;16;16;13;12;9;5;5;7;7;4;1;3;3;4;2	Heat shock cognate 71 kDa protein	HEL-S-72p;HSPA8	;;;;;;;;;;	29	45	45	37	29	1	28	35	28	32	11	27	29	1	28	35	28	32	11	27	23	0	24	30	23	27	9	23	61.9	61.9	55.4	70.897	646	646;646;627;646;621;493;587;500;501;312;410;210;187;171;178;183;137;132;168;639;639;223;269;219;413;150;129;231;129	3.06		2	241	19		0	323.31
P12273	P12273	2	2	2	Prolactin-inducible protein	PIP		1	2	2	2	0	0	0	0	2	0	0	0	0	0	0	0	2	0	0	0	0	0	0	0	2	0	0	0	15.1	15.1	15.1	16.572	146	146	2		2				0	5.5356
P12645	P12645	1	1	1	Bone morphogenetic protein 3	BMP3		1	1	1	1	0	0	0	0	0	0	0	1	0	0	0	0	0	0	0	1	0	0	0	0	0	0	0	1	3.8	3.8	3.8	53.372	472	472	2		1				1	-2
P13010;Q53T09;C9JZ81;Q53TC2;H7C0H9	P13010;Q53T09	25;20;5;5;1	25;20;5;5;1	25;20;5;5;1	X-ray repair cross-complementing protein 5	XRCC5	;	5	25	25	25	13	0	13	11	13	12	4	5	13	0	13	11	13	12	4	5	13	0	13	11	13	12	4	5	56.4	56.4	56.4	82.704	732	732;568;131;163;19	3			81			0	155.35
Q5CAQ5;V9HWP2;P14625;Q59FC6;B4DHT9;B4DU71;Q96GW1;B4DQX3;H0YIV0;Q58FF3	Q5CAQ5;V9HWP2;P14625;Q59FC6;B4DHT9;B4DU71	9;9;9;7;6;6;3;2;1;1	9;9;9;7;6;6;3;2;1;1	9;9;9;7;6;6;3;2;1;1	Endoplasmin	TRA1;HEL-S-125m;HSP90B1	;;;;;	10	9	9	9	2	0	6	3	4	4	2	6	2	0	6	3	4	4	2	6	2	0	6	3	4	4	2	6	17.6	17.6	17.6	92.339	802	802;803;803;576;468;552;315;163;147;399	3			29			0	47.02
P15924;Q4LE79;B4E2A0;B4DKX6;B4DWT7;G1UI31;Q6ZP16	P15924;Q4LE79;B4E2A0	17;14;10;7;4;2;1	17;14;10;7;4;2;1	17;14;10;7;4;2;1	Desmoplakin	DSP;DSP variant protein	;;	7	17	17	17	1	0	0	0	1	0	0	15	1	0	0	0	1	0	0	15	1	0	0	0	1	0	0	15	7.3	7.3	7.3	331.77	2871	2871;2319;1350;954;618;125;185	1.68	15	1			3	0	54.449
P17858;Q01813	P17858;Q01813	1;1	1;1	1;1	ATP-dependent 6-phosphofructokinase, liver type;ATP-dependent 6-phosphofructokinase, platelet type	PFKL;PFKP	;	2	1	1	1	0	0	1	0	1	0	0	0	0	0	1	0	1	0	0	0	0	0	1	0	1	0	0	0	2.4	2.4	2.4	85.018	780	780;784	3			2			0	3.4365
P17987;E7ERF2;E7EQR6;F5H282;F5GZ03;F5H136;F5H676;F5H726;F5GZI8;F5H7Y1;F5GYL4;A4D1V1	P17987;E7ERF2;E7EQR6;F5H282	39;28;27;24;14;10;7;6;6;3;3;2	39;28;27;24;14;10;7;6;6;3;3;2	39;28;27;24;14;10;7;6;6;3;3;2	T-complex protein 1 subunit alpha	TCP1	;;;	12	39	39	39	28	31	31	30	31	32	22	30	28	31	31	30	31	32	22	30	28	31	31	30	31	32	22	30	81.3	81.3	81.3	60.343	556	556;433;401;332;221;136;111;91;100;59;65;182	3.78			75	227	8	0	323.31
P19474;H0YDP8	P19474	12;2	12;2	12;2	E3 ubiquitin-protein ligase TRIM21	TRIM21		2	12	12	12	6	6	5	6	9	12	2	4	6	6	5	6	9	12	2	4	6	6	5	6	9	12	2	4	32.2	32.2	32.2	54.169	475	475;90	3.88			6	44		0	36.176
P21333;Q5HY54	P21333;Q5HY54	175;174	175;174	1;1	Filamin-A	FLNA	;	2	175	175	1	32	116	75	90	112	116	140	120	32	116	75	90	112	116	140	120	1	1	1	1	1	1	1	1	71.4	71.4	0.6	280.74	2647	2647;2607	1.41	785	520	11			0	323.31
Q15515;P35326;P35325;P22532;P22531;Q96RM1;Q9BYE4	Q15515;P35326;P35325;P22532;P22531;Q96RM1;Q9BYE4	2;2;2;2;2;1;1	2;2;2;2;2;1;1	2;2;2;2;2;1;1	Small proline-rich protein 2A;Small proline-rich protein 2B;Small proline-rich protein 2D;Small proline-rich protein 2E;Small proline-rich protein 2F;Small proline-rich protein 2G	SPRR2A;SPRR2B;SPRR2D;SPRR2E;SPRR2F;SPRR2G	;;;;;;	7	2	2	2	1	0	1	0	0	0	0	1	1	0	1	0	0	0	0	1	1	0	1	0	0	0	0	1	30.6	30.6	30.6	7.9435	72	72;72;72;72;72;72;73	2.5	2		1		1	0.0020202	2.4344
Q9BSV4;Q86VG2;P23246;Q6PIX2	Q9BSV4;Q86VG2;P23246;Q6PIX2	9;9;9;8	7;7;7;6	7;7;7;6	Splicing factor, proline- and glutamine-rich	SFPQ	;;;	4	9	7	7	8	1	6	3	5	3	2	3	7	0	4	2	4	2	1	2	7	0	4	2	4	2	1	2	20.2	18.6	18.6	68.63	634	634;707;707;525	2.93		2	27			0	41.43
V9HWC6;P23284	V9HWC6;P23284	9;9	9;9	9;9	Peptidyl-prolyl cis-trans isomerase;Peptidyl-prolyl cis-trans isomerase B	HEL-S-39;PPIB	;	2	9	9	9	0	3	5	5	2	3	6	7	0	3	5	5	2	3	6	7	0	3	5	5	2	3	6	7	39.9	39.9	39.9	22.742	208	208;216	5					35	0	51.918
P23396;Q53G83;E9PL09;E9PPU1;H0YEU2;F2Z2S8;H0YF32;H0YCJ7;Q9NQS8;E9PQ96;E9PJH4;E9PK82;E9PSF4;A7E2S3;H0YES8;E9PJN9;E9PQX2	P23396;Q53G83;E9PL09;E9PPU1;H0YEU2;F2Z2S8;H0YF32;H0YCJ7;Q9NQS8	14;13;12;11;10;8;8;8;7;6;6;6;5;5;1;1;1	14;13;12;11;10;8;8;8;7;6;6;6;5;5;1;1;1	14;13;12;11;10;8;8;8;7;6;6;6;5;5;1;1;1	40S ribosomal protein S3	RPS3	;;;;;;;;	17	14	14	14	0	6	3	10	8	2	7	9	0	6	3	10	8	2	7	9	0	6	3	10	8	2	7	9	67.1	67.1	67.1	26.688	243	243;243;231;158;171;117;123;135;158;91;115;128;103;133;33;36;44	4.64				17	30	0	59.05
P23458;A0A0A0N0M2;Q4LDX3;Q6P669;Q8IV82;Q0VGA4;K7EJR6;B4E123;B4DYV1;E9PM19;Q8IXP2;Q506Q0;A8K910;A0A024R7E4;O60674;P29597	P23458;A0A0A0N0M2;Q4LDX3	37;36;30;6;5;5;1;1;1;1;1;1;1;1;1;1	37;36;30;6;5;5;1;1;1;1;1;1;1;1;1;1	37;36;30;6;5;5;1;1;1;1;1;1;1;1;1;1	Tyrosine-protein kinase JAK1;Tyrosine-protein kinase;Non-specific protein-tyrosine kinase	JAK1	;;	16	37	37	37	20	0	17	18	18	16	9	14	20	0	17	18	18	16	9	14	20	0	17	18	18	16	9	14	39.6	39.6	39.6	133.28	1154	1154;1152;1141;351;340;343;142;934;983;1002;1129;1132;1132;1187;1132;1187	2.79		24	92			0	218.38
P23588;E7EX17;B4DRM3;B4DEP6;Q7Z5Y0;F8VX11;B4DS01;F8VP89;F8W0K0;F8VYE9;F8VRU1;REV__F8VX11;REV__P23588;REV__E7EX17;REV__B4DRM3;Q6AI40	P23588;E7EX17;B4DRM3;B4DEP6;Q7Z5Y0;F8VX11;B4DS01	99;97;97;95;59;54;52;39;26;20;14;2;2;2;2;1	99;97;97;95;59;54;52;39;26;20;14;2;2;2;2;1	71;69;69;67;59;34;51;11;0;0;0;2;2;2;2;0	Eukaryotic translation initiation factor 4B	EIF4B	;;;;;;	16	99	99	71	61	39	69	74	56	68	46	57	61	39	69	74	56	68	46	57	40	27	49	53	37	42	31	34	86.6	86.6	56.1	69.15	611	611;616;616;587;349;360;368;275;169;185;175;360;611;616;616;67	3.23	36	117	660	304	82	0	323.31
P24298	P24298	1	1	1	Alanine aminotransferase 1	GPT		1	1	1	1	0	0	0	0	0	0	1	0	0	0	0	0	0	0	1	0	0	0	0	0	0	0	1	0	3.8	3.8	3.8	54.636	496	496	4				1		0.0020408	2.506
P24928;A0A087WWE2	P24928;A0A087WWE2	3;2	3;2	2;2	DNA-directed RNA polymerase II subunit RPB1;DNA-directed RNA polymerase	POLR2A	;	2	3	3	2	0	1	2	1	2	0	0	1	0	1	2	1	2	0	0	1	0	0	2	1	1	0	0	1	3.5	3.5	2.1	217.17	1970	1970;1980	1.88	1	7				0	7.0286
P25398	P25398	2	2	2	40S ribosomal protein S12	RPS12		1	2	2	2	0	0	0	0	0	0	2	1	0	0	0	0	0	0	2	1	0	0	0	0	0	0	2	1	24.2	24.2	24.2	14.515	132	132	5					3	0	5.6117
V9HW26;P25705;K7ERX7;B4DGW3;K7EK77;K7EQH4;K7EJP1;K7ESA0;K7ENJ4	V9HW26;P25705;K7ERX7;B4DGW3;K7EK77	9;9;6;5;5;4;4;2;2	9;9;6;5;5;4;4;2;2	9;9;6;5;5;4;4;2;2	ATP synthase subunit alpha;ATP synthase subunit alpha, mitochondrial	HEL-S-123m;ATP5A1	;;;;	9	9	9	9	3	3	3	6	5	6	3	4	3	3	3	6	5	6	3	4	3	3	3	6	5	6	3	4	22.6	22.6	22.6	59.75	553	553;553;205;167;207;111;144;77;199	3.77		2	5	32		0	65.748
P25786;V9HW55;F5GX11;B4E0X6;B4DEV8	P25786;V9HW55;F5GX11	14;13;12;6;6	14;13;12;6;6	14;13;12;6;6	Proteasome subunit alpha type-1	PSMA1;HEL-S-275	;;	5	14	14	14	0	4	3	7	8	3	4	5	0	4	3	7	8	3	4	5	0	4	3	7	8	3	4	5	61.6	61.6	61.6	29.555	263	263;269;238;130;164	4.75				9	27	0	40.2
Q53YD7;P26641;B4DUP0;B4DUK7;B4DSR4;Q2F838;Q2F840	Q53YD7;P26641	26;26;12;7;6;5;2	26;26;12;7;6;5;2	26;26;12;7;6;5;2	Elongation factor 1-gamma	EEF1G	;	7	26	26	26	19	20	21	23	21	19	14	20	19	20	21	23	21	19	14	20	19	20	21	23	21	19	14	20	58.8	58.8	58.8	50.118	437	437;437;206;208;166;87;61	3.86			35	179	5	0	240.83
P27482	P27482	1	1	1	Calmodulin-like protein 3	CALML3		1	1	1	1	0	0	0	0	0	0	0	1	0	0	0	0	0	0	0	1	0	0	0	0	0	0	0	1	11.4	11.4	11.4	16.891	149	149	1	1					0.0020619	2.5916
Q6IAT9;P28072;I3L3X7;A0A087X2I4	Q6IAT9;P28072;I3L3X7;A0A087X2I4	2;2;1;1	2;2;1;1	2;2;1;1	Proteasome subunit beta type;Proteasome subunit beta type-6	PSMB6	;;;	4	2	2	2	0	0	0	0	0	0	1	2	0	0	0	0	0	0	1	2	0	0	0	0	0	0	1	2	8.8	8.8	8.8	25.357	239	239;239;102;213	5					3	0	3.3976
P28074;A0A140VJS7;H0YJM8	P28074;A0A140VJS7;H0YJM8	4;3;2	4;3;2	4;3;2	Proteasome subunit beta type-5	PSMB5	;;	3	4	4	4	0	0	0	0	0	0	3	3	0	0	0	0	0	0	3	3	0	0	0	0	0	0	3	3	18.6	18.6	18.6	28.48	263	263;160;118	5					6	0	7.7521
P29508;Q5K684;Q5K634;Q9BYH9;O95740;C9JZ65;Q9BYF7;H0Y5H9;Q86W05;Q5K633;P48594	P29508;Q5K684;Q5K634	4;3;2;1;1;1;1;1;1;1;1	4;3;2;1;1;1;1;1;1;1;1	4;3;2;1;1;1;1;1;1;1;1	Serpin B3	SERPINB3	;;	11	4	4	4	0	0	0	0	0	0	0	4	0	0	0	0	0	0	0	4	0	0	0	0	0	0	0	4	14.6	14.6	14.6	44.564	390	390;390;390;55;102;211;369;371;390;390;390	1	5					0	9.6508
P29692;E9PK01;D3DWK1;B2RAR6;E9PRY8;A0A087X1X7;Q71RH4;Q9H7G6;E9PQ49;E9PI39;E9PPR1;E9PL12;E9PMW7;E9PIZ1;H0YCK7;E9PQZ1;E9PK06;E9PK72	P29692;E9PK01;D3DWK1;B2RAR6;E9PRY8;A0A087X1X7;Q71RH4;Q9H7G6;E9PQ49;E9PI39;E9PPR1;E9PL12;E9PMW7;E9PIZ1;H0YCK7;E9PQZ1	20;19;19;19;19;18;18;18;16;16;14;14;13;12;12;12;9;8	20;19;19;19;19;18;18;18;16;16;14;14;13;12;12;12;9;8	4;4;4;4;4;4;4;4;4;4;4;4;4;4;4;0;3;3	Elongation factor 1-delta	EEF1D	;;;;;;;;;;;;;;;	18	20	20	4	5	10	9	16	9	7	11	13	5	10	9	16	9	7	11	13	1	2	2	3	2	2	3	3	71.5	71.5	16	31.121	281	281;261;647;647;697;631;632;647;198;204;166;168;130;137;210;238;139;63	4.64				47	83	0	192.83
V9HWC7;P30041;A4UCS6;B4DUK1	V9HWC7;P30041	3;3;1;1	3;3;1;1	3;3;1;1	Peroxiredoxin-6	HEL-S-128m;PRDX6	;	4	3	3	3	0	2	1	1	3	1	1	2	0	2	1	1	3	1	1	2	0	2	1	1	3	1	1	2	18.8	18.8	18.8	25.035	224	224;224;80;101	5					12	0	15.709
P30050;Q59FI9	P30050;Q59FI9	2;1	2;1	2;1	60S ribosomal protein L12	RPL12	;	2	2	2	2	0	0	0	0	0	0	0	2	0	0	0	0	0	0	0	2	0	0	0	0	0	0	0	2	18.8	18.8	18.8	17.818	165	165;197	5					2	0	7.0485
P31689;B7Z5C0;Q9NXZ8	P31689;B7Z5C0;Q9NXZ8	9;6;5	9;6;5	9;6;5	DnaJ homolog subfamily A member 1	DNAJA1;HDJ2	;;	3	9	9	9	2	3	2	3	3	5	0	5	2	3	2	3	3	5	0	5	2	3	2	3	3	5	0	5	37.5	37.5	37.5	44.868	397	397;240;258	4				24		0	43.671
P33764	P33764	1	1	1	Protein S100-A3	S100A3		1	1	1	1	0	0	0	0	0	0	0	1	0	0	0	0	0	0	0	1	0	0	0	0	0	0	0	1	20.8	20.8	20.8	11.713	101	101	1	2					0	5.3144
P35527;CON__P35527;K7EQQ3	P35527;CON__P35527;K7EQQ3	44;42;28	43;41;28	43;41;28	Keratin, type I cytoskeletal 9	KRT9	;;	3	44	43	43	22	16	32	34	33	25	21	27	22	16	32	33	32	24	21	26	22	16	32	33	32	24	21	26	73.5	73.5	73.5	62.064	623	623;623;390	3.02	125	103	134	201	84	0	323.31
P35606;B4E2C9;D6RBT6;D6R997;H0Y938;D6RBZ7;D6RCL6;D6RBG7;H0YAC7	P35606	23;7;4;4;4;3;3;3;2	23;7;4;4;4;3;3;3;2	23;7;4;4;4;3;3;3;2	Coatomer subunit beta	COPB2		9	23	23	23	17	0	10	6	15	11	5	11	17	0	10	6	15	11	5	11	17	0	10	6	15	11	5	11	40.9	40.9	40.9	102.49	906	906;268;111;152;177;77;86;89;118	3.01			78	1		0	125.24
P35908	P35908	59	59	1	Keratin, type II cytoskeletal 2 epidermal	KRT2		1	59	59	1	37	22	23	35	36	31	34	52	37	22	23	35	36	31	34	52	1	1	1	1	1	1	1	1	90	90	4.7	65.432	639	639	2.92	184	155	112	196	131	0	323.31
Q59GE4;P46783;Q9NQ39;Q14489;F6U211;S4R435	Q59GE4;P46783;Q9NQ39	3;3;2;1;1;1	3;3;2;1;1;1	3;3;2;1;1;1	40S ribosomal protein S10;Putative 40S ribosomal protein S10-like	RPS10;RPS10P5	;;	6	3	3	3	0	0	0	0	0	0	1	3	0	0	0	0	0	0	1	3	0	0	0	0	0	0	1	3	13.8	13.8	13.8	19.86	174	174;165;176;58;172;286	5					4	0	20.547
P48634;B4DZ56;B4DLY2	P48634;B4DZ56;B4DLY2	2;1;1	2;1;1	2;1;1	Protein PRRC2A	PRRC2A	;;	3	2	2	2	0	2	0	1	1	2	0	0	0	2	0	1	1	2	0	0	0	2	0	1	1	2	0	0	2.7	2.7	2.7	228.86	2157	2157;549;1382	2		6				0	6.3009
V9HW37;P48643;B4DZT5;Q9BU08;E7ENZ3;B7ZAR1;E9PCA1;B4DDU6;B4DXI1;B4DE30;B4DYC8;B4DX08;Q96GI1;B4DZY9;Q9HB74;D6RIZ7;H0Y914	V9HW37;P48643;B4DZT5;Q9BU08;E7ENZ3;B7ZAR1;E9PCA1;B4DDU6;B4DXI1;B4DE30;B4DYC8;B4DX08;Q96GI1	43;43;41;41;40;40;40;39;39;38;38;34;33;18;15;3;1	43;43;41;41;40;40;40;39;39;38;38;34;33;18;15;3;1	43;43;41;41;40;40;40;39;39;38;38;34;33;18;15;3;1	T-complex protein 1 subunit epsilon	HEL-S-69;CCT5	;;;;;;;;;;;;	17	43	43	43	26	19	27	23	31	34	11	23	26	19	27	23	31	34	11	23	26	19	27	23	31	34	11	23	86.1	86.1	86.1	59.67	541	541;541;507;539;486;503;520;503;514;466;486;520;387;283;171;44;62	3.83			45	194	4	0	311.45
P49411;H3BNU3	P49411	9;1	9;1	9;1	Elongation factor Tu, mitochondrial	TUFM		2	9	9	9	4	2	3	3	4	4	1	5	4	2	3	3	4	4	1	5	4	2	3	3	4	4	1	5	23.9	23.9	23.9	49.541	452	452;101	3.81	1		2	24		0	26.884
P49792;Q13073;H7BZ48;Q5JC46;Q5JC45;J3KQ37;J3KNE0;V9HWE4;Q7Z3J3;A6NKT7;Q99666;O14715	P49792	5;2;1;1;1;1;1;1;1;1;1;1	5;2;1;1;1;1;1;1;1;1;1;1	5;2;1;1;1;1;1;1;1;1;1;1	E3 SUMO-protein ligase RanBP2	RANBP2		12	5	5	5	0	0	0	0	0	0	3	4	0	0	0	0	0	0	3	4	0	0	0	0	0	0	3	4	2.9	2.9	2.9	358.2	3224	3224;215;202;439;439;1625;1760;1765;1758;1758;1765;1765	1	8					0	18.968
P50990;Q53HU0;Q7Z759;H7C4C8;H7C2U0	P50990;Q53HU0;Q7Z759	44;43;40;21;7	44;43;40;21;7	44;43;40;21;7	T-complex protein 1 subunit theta	CCT8	;;	5	44	44	44	31	28	29	30	31	32	14	26	31	28	29	30	31	32	14	26	31	28	29	30	31	32	14	26	78.3	78.3	78.3	59.62	548	548;548;497;323;107	3.85			42	208	3	0	323.31
P50991;A8K3C3;B7Z9L0;B7Z2Z8;B7Z2F4	P50991;A8K3C3;B7Z9L0;B7Z2Z8;B7Z2F4	37;36;32;30;24	37;36;32;30;24	37;36;32;30;24	T-complex protein 1 subunit delta	CCT4	;;;;	5	37	37	37	26	31	30	25	26	26	11	25	26	31	30	25	26	26	11	25	26	31	30	25	26	26	11	25	77.4	77.4	77.4	57.924	539	539;539;483;483;389	3.82			49	216		0	323.31
P52701;A0A087WWJ1;Q1L838;A0A087WYT6	P52701;A0A087WWJ1;Q1L838	3;2;2;1	3;2;2;1	3;2;2;1	DNA mismatch repair protein Msh6	MSH6;GTBP	;;	4	3	3	3	0	0	0	0	1	2	0	0	0	0	0	0	1	2	0	0	0	0	0	0	1	2	0	0	3.5	3.5	3.5	152.78	1360	1360;1067;1068;327	2.33		2	1			0	4.2563
P52732;B2RAM6;Q59GZ5	P52732;B2RAM6	81;79;23	81;79;23	81;79;23	Kinesin-like protein KIF11;Kinesin-like protein	KIF11	;	3	81	81	81	53	1	46	29	46	25	51	41	53	1	46	29	46	25	51	41	53	1	46	29	46	25	51	41	73.7	73.7	73.7	119.16	1056	1056;1056;388	2.67		116	233	1		0	323.31
P53618;E9PP73;E9PP63;E9PKQ1	P53618;E9PP73	18;11;2;2	18;11;2;2	18;11;2;2	Coatomer subunit beta	COPB1	;	4	18	18	18	12	0	5	5	6	5	1	8	12	0	5	5	6	5	1	8	12	0	5	5	6	5	1	8	34.6	34.6	34.6	107.14	953	953;485;132;137	3			43			0	80.893
P53621	P53621	32	32	32	Coatomer subunit alpha;Xenin;Proxenin	COPA		1	32	32	32	0	0	8	7	14	6	8	25	0	0	8	7	14	6	8	25	0	0	8	7	14	6	8	25	34.9	34.9	34.9	138.34	1224	1224	2.43		47	36			0	112.97
P54105;E9PMI6;J3KN38;E9PJF4;E9PQ83;Q9P1H0	P54105;E9PMI6;J3KN38;E9PJF4	10;9;9;8;3;2	10;9;9;8;3;2	10;9;9;8;3;2	Methylosome subunit pICln	CLNS1A	;;;	6	10	10	10	3	3	5	5	5	3	8	6	3	3	5	5	5	3	8	6	3	3	5	5	5	3	8	6	68.4	68.4	68.4	26.215	237	237;167;203;179;49;113	4.62				17	28	0	107.16
V9HW80;P55072;Q96IF9;Q0IIN5;Q9NTC4;Q9HAP1;Q9HAP0;C9IZA5;C9JUP7	V9HW80;P55072;Q96IF9;Q0IIN5;Q9NTC4	73;73;60;43;38;24;17;8;7	73;73;60;43;38;24;17;8;7	73;73;60;43;38;24;17;8;7	Transitional endoplasmic reticulum ATPase	HEL-S-70;VCP;DKFZp434K0126	;;;;	9	73	73	73	43	11	51	54	47	49	29	39	43	11	51	54	47	49	29	39	43	11	51	54	47	49	29	39	82.8	82.8	82.8	89.321	806	806;806;644;475;431;307;305;160;115	2.99		10	406	4		0	323.31
Q53GB2;P55735;A4UCS7;A8MWR8;A0A0C4DFR6;E7ERC8;A8MXL6;Q59FA6	Q53GB2;P55735;A4UCS7;A8MWR8;A0A0C4DFR6	3;3;2;2;2;1;1;1	3;3;2;2;2;1;1;1	3;3;2;2;2;1;1;1	Protein SEC13 homolog	SEC13	;;;;	8	3	3	3	0	2	1	1	1	1	2	3	0	2	1	1	1	1	2	3	0	2	1	1	1	1	2	3	16.8	16.8	16.8	35.51	322	322;322;177;194;325;86;284;303	4.55				5	6	0	13.227
P57740	P57740	1	1	1	Nuclear pore complex protein Nup107	NUP107		1	1	1	1	1	0	1	0	1	0	0	0	1	0	1	0	1	0	0	0	1	0	1	0	1	0	0	0	2.5	2.5	2.5	106.37	925	925	3			3			0	4.9206
Q6EZE9;P59666;P59665	Q6EZE9;P59666;P59665	3;3;3	3;3;3	3;3;3	Neutrophil defensin 3;HP 3-56;Neutrophil defensin 2;Neutrophil defensin 1;HP 1-56;Neutrophil defensin 2	DEFA3;DEFA1	;;	3	3	3	3	0	0	0	0	0	0	0	3	0	0	0	0	0	0	0	3	0	0	0	0	0	0	0	3	20.2	20.2	20.2	10.245	94	94;94;94	4				3		0	5.1066
Q6IAX5;P60228;B2R806;B3KW56;E5RGA2;A0A161SXE1;H0YBR5;E5RHS5;H0YAW4;E5RII3;E5RIT4;E5RIP5;E5RJ25;H0YBP5	Q6IAX5;P60228;B2R806;B3KW56;E5RGA2	13;13;12;10;8;6;5;5;4;3;3;2;2;1	13;13;12;10;8;6;5;5;4;3;3;2;2;1	13;13;12;10;8;6;5;5;4;3;3;2;2;1	Eukaryotic translation initiation factor 3 subunit E	EIF3E	;;;;	14	13	13	13	5	3	6	7	4	6	3	8	5	3	6	7	4	6	3	8	5	3	6	7	4	6	3	8	35.1	35.1	35.1	52.205	445	445;445;445;396;352;172;171;226;156;75;75;45;56;74	3.93			3	40		0	44.98
P60369;P60331;P60409;A0A087WT19;P60370;P60412	P60369;P60331;P60409;A0A087WT19;P60370	3;3;3;2;2;1	3;3;3;2;2;1	1;1;1;1;1;1	Keratin-associated protein 10-3;Keratin-associated protein 10-1;Keratin-associated protein 10-7;Keratin-associated protein 10-5	KRTAP10-3;KRTAP10-1;KRTAP10-7;KRTAP10-9;KRTAP10-5	;;;;	6	3	3	1	0	0	0	0	0	0	0	3	0	0	0	0	0	0	0	3	0	0	0	0	0	0	0	1	10.9	10.9	4.5	22.348	221	221;282;375;192;271;298	1	3					0	5.0876
Q53GK6;Q53G76;Q1KLZ0;P60709;B4E335;Q53G99;B4DW52;Q96FU6;A5GZ75;E7EVS6;G5E9R0;C9JZR7;C9JTX5	Q53GK6;Q53G76;Q1KLZ0;P60709;B4E335;Q53G99;B4DW52	35;35;35;35;34;34;30;16;14;12;11;10;9	1;1;1;1;1;1;1;0;0;1;1;1;1	1;1;1;1;1;1;1;0;0;1;1;1;1	Actin, cytoplasmic 1;Actin, cytoplasmic 1, N-terminally processed	PS1TP5BP1;ACTB	;;;;;;	13	35	1	1	18	16	28	20	21	20	25	25	1	1	1	1	1	1	1	1	1	1	1	1	1	1	1	1	85.9	4.5	4.5	41.722	375	375;375;375;375;351;375;347;165;151;163;125;102;80	4.31				9	4	0	38.284
Q6NXR8;P61247;D6RAT0;A8K4W0;D6RG13;B7Z3M5;E9PFI5;H0Y9Y4;D6R9B6;H0Y8L7;D6RB09;D6RAS7;D6RED7;D6RGE0;D6RI02	Q6NXR8;P61247;D6RAT0;A8K4W0;D6RG13;B7Z3M5;E9PFI5;H0Y9Y4;D6R9B6;H0Y8L7;D6RB09	12;12;11;10;9;8;8;8;7;7;7;5;4;3;3	12;12;11;10;9;8;8;8;7;7;7;5;4;3;3	12;12;11;10;9;8;8;8;7;7;7;5;4;3;3	40S ribosomal protein S3a	RPS3A	;;;;;;;;;;	15	12	12	12	0	2	1	6	1	0	10	7	0	2	1	6	1	0	10	7	0	2	1	6	1	0	10	7	43.6	43.6	43.6	29.975	264	264;264;227;264;223;175;205;208;145;190;193;125;101;65;95	4.32				21	10	0	48.844
P62081	P62081	2	2	2	40S ribosomal protein S7	RPS7		1	2	2	2	0	0	0	0	0	1	1	1	0	0	0	0	0	1	1	1	0	0	0	0	0	1	1	1	7.7	7.7	7.7	22.127	194	194	5					3	0	3.9789
Q53XL8;Q53HB3;P62191;G3V4X1	Q53XL8;Q53HB3;P62191	13;13;13;1	13;13;13;1	13;13;13;1	26S protease regulatory subunit 4	PSMC1	;;	4	13	13	13	3	1	3	5	5	5	3	8	3	1	3	5	5	5	3	8	3	1	3	5	5	5	3	8	35.5	35.5	35.5	49.184	440	440;440;440;84	3.65			12	22		0	46.097
Q5JR94;P62241;Q5JR95;Q9BS10	Q5JR94;P62241;Q5JR95;Q9BS10	7;7;5;4	7;7;5;4	7;7;5;4	40S ribosomal protein S8	RPS8	;;;	4	7	7	7	0	3	1	2	4	4	2	3	0	3	1	2	4	4	2	3	0	3	1	2	4	4	2	3	35.1	35.1	35.1	24.205	208	208;208;188;80	5					19	0	55.238
P62263;H0YB22;E5RH77	P62263	5;2;2	5;2;2	5;2;2	40S ribosomal protein S14	RPS14		3	5	5	5	0	0	0	0	0	0	4	4	0	0	0	0	0	0	4	4	0	0	0	0	0	0	4	4	32.5	32.5	32.5	16.273	151	151;120;134	5					8	0	13.434
P62269;A0A0G2JQH2;Q5GGW2;J3JS69	P62269	6;2;2;1	6;2;2;1	6;2;2;1	40S ribosomal protein S18	RPS18		4	6	6	6	0	0	0	0	0	0	5	3	0	0	0	0	0	0	5	3	0	0	0	0	0	0	5	3	33.6	33.6	33.6	17.718	152	152;33;34;82	5					11	0	18.168
P62304;A6NHK2	P62304;A6NHK2	2;1	2;1	2;1	Small nuclear ribonucleoprotein E	SNRPE	;	2	2	2	2	0	0	0	0	0	0	1	1	0	0	0	0	0	0	1	1	0	0	0	0	0	0	1	1	25	25	25	10.803	92	92;52	5					2	0	3.5351
P62318;H3BT13	P62318;H3BT13	5;3	5;3	5;3	Small nuclear ribonucleoprotein Sm D3	SNRPD3	;	2	5	5	5	0	0	0	0	0	0	4	4	0	0	0	0	0	0	4	4	0	0	0	0	0	0	4	4	53.2	53.2	53.2	13.916	126	126;62	5					13	0	62.402
P62487	P62487	2	2	2	DNA-directed RNA polymerase II subunit RPB7	POLR2G		1	2	2	2	0	0	0	0	0	0	1	2	0	0	0	0	0	0	1	2	0	0	0	0	0	0	1	2	18	18	18	19.294	172	172	5					4	0	6.0096
Q8WVC2;Q6FGH5;P63220;Q9BYK2;Q9BYK1;Q13666	Q8WVC2;Q6FGH5;P63220;Q9BYK2;Q9BYK1;Q13666	2;2;2;1;1;1	2;2;2;1;1;1	2;2;2;1;1;1	40S ribosomal protein S21	RPS21	;;;;;	6	2	2	2	0	0	0	0	0	0	1	2	0	0	0	0	0	0	1	2	0	0	0	0	0	0	1	2	30.9	30.9	30.9	8.85	81	81;83;83;66;90;97	5					4	0	3.7135
P63261;Q8WVW5;B4E3A4;B4DVQ0;Q6PJ43;B7ZAP6;B3KWQ3;V9HVZ7;I3L3I0;I3L1U9;B3KUD3;I3L4N8;A4UCT3;Q96DE1;F1BXA6;I3L3R2;K7EM38;J3KT65;A1E282;Q6S8J3;C9JUM1;A5A3E0;B3KPP5;P0CG38;Q9UE89;A0AUL6;P0CG39;K4EQ44;K4EP00;K4ENJ5;Q562Z7;Q562Y6;Q562X9;Q562S0;Q562N8;G8FSY7;L0R5C4;Q9BYX7;F8WCH0;Q562Y8;Q562M5;Q562N0;Q562L5;Q562L6;Q562R8;Q562L9;A0A173GMX0;Q562U1;Q562N2;Q562Z6;Q562P0;Q562Z4;Q562U2;Q562P9;Q562N6;Q562N4;Q56…	P63261;Q8WVW5;B4E3A4;B4DVQ0;Q6PJ43;B7ZAP6;B3KWQ3;V9HVZ7;I3L3I0;I3L1U9;B3KUD3	35;34;33;30;24;24;23;20;18;18;18;16;15;14;12;12;11;11;10;10;9;8;7;7;6;5;5;4;4;4;4;4;4;4;4;4;4;4;3;3;3;3;3;3;3;3;2;2;2;2;2;2;2;2;2;2;1;1;1;1;1;1;1;1;1;1;1;1;1;1;1;1;1;1;1;1;1;1;1;1;1;1;1	35;34;33;30;24;24;23;20;18;18;18;16;15;14;12;12;11;11;10;10;9;8;7;7;6;5;5;4;4;4;4;4;4;4;4;4;4;4;3;3;3;3;3;3;3;3;2;2;2;2;2;2;2;2;2;2;1;1;1;1;1;1;1;1;1;1;1;1;1;1;1;1;1;1;1;1;1;1;1;1;1;1;1	1;0;1;1;0;0;0;0;1;1;0;1;0;0;0;1;1;1;0;0;0;0;0;0;0;0;0;0;0;0;0;0;0;0;0;0;0;0;0;0;0;0;0;0;0;0;0;0;0;0;0;0;0;0;0;0;0;0;0;0;0;0;0;0;0;0;0;0;0;0;0;0;0;0;0;0;0;0;0;0;0;0;0	Actin, cytoplasmic 2;Actin, cytoplasmic 2, N-terminally processed	ACTG1;HEL-176	;;;;;;;;;;	83	35	35	1	18	16	28	20	21	19	25	25	18	16	28	20	21	19	25	25	1	1	1	1	1	0	1	1	85.9	85.9	4.5	41.792	375	375;363;356;333;263;294;253;223;214;214;342;241;132;159;109;164;133;198;121;1075;99;1075;186;1075;71;103;1038;97;97;97;103;103;103;103;103;230;446;375;52;103;103;103;103;103;103;103;63;103;103;103;103;103;103;103;103;103;103;103;103;103;103;103;103;103;103;103;103;103;103;103;103;103;103;103;103;103;103;103;103;103;103;103;103	3.99	5	15	6	217	48	0	323.31
Q6IPT9;Q6IPS9;Q6IPN6;Q53HR5;Q53HQ7;Q53HM9;Q53G85;Q5VTE0;P68104;A8K9C4;Q53GA1;Q53GE9;A0A087WVQ9;B4DNE0;Q96RE1;A0A087WV01;Q9H2I7;Q53G89;Q8IUB0;B4DV42;Q05639;Q53HR1;Q9NZS6;Q6P4C9;Q504Z0;Q96C29;Q8TBL1;Q6P082;Q96CD8;B4E2C5;Q16577;A6PW80;Q5JR01;A9X7H1;Q6NSH7;Q59GP5;Q6NS35;Q14222;Q2F837;Q96EB3	Q6IPT9;Q6IPS9;Q6IPN6;Q53HR5;Q53HQ7;Q53HM9;Q53G85;Q5VTE0;P68104;A8K9C4;Q53GA1;Q53GE9;A0A087WVQ9;B4DNE0;Q96RE1;A0A087WV01;Q9H2I7;Q53G89;Q8IUB0;B4DV42;Q05639;Q53HR1;Q9NZS6;Q6P4C9;Q504Z0	14;14;14;14;14;14;14;14;14;13;13;13;12;11;10;10;10;10;9;9;9;8;8;7;7;6;6;6;6;6;6;5;5;5;4;4;3;3;2;2	14;14;14;14;14;14;14;14;14;13;13;13;12;11;10;10;10;10;9;9;9;8;8;7;7;6;6;6;6;6;6;5;5;5;4;4;3;3;2;2	14;14;14;14;14;14;14;14;14;13;13;13;12;11;10;10;10;10;9;9;9;8;8;7;7;6;6;6;6;6;6;5;5;5;4;4;3;3;2;2	Elongation factor 1-alpha;Putative elongation factor 1-alpha-like 3;Elongation factor 1-alpha 1;Elongation factor 1-alpha 2	EEF1A1;EEF1A1P5;EEF1A1L14;EEF1A2	;;;;;;;;;;;;;;;;;;;;;;;;	40	14	14	14	8	5	5	12	11	10	4	10	8	5	5	12	11	10	4	10	8	5	5	12	11	10	4	10	40.5	40.5	40.5	50.184	462	462;462;462;462;462;462;462;462;462;462;462;462;441;395;398;426;427;433;361;414;463;366;426;290;308;248;250;251;287;308;398;106;145;177;111;340;67;227;93;161	3.83		2	13	78	1	0	71.299
P68363;A8JZY9;B3KPS3;B3KT06;B4DDU2;F8VVB9	P68363;A8JZY9;B3KPS3;B3KT06;B4DDU2	23;22;21;21;14;11	23;22;21;21;14;11	0;0;0;0;0;0	Tubulin alpha-1B chain	TUBA1B	;;;;	6	23	23	0	20	17	14	18	16	21	8	14	20	17	14	18	16	21	8	14	0	0	0	0	0	0	0	0	79.6	79.6	0	50.151	451	451;451;416;416;298;246	3.85		2	28	135	6	0	318.16
P68366;C9JEV8;C9JQ00;C9JJQ8;C9JDS9;C9JDL2;Q9H853	P68366	19;7;7;7;6;5;1	3;3;3;3;0;2;0	3;3;3;3;0;2;0	Tubulin alpha-4A chain	TUBA4A		7	19	3	3	17	14	12	15	13	17	5	11	2	1	1	2	1	2	0	1	2	1	1	2	1	2	0	1	57.6	9.8	9.8	49.924	448	448;153;180;198;156;119;241	3.82			2	9		0	8.5838
Q8IZ29;P68371;Q8N6N5;Q8IWP6;B3KML9;P04350;B4DE77;B4DJ43;Q96HX0;B4DFH6;Q3ZCM7;M0R2D3;A0A183YE00;M0QY85;M0QZL7;M0QYM7;M0R278;B4DNW1;M0R0X0;M0QY37;M0QX14;M0R042;M0R2T4;A0A075B724	Q8IZ29;P68371;Q8N6N5;Q8IWP6;B3KML9;P04350;B4DE77;B4DJ43;Q96HX0	26;26;25;25;21;18;16;15;14;10;9;7;6;4;4;4;4;4;3;3;3;3;1;1	6;6;6;5;5;4;2;4;2;2;1;2;1;3;3;2;3;4;3;3;3;1;1;1	4;4;4;4;3;3;1;3;0;1;1;2;1;3;3;2;3;4;3;3;3;1;1;1	Tubulin beta-4B chain;Tubulin beta-4A chain	TUBB2C;TUBB4B;TUBB4A	;;;;;;;;	24	26	6	4	20	21	18	21	23	20	15	23	5	5	4	5	6	5	3	4	4	3	3	4	4	4	2	3	75.1	23.1	16	49.839	445	445;445;445;445;397;444;409;362;227;236;444;155;434;107;157;160;167;193;103;109;110;144;104;119	3.8		1	6	33		0	86.378
X5D2J9;X5D939;X5DNP5;X5DR09;P78347;Q499G6;A8K9W7;B4DH52;B4DRA9;X5D7Q9;A0A0A0VEB4;B4DM07;C9J6M0;A0A087WW90;A0A0D9SF80;A0A0A0MSY2;Q86UP8;Q6EKJ0	X5D2J9;X5D939;X5DNP5;X5DR09;P78347;Q499G6;A8K9W7;B4DH52;B4DRA9	49;49;49;49;49;48;48;48;26;14;11;6;4;3;3;3;3;3	49;49;49;49;49;48;48;48;26;14;11;6;4;3;3;3;3;3	49;49;49;49;49;48;48;48;26;14;11;6;4;3;3;3;3;3	General transcription factor II-I	GTF2I	;;;;;;;;	18	49	49	49	37	2	27	14	20	23	25	27	37	2	27	14	20	23	25	27	37	2	27	14	20	23	25	27	59.4	59.4	59.4	107.97	957	957;977;978;998;998;976;978;993;530;300;598;189;106;437;497;949;949;949	2.68		71	149			0	275.2
V9HW96;P78371;F5GWF6;F8VQ14;B7Z4R3;Q9H369	V9HW96;P78371;F5GWF6;F8VQ14;B7Z4R3	43;43;38;34;32;13	43;43;38;34;32;13	43;43;38;34;32;13	T-complex protein 1 subunit beta	HEL-S-100n;CCT2	;;;;	6	43	43	43	27	31	30	29	34	31	16	21	27	31	30	29	34	31	16	21	27	31	30	29	34	31	16	21	84.5	84.5	84.5	57.488	535	535;535;530;416;474;183	3.85			48	237	5	0	323.31
P78527;B4DL41	P78527	116;32	116;32	116;32	DNA-dependent protein kinase catalytic subunit	PRKDC		2	116	116	116	3	30	34	43	48	57	70	53	3	30	34	43	48	57	70	53	3	30	34	43	48	57	70	53	31.2	31.2	31.2	469.08	4128	4128;1130	1	382	1				0	323.31
P81605	P81605	3	3	3	Dermcidin;Survival-promoting peptide;DCD-1	DCD		1	3	3	3	0	0	0	0	2	1	1	2	0	0	0	0	2	1	1	2	0	0	0	0	2	1	1	2	22.7	22.7	22.7	11.284	110	110	2.67	2	3	1	2	1	0	5.1529
Q01650;Q2MCL6	Q01650;Q2MCL6	2;1	2;1	2;1	Large neutral amino acids transporter small subunit 1	SLC7A5	;	2	2	2	2	0	2	2	1	1	1	1	1	0	2	2	1	1	1	1	1	0	2	2	1	1	1	1	1	6.7	6.7	6.7	55.01	507	507;71	4.78				2	7	0	15.891
Q01804;D6RI06;A0PJA7	Q01804	12;3;2	12;3;2	12;3;2	OTU domain-containing protein 4	OTUD4		3	12	12	12	0	4	1	2	6	3	5	4	0	4	1	2	6	3	5	4	0	4	1	2	6	3	5	4	14.6	14.6	14.6	124.04	1114	1114;372;327	2.14		25	4			0	38.261
X6RAJ1;Q02040	X6RAJ1;Q02040	1;1	1;1	1;1	A-kinase anchor protein 17A	AKAP17A	;	2	1	1	1	0	0	0	0	0	0	1	0	0	0	0	0	0	0	1	0	0	0	0	0	0	0	1	0	2	2	2	51.506	446	446;695	2		1				0.0019455	2.2301
Q02413	Q02413	7	7	7	Desmoglein-1	DSG1		1	7	7	7	1	0	0	0	2	0	3	5	1	0	0	0	2	0	3	5	1	0	0	0	2	0	3	5	9.7	9.7	9.7	113.75	1049	1049	2.75	3	4		3	2	0	14.235
Q02779	Q02779	2	2	2	Mitogen-activated protein kinase kinase kinase 10	MAP3K10		1	2	2	2	0	0	0	0	1	0	1	0	0	0	0	0	1	0	1	0	0	0	0	0	1	0	1	0	3.2	3.2	3.2	103.69	954	954	1.5	1	1				0.0020367	2.4985
Q03393;E9PKY8;E9PJM0;E9PNN3	Q03393;E9PKY8;E9PJM0	5;3;3;2	5;3;3;2	5;3;3;2	6-pyruvoyl tetrahydrobiopterin synthase	PTS	;;	4	5	5	5	0	0	0	0	0	0	2	4	0	0	0	0	0	0	2	4	0	0	0	0	0	0	2	4	33.8	33.8	33.8	16.386	145	145;55;61;77	5					6	0	5.9219
Q05BK6;Q7Z426;Q8TDJ5;Q92734;C9JJP5;C9JUE0;Q7Z427;C9JTY3	Q05BK6;Q7Z426;Q8TDJ5;Q92734;C9JJP5;C9JUE0;Q7Z427	5;5;5;5;4;3;3;2	5;5;5;5;4;3;3;2	5;5;5;5;4;3;3;2	Tyrosine-protein kinase receptor;Protein TFG	TFG;TFG/ALK fusion	;;;;;;	8	5	5	5	3	1	2	1	4	4	0	0	3	1	2	1	4	4	0	0	3	1	2	1	4	4	0	0	28.4	28.4	28.4	40.691	366	366;396;803;400;181;157;358;128	4				18		0	25.833
Q9HB00;Q08554	Q9HB00;Q08554	2;2	2;2	2;2	Desmocollin-1	DSC1	;	2	2	2	2	0	0	0	0	0	0	0	2	0	0	0	0	0	0	0	2	0	0	0	0	0	0	0	2	6	6	6	93.834	840	840;894	3.5		1			1	0	3.5235
Q09028;E9PNS2;E9PIC4;E9PNS6;H0YEU5;B4DRT0;H0YCT5;H0YF10;H0YDK2	Q09028	4;1;1;1;1;1;1;1;1	4;1;1;1;1;1;1;1;1	3;1;1;1;1;1;1;1;1	Histone-binding protein RBBP4	RBBP4		9	4	4	3	0	0	1	0	1	3	0	1	0	0	1	0	1	3	0	1	0	0	1	0	1	2	0	0	15.5	15.5	13.4	47.655	425	425;62;87;104;167;173;180;207;262	3.83			1	5		0	8.7144
Q09666	Q09666	1	1	1	Neuroblast differentiation-associated protein AHNAK	AHNAK		1	1	1	1	0	1	0	0	0	0	0	0	0	1	0	0	0	0	0	0	0	1	0	0	0	0	0	0	0.2	0.2	0.2	629.09	5890	5890	5					1	1	-2
Q0KKI6;Q8TCD0;Q5EFE6;V9HW34;Q6PJF2;Q7Z3Y4;Q6PIL8;Q6P5S8;Q6GMX0;P01834;S6AWD6;S6AWF4;S6BGE9;S6AWD3;S6C4R6;S6B2A1;S6B2C3;S6B294;S6AWE3;Q569I7;P0DOX7	Q0KKI6;Q8TCD0;Q5EFE6;V9HW34;Q6PJF2;Q7Z3Y4;Q6PIL8;Q6P5S8;Q6GMX0;P01834;S6AWD6;S6AWF4;S6BGE9;S6AWD3;S6C4R6;S6B2A1;S6B2C3;S6B294;S6AWE3;Q569I7;P0DOX7	4;4;3;3;3;3;3;3;3;3;2;2;2;2;2;2;2;2;2;2;2	4;4;3;3;3;3;3;3;3;3;2;2;2;2;2;2;2;2;2;2;2	3;3;3;3;3;3;3;3;3;3;2;2;2;2;2;2;2;2;2;2;2	Ig kappa chain C region	HEL-213;IGK@;IGKC	;;;;;;;;;;;;;;;;;;;;	21	4	4	3	0	0	2	1	1	1	1	4	0	0	2	1	1	1	1	4	0	0	1	0	0	0	0	3	29.2	29.2	23.3	24.03	219	219;239;234;235;235;236;236;236;236;107;178;180;183;183;184;184;185;185;185;189;214	4.31			2	7	7	0	44.449
Q12837	Q12837	1	1	1	POU domain, class 4, transcription factor 2	POU4F2		1	1	1	1	0	0	0	0	0	0	0	1	0	0	0	0	0	0	0	1	0	0	0	0	0	0	0	1	5.9	5.9	5.9	43.086	409	409	2		1				0.0019194	2.1339
Q4KMR3;Q12965	Q4KMR3;Q12965	1;1	1;1	1;1	Unconventional myosin-Ie	MYO1E	;	2	1	1	1	0	0	0	0	0	0	1	0	0	0	0	0	0	0	1	0	0	0	0	0	0	0	1	0	1.8	1.8	1.8	127.06	1108	1108;1108	2		1				0	4.4147
V9HW63;Q13162;H7C3T4;A6NG45;A6NJJ0	V9HW63;Q13162;H7C3T4	6;6;4;2;1	6;6;4;2;1	5;5;3;2;1	Peroxiredoxin-4	HEL-S-97n;PRDX4	;;	5	6	6	5	0	0	2	6	3	1	3	4	0	0	2	6	3	1	3	4	0	0	2	5	3	1	2	3	33.6	33.6	29.2	30.54	271	271;271;161;186;185	5					19	0	29.923
Q59EG8;Q13200;B4DM22;Q13041;H7C1H2;Q9NSM5;C9JPC0;F8WBS8;H7C2Q3	Q59EG8;Q13200;B4DM22;Q13041	12;12;11;8;5;5;2;1;1	12;12;11;8;5;5;2;1;1	12;12;11;8;5;5;2;1;1	26S proteasome non-ATPase regulatory subunit 2	PSMD2	;;;	9	12	12	12	2	0	2	0	5	3	4	10	2	0	2	0	5	3	4	10	2	0	2	0	5	3	4	10	23.3	23.3	23.3	100.59	913	913;908;900;591;203;632;217;59;143	3			27			0	70.254
Q13263;B2R8R5;M0R0K9	Q13263;B2R8R5;M0R0K9	15;14;10	15;14;10	15;14;10	Transcription intermediary factor 1-beta	TRIM28	;;	3	15	15	15	8	1	8	7	8	9	2	7	8	1	8	7	8	9	2	7	8	1	8	7	8	9	2	7	41.3	41.3	41.3	88.549	835	835;835;460	2.96		2	54			0	129.89
Q5U0F4;Q53HU7;Q13347;Q9P1D9;Q5TFK1	Q5U0F4;Q53HU7;Q13347	13;13;13;4;2	13;13;13;4;2	13;13;13;4;2	Eukaryotic translation initiation factor 3 subunit I	EIF3I	;;	5	13	13	13	0	2	3	9	4	2	7	6	0	2	3	9	4	2	7	6	0	2	3	9	4	2	7	6	56.3	56.3	56.3	36.501	325	325;325;325;73;125	4.59				15	22	0	48.441
Q13733;E9PRA5	Q13733;E9PRA5	2;1	2;1	1;1	Sodium/potassium-transporting ATPase subunit alpha-4	ATP1A4	;	2	2	2	1	0	0	0	0	0	0	2	0	0	0	0	0	0	0	2	0	0	0	0	0	0	0	1	0	2.3	2.3	1.5	114.17	1029	1029;517	2		2				0.002	2.3812
Q1ZYQ1;Q13748;Q6PEY2	Q1ZYQ1;Q13748;Q6PEY2	17;17;12	1;1;1	1;1;1	Tubulin alpha-3C/D chain;Tubulin alpha-3E chain	TUBA2;TUBA3C;TUBA3E	;;	3	17	1	1	15	13	13	14	13	16	8	10	0	0	0	0	0	0	1	0	0	0	0	0	0	0	1	0	59.1	3.3	3.3	49.959	450	450;450;450	2		1				0.001912	2.1144
Q13784	Q13784	1	1	1		APOA4		1	1	1	1	0	0	0	0	0	1	0	0	0	0	0	0	0	1	0	0	0	0	0	0	0	1	0	0	7.8	7.8	7.8	28.157	244	244	2		2				0.0019157	2.1271
Q14008;Q8IYN5;H0YCF6;H0YEK7;Q8NAH3;E9PQH5;H0YDX5	Q14008	17;5;3;3;2;1;1	17;5;3;3;2;1;1	17;5;3;3;2;1;1	Cytoskeleton-associated protein 5	CKAP5		7	17	17	17	0	8	4	4	11	11	2	8	0	8	4	4	11	11	2	8	0	8	4	4	11	11	2	8	11.3	11.3	11.3	225.49	2032	2032;953;166;190;302;151;203	1.82	9	41				0	61.272
Q53XX5;Q14011	Q53XX5;Q14011	1;1	1;1	1;1	Cold-inducible RNA-binding protein	CIRBP	;	2	1	1	1	0	0	0	0	0	0	0	1	0	0	0	0	0	0	0	1	0	0	0	0	0	0	0	1	6.4	6.4	6.4	18.648	172	172;172	5					1	0	4.7706
Q14106	Q14106	1	1	1	Protein Tob2	TOB2		1	1	1	1	0	0	0	1	0	0	0	0	0	0	0	1	0	0	0	0	0	0	0	1	0	0	0	0	7.3	7.3	7.3	36.632	344	344	5					1	0.0092937	1.9157
Q6I9R8;Q14192;Q2TSB7;Q2XQU9;J3KNW4;A0A0A0MSG2;I0CE67;Q53T40;Q53QP3;F8WDA8;U3KQT4;C9J3S8	Q6I9R8;Q14192;Q2TSB7;Q2XQU9;J3KNW4;A0A0A0MSG2;I0CE67;Q53T40	32;32;30;30;30;30;28;21;11;6;6;4	32;32;30;30;30;30;28;21;11;6;6;4	32;32;30;30;30;30;28;21;11;6;6;4	Four and a half LIM domains protein 2	FHL2;AAG11	;;;;;;;	12	32	32	32	0	23	0	29	0	12	0	14	0	23	0	29	0	12	0	14	0	23	0	29	0	12	0	14	90.7	90.7	90.7	32.193	279	279;279;279;389;389;395;269;168;110;54;65;19	4.83				16	80	0	207.37
Q6IAU3;Q14201;A0A0G2JRS5;A0A0G2JRT0;Q9UHB2;C9JLA2	Q6IAU3;Q14201;A0A0G2JRS5;A0A0G2JRT0	6;6;4;3;2;1	6;6;4;3;2;1	6;6;4;3;2;1	Protein BTG3	BTG3	;;;	6	6	6	6	0	1	0	5	0	0	0	1	0	1	0	5	0	0	0	1	0	1	0	5	0	0	0	1	36.9	36.9	36.9	29.116	252	252;252;147;103;148;46	4.86				1	6	0	20.437
Q14257;H0YL43;A8MXP8	Q14257;H0YL43	6;4;2	6;4;2	6;4;2	Reticulocalbin-2	RCN2	;	3	6	6	6	3	3	5	0	3	4	0	2	3	3	5	0	3	4	0	2	3	3	5	0	3	4	0	2	30.3	30.3	30.3	36.876	317	317;155;216	4				23		0	41.329
Q14315;Q59H94	Q14315	9;3	2;2	2;2	Filamin-C	FLNC		2	9	2	2	0	4	3	2	2	4	6	7	0	1	1	0	0	0	2	1	0	1	1	0	0	0	2	1	3.6	0.7	0.7	291.02	2725	2725;1342	1.4	3	2				0	4.4905
Q14532	Q14532	15	10	0	Keratin, type I cuticular Ha2	KRT32		1	15	10	0	1	1	1	1	1	5	1	15	0	0	0	0	0	0	0	10	0	0	0	0	0	0	0	0	33.9	25.9	0	50.343	448	448	1.27	8	3				0	23.513
Q4ZG57;Q14566	Q4ZG57;Q14566	2;2	2;2	2;2	DNA replication licensing factor MCM6	MCM6	;	2	2	2	2	0	0	2	0	1	1	0	1	0	0	2	0	1	1	0	1	0	0	2	0	1	1	0	1	2.9	2.9	2.9	88.945	785	785;821	3			6			0	4.9542
Q14681;Q8IYY2;J3QSC8;B4DT45;F5H837;Q7Z3L2;Q08999	Q14681;Q8IYY2	19;13;3;1;1;1;1	17;11;2;1;1;1;1	17;11;2;1;1;1;1	BTB/POZ domain-containing protein KCTD2	KCTD2	;	7	19	17	17	6	12	10	14	12	10	13	14	6	10	9	13	11	10	13	13	6	10	9	13	11	10	13	13	78.7	68.8	68.8	28.527	263	263;245;64;554;639;849;1139	4.66	3			39	110	0	292.13
Q14683;G8JLG1;A8K7A6;Q6P2R1;Q68EN4;B7Z709;Q6MZR8;Q7Z4C6;H0Y7K8;V9GY57;Q5H934;V9GYN9	Q14683;G8JLG1;A8K7A6;Q6P2R1;Q68EN4;B7Z709;Q6MZR8	6;5;4;4;3;3;3;2;2;2;2;1	6;5;4;4;3;3;3;2;2;2;2;1	6;5;4;4;3;3;3;2;2;2;2;1	Structural maintenance of chromosomes protein 1A;Structural maintenance of chromosomes protein	SMC1A;DKFZp686L19178	;;;;;;	12	6	6	6	0	1	1	2	2	1	2	5	0	1	1	2	2	1	2	5	0	1	1	2	2	1	2	5	6.2	6.2	6.2	143.23	1233	1233;1211;842;847;417;516;832;205;262;279;288;54	2.07		13	1			0	21.616
Q15008;C9J7B7;B3KT66;C9J0E9	Q15008;C9J7B7;B3KT66	6;4;3;2	6;4;3;2	6;4;3;2	26S proteasome non-ATPase regulatory subunit 6	PSMD6	;;	4	6	6	6	0	0	0	0	0	0	3	6	0	0	0	0	0	0	3	6	0	0	0	0	0	0	3	6	15.2	15.2	15.2	45.531	389	389;144;343;226	4				11		0	33.01
Q15019;B5MCX3;C9J938;C9JB25;C9IY94;C9IZU3;C9J2Q4;C9JQJ4;H7C310;B5MD47;C9JZI2;A0A1B0GXJ2;C9JFT1;F8WB65;H7C2Y0;H7C1T1;C9JT15;C9JSE7	Q15019;B5MCX3;C9J938;C9JB25;C9IY94;C9IZU3;C9J2Q4	10;9;6;6;5;5;5;4;4;3;3;2;2;2;2;1;1;1	10;9;6;6;5;5;5;4;4;3;3;2;2;2;2;1;1;1	10;9;6;6;5;5;5;4;4;3;3;2;2;2;2;1;1;1	Septin-2	2002-09-01	;;;;;;	18	10	10	10	0	1	3	2	4	2	5	9	0	1	3	2	4	2	5	9	0	1	3	2	4	2	5	9	48.2	48.2	48.2	41.487	361	361;321;148;173;121;131;184;147;161;94;105;71;72;80;188;29;50;52	4.13				27	4	0	63.289
Q15020;B4DYA2;H0YHU8;F8W667;F8VV04	Q15020;B4DYA2	3;2;1;1;1	3;2;1;1;1	3;2;1;1;1	Squamous cell carcinoma antigen recognized by T-cells 3	SART3	;	5	3	3	3	0	0	0	0	0	0	2	1	0	0	0	0	0	0	2	1	0	0	0	0	0	0	2	1	5.9	5.9	5.9	109.93	963	963;527;144;305;771	2		3				0	4.9821
Q15046;H3BVA8;Q6ZTI3	Q15046;H3BVA8;Q6ZTI3	2;1;1	2;1;1	2;1;1	Lysine--tRNA ligase	KARS	;;	3	2	2	2	0	0	0	0	1	2	0	0	0	0	0	0	1	2	0	0	0	0	0	0	1	2	0	0	9	9	9	68.047	597	597;256;423	3			3			0	8.3438
Q15057;A0A087X1H5;A0A0U1RQT1;H7C3K3;H7C3Q8;C9J8L1;Q15027;Q96P50	Q15057;A0A087X1H5;A0A0U1RQT1	45;42;30;11;10;2;1;1	45;42;30;11;10;2;1;1	45;42;30;11;10;2;1;1	Arf-GAP with coiled-coil, ANK repeat and PH domain-containing protein 2	ACAP2	;;	8	45	45	45	34	0	26	22	29	32	11	21	34	0	26	22	29	32	11	21	34	0	26	22	29	32	11	21	64.1	64.1	64.1	88.028	778	778;777;547;228;256;51;740;834	3			202	1		0	323.31
Q15149;H0YDN1;D3DWL0	Q15149	8;1;1	8;1;1	8;1;1	Plectin	PLEC		3	8	8	8	0	0	0	0	0	0	2	6	0	0	0	0	0	0	2	6	0	0	0	0	0	0	2	6	1.8	1.8	1.8	531.78	4684	4684;199;2105	1	8					0	13.176
Q15942;Q96AF9;Q28617;B4DY85;H0Y2Y8;Q9BUS0;B4DQR8;H7C3D3;C9JJK5;H7C3R3;C9IZ41	Q15942;Q96AF9;Q28617;B4DY85;H0Y2Y8;Q9BUS0;B4DQR8	10;9;9;9;8;8;7;3;2;2;1	10;9;9;9;8;8;7;3;2;2;1	10;9;9;9;8;8;7;3;2;2;1	Zyxin	ZYX	;;;;;;	11	10	10	10	4	0	4	2	6	4	2	2	4	0	4	2	6	4	2	2	4	0	4	2	6	4	2	2	31.8	31.8	31.8	61.277	572	572;466;493;516;540;581;485;176;171;177;164	3.08			24		1	0	29.375
Q16531;B4DZP5;B4DSA8;F5GY55;B7Z2A1;F5GWI0;F5GZY8;F5H2L3;B7Z859	Q16531;B4DZP5;B4DSA8;F5GY55;B7Z2A1	5;4;3;3;3;1;1;1;1	5;4;3;3;3;1;1;1;1	5;4;3;3;3;1;1;1;1	DNA damage-binding protein 1	DDB1	;;;;	9	5	5	5	2	0	2	2	2	2	3	3	2	0	2	2	2	2	3	3	2	0	2	2	2	2	3	3	8.7	8.7	8.7	126.97	1140	1140;826;1009;1092;1092;139;146;165;222	2.65		6	11			0	25.276
Q16659	Q16659	1	1	1	Mitogen-activated protein kinase 6	MAPK6		1	1	1	1	0	0	1	0	0	0	0	0	0	0	1	0	0	0	0	0	0	0	1	0	0	0	0	0	2.4	2.4	2.4	82.68	721	721	3			1			1	-2
Q16875;Q5W015;Q5VX20;B7Z8A0;F2Z2I2;B7Z7U8;H0Y483;O60352;Q6ZNA2;B7Z5C3;Q66S35;B2R6L2;Q16877;Q9H178;Q9BQU2;Q4VBA9;Q5XLC3;Q9UBT0;F6XNB3;F6RAZ1;C9JJ23;C9JX77;C9K0D8	Q16875;Q5W015;Q5VX20;B7Z8A0;F2Z2I2	29;28;28;27;26;14;9;5;4;3;3;3;3;2;2;2;2;1;1;1;1;1;1	29;28;28;27;26;14;9;5;4;3;3;3;3;2;2;2;2;1;1;1;1;1;1	25;24;24;23;22;12;7;4;4;1;1;1;1;2;2;0;0;1;0;0;1;1;1	6-phosphofructo-2-kinase/fructose-2,6-bisphosphatase 3;6-phosphofructo-2-kinase;Fructose-2,6-bisphosphatase	PFKFB3	;;;;	23	29	29	25	20	18	17	14	15	16	6	8	20	18	17	14	15	16	6	8	16	14	15	11	12	13	5	7	67.3	67.3	60.4	59.608	520	520;513;526;500;455;344;143;176;184;458;462;469;469;92;95;271;278;25;96;125;129;175;318	3.88			15	108		0	147.12
Q2NKY5;K7ESQ3;K7EQT3;K7EJ64;K7ERA8;K7EJZ4;K7EL29;K7EN98;K7EPE5	Q2NKY5	13;1;1;1;1;1;1;1;1	1;1;1;1;1;1;1;1;1	0;0;0;0;0;0;0;0;0		TUBB6		9	13	1	0	7	7	6	9	9	7	6	12	0	0	0	1	0	0	0	0	0	0	0	0	0	0	0	0	33.3	3.4	0	50.09	447	447;96;104;104;110;115;130;136;141	4				1		1	-2
Q3LI55;Q8IUC1	Q3LI55;Q8IUC1	2;2	2;2	2;2	Keratin-associated protein 11-1	KRTAP11-1	;	2	2	2	2	0	0	0	0	0	1	0	2	0	0	0	0	0	1	0	2	0	0	0	0	0	1	0	2	15.3	15.3	15.3	17.057	163	163;163	2.67	1	1			1	0	3.6976
Q3SXM0	Q3SXM0	1	1	1	DDB1- and CUL4-associated factor 4-like protein 1	DCAF4L1		1	1	1	1	0	0	0	1	0	0	0	0	0	0	0	1	0	0	0	0	0	0	0	1	0	0	0	0	5.1	5.1	5.1	44.263	396	396	3			1			1	-2
Q495P7;Q495P6;Q9NR97	Q495P7;Q495P6;Q9NR97	1;1;1	1;1;1	1;1;1	Toll-like receptor 8	TLR8	;;	3	1	1	1	0	0	1	0	0	0	0	0	0	0	1	0	0	0	0	0	0	0	1	0	0	0	0	0	2.7	2.7	2.7	119.77	1041	1041;1041;1041	3			1			1	-2
Q4J6C6	Q4J6C6	1	1	1	Prolyl endopeptidase-like	PREPL		1	1	1	1	0	0	0	0	0	0	0	1	0	0	0	0	0	0	0	1	0	0	0	0	0	0	0	1	2.5	2.5	2.5	83.926	727	727	2		1				0.0019569	2.245
Q4VCS5;A6NP16;A2BDD9;E7ERM3	Q4VCS5;A6NP16;A2BDD9;E7ERM3	3;2;2;2	3;2;2;2	3;2;2;2	Angiomotin	AMOT	;;;	4	3	3	3	0	0	0	0	0	0	0	3	0	0	0	0	0	0	0	3	0	0	0	0	0	0	0	3	4.5	4.5	4.5	118.08	1084	1084;597;676;852	2		3				0	9.2386
Q8IUC0;Q52LG2	Q8IUC0;Q52LG2	1;1	1;1	1;1	Keratin-associated protein 13-1;Keratin-associated protein 13-2	KRTAP13-1;KRTAP13-2	;	2	1	1	1	0	0	0	0	0	0	0	1	0	0	0	0	0	0	0	1	0	0	0	0	0	0	0	1	7	7	7	18.32	172	172;175	2		2				0	8.1293
Q53FH8;Q6P5V6;Q9Y5X3	Q53FH8;Q6P5V6;Q9Y5X3	1;1;1	1;1;1	1;1;1	Sorting nexin-5	SNX5	;;	3	1	1	1	0	0	0	0	1	0	0	0	0	0	0	0	1	0	0	0	0	0	0	0	1	0	0	0	4.7	4.7	4.7	46.815	404	404;412;404	3			1			1	-2
Q53H37;Q9NZT1	Q53H37;Q9NZT1	1;1	1;1	1;1	Calmodulin-like protein 5	CALML5	;	2	1	1	1	0	0	0	0	0	0	1	1	0	0	0	0	0	0	1	1	0	0	0	0	0	0	1	1	9.6	9.6	9.6	15.876	146	146;146	2.5	1			1		0	4.4734
Q53HV2;Q99832;Q6IBT3;B7Z7I4;B7Z1C9;F8WAM2;F8WBP8;A0A0D9SG95	Q53HV2;Q99832;Q6IBT3;B7Z7I4;B7Z1C9	43;43;42;35;32;6;3;2	43;43;42;35;32;6;3;2	43;43;42;35;32;6;3;2	T-complex protein 1 subunit eta	CCT7	;;;;	8	43	43	43	31	32	34	32	34	33	19	28	31	32	34	32	34	33	19	28	31	32	34	32	34	33	19	28	85.1	85.1	85.1	59.34	543	543;543;543;443;415;98;83;83	3.82			57	225	5	0	323.31
Q562M3	Q562M3	4	1	1		ACT		1	4	1	1	2	1	1	1	2	3	3	2	1	0	0	0	0	0	1	0	1	0	0	0	0	0	1	0	85.4	17.5	17.5	11.536	103	103	4				2		0	7.5638
Q562R1	Q562R1	10	1	1	Beta-actin-like protein 2	ACTBL2		1	10	1	1	5	4	8	5	5	4	6	8	1	1	1	1	1	0	1	1	1	1	1	1	1	0	1	1	21.5	4.8	4.8	42.003	376	376	4		1		7	2	0	6.6208
Q58FF4	Q58FF4	1	1	1		HSP90Bf		1	1	1	1	1	0	0	1	0	0	0	0	1	0	0	1	0	0	0	0	1	0	0	1	0	0	0	0	2.5	2.5	2.5	41.46	361	361	3			2			0.0020747	2.6142
Q58FF8	Q58FF8	4	1	1	Putative heat shock protein HSP 90-beta 2	HSP90AB2P		1	4	1	1	2	0	2	1	1	3	1	2	1	0	0	0	0	0	0	0	1	0	0	0	0	0	0	0	12.1	3.9	3.9	44.348	381	381	3			1			0	3.372
Q59EJ3	Q59EJ3	30	1	0				1	30	1	0	22	9	19	18	19	22	13	17	1	0	0	0	0	0	0	0	0	0	0	0	0	0	0	0	51.5	1.4	0	77.495	709	709	3			1			0.0019305	2.1792
Q59ET3;B2R9K8;A0A024RDL1;P40227;B4DPJ8;A1JUI8;B4DN39;Q92526;J3KRI6	Q59ET3;B2R9K8;A0A024RDL1;P40227;B4DPJ8;A1JUI8;B4DN39	32;31;31;31;29;26;20;5;1	32;31;31;31;29;26;20;5;1	32;31;31;31;29;26;20;5;1	T-complex protein 1 subunit zeta	CCT6A	;;;;;;	9	32	32	32	21	22	24	23	23	20	12	21	21	22	24	23	23	20	12	21	21	22	24	23	23	20	12	21	73.2	73.2	73.2	57.761	529	529;531;531;531;500;488;389;530;128	3.86		1	40	173	11	0	323.31
Q5CZH6	Q5CZH6	1	1	1	V-type proton ATPase subunit a	DKFZp686N0561		1	1	1	1	1	0	0	0	0	0	0	0	1	0	0	0	0	0	0	0	1	0	0	0	0	0	0	0	1.1	1.1	1.1	96.602	838	838	3			1			1	-2
Q5JPA7;Q8TAS1	Q5JPA7;Q8TAS1	3;3	3;3	3;3	Serine/threonine-protein kinase Kist	DKFZp667I0511;UHMK1	;	2	3	3	3	0	0	0	0	0	0	0	3	0	0	0	0	0	0	0	3	0	0	0	0	0	0	0	3	11	11	11	43.473	391	391;419	2		4				0	5.132
Q5JPK0;F6SS63	Q5JPK0;F6SS63	20;19	2;2	2;2		DKFZp313L0918;TAB3	;	2	20	2	2	14	0	12	8	15	12	6	10	2	0	1	0	2	1	2	2	2	0	1	0	2	1	2	2	52.4	4.7	4.7	69.487	632	632;608	3			11			0	9.8256
Q8N2E6;Q5JU69	Q8N2E6;Q5JU69	1;1	1;1	1;1	Prosalusin;Salusin-alpha;Salusin-beta;Torsin-2A	TOR2A	;	2	1	1	1	0	0	0	0	0	1	0	0	0	0	0	0	0	1	0	0	0	0	0	0	0	1	0	0	4.1	4.1	4.1	26.261	242	242;321	4				1		1	-2
Q5JUX0	Q5JUX0	6	2	2	Spindlin-3	SPIN3		1	6	2	2	0	0	3	3	5	1	1	3	0	0	2	1	2	1	0	0	0	0	2	1	2	1	0	0	35.3	13.6	13.6	29.207	258	258	5					6	0	6.5121
Q5RHS7	Q5RHS7	1	1	1		S100A2		1	1	1	1	0	0	0	0	0	0	0	1	0	0	0	0	0	0	0	1	0	0	0	0	0	0	0	1	17.9	17.9	17.9	10.97	95	95	4				1		0.0020964	2.6906
Q5SWX8;A0A024R973	Q5SWX8;A0A024R973	18;16	18;16	18;16	Protein odr-4 homolog	ODR4;C1orf27	;	2	18	18	18	8	7	10	10	12	9	1	2	8	7	10	10	12	9	1	2	8	7	10	10	12	9	1	2	46.9	46.9	46.9	51.103	454	454;354	3.94			4	63		0	85.562
Q5T5U3;J3JSM9;A0A087WW76;E7ESW5;F8W9U9;B4DM37;B7Z3A3;A0A1B0GV73;A0A1B0GW11;H0Y5T2;A0A1B0GTZ9	Q5T5U3;J3JSM9;A0A087WW76;E7ESW5;F8W9U9;B4DM37;B7Z3A3;A0A1B0GV73	10;7;7;6;6;5;5;5;1;1;1	10;7;7;6;6;5;5;5;1;1;1	10;7;7;6;6;5;5;5;1;1;1	Rho GTPase-activating protein 21	ARHGAP21	;;;;;;;	11	10	10	10	0	3	3	0	4	3	4	0	0	3	3	0	4	3	4	0	0	3	3	0	4	3	4	0	8.1	8.1	8.1	217.33	1957	1957;1406;1406;1131;1165;907;1217;1217;172;179;489	2		17				0	26.551
Q5T749	Q5T749	9	9	9	Keratinocyte proline-rich protein	KPRP		1	9	9	9	3	0	0	3	7	0	1	2	3	0	0	3	7	0	1	2	3	0	0	3	7	0	1	2	23.8	23.8	23.8	64.135	579	579	1.78	6	11		1		0	19.695
Q5T848	Q5T848	1	1	1	Probable G-protein coupled receptor 158	GPR158		1	1	1	1	0	0	1	0	0	0	0	0	0	0	1	0	0	0	0	0	0	0	1	0	0	0	0	0	0.7	0.7	0.7	135.49	1215	1215	3			1			1	-2
Q5U0D0;O43318;Q5U0C9;B4DRH8;Q9UG54	Q5U0D0;O43318;Q5U0C9;B4DRH8;Q9UG54	16;15;14;10;9	16;15;14;10;9	16;15;14;10;9	Mitogen-activated protein kinase kinase kinase 7	MAP3K7;DKFZp586F0420	;;;;	5	16	16	16	16	3	10	9	11	11	8	9	16	3	10	9	11	11	8	9	16	3	10	9	11	11	8	9	36.8	36.8	36.8	64.271	579	579;606;606;418;260	3.13			76	11		0	218.57
Q5VU13	Q5VU13	4	4	4	V-set and immunoglobulin domain-containing protein 8	VSIG8		1	4	4	4	0	0	0	0	0	0	0	4	0	0	0	0	0	0	0	4	0	0	0	0	0	0	0	4	16.2	16.2	16.2	43.89	414	414	1	5					0	10.522
Q5W0B1	Q5W0B1	35	35	35	RING finger protein 219	RNF219		1	35	35	35	0	0	0	16	0	27	0	9	0	0	0	16	0	27	0	9	0	0	0	16	0	27	0	9	51.9	51.9	51.9	81.116	726	726	3.03			56	2		0	253.52
Q60FE6;Q60FE5;A6NDY9;A0A087WWY3;Q8TES4;Q6NXF2;Q96C61;B4E2F9;B4DTD5;F8WE98;H0Y5C6;Q2VP91;Q86TQ3;H0Y5F3;H7C2E7	Q60FE6;Q60FE5;A6NDY9;A0A087WWY3;Q8TES4	175;175;149;149;92;60;58;50;43;30;19;16;14;8;4	1;1;1;1;0;0;0;0;0;0;0;0;0;0;0	1;1;1;1;0;0;0;0;0;0;0;0;0;0;0		FLNA;FLJ00119	;;;;	15	175	1	1	31	115	75	90	112	116	140	120	0	0	1	1	1	1	1	1	0	0	1	1	1	1	1	1	72.3	0.6	0.6	277.5	2612	2612;2620;2315;2315;1455;983;838;780;678;604;281;307;177;232;90	1.25	6	2				0	3.505
Q6ZS14;Q68CP0;Q63HJ5;Q96JM2	Q6ZS14;Q68CP0;Q63HJ5;Q96JM2	1;1;1;1	1;1;1;1	1;1;1;1	Zinc finger protein 462	DKFZp686B2325;DKFZp686L2367;ZNF462	;;;	4	1	1	1	0	0	1	0	0	0	0	0	0	0	1	0	0	0	0	0	0	0	1	0	0	0	0	0	1.8	1.8	1.8	119.61	1063	1063;2403;2506;2506	4				1		0.0092593	1.9076
Q6ISE7;Q92858	Q6ISE7;Q92858	1;1	1;1	1;1	Protein atonal homolog 1	ATOH1	;	2	1	1	1	0	0	0	0	0	0	0	1	0	0	0	0	0	0	0	1	0	0	0	0	0	0	0	1	3.7	3.7	3.7	37.942	352	352;354	3			1			1	-2
Q6P2Q9;B4DK16;I3L0J9;Q53GM6;I3L3Z8;Q6JH02;Q6JH03	Q6P2Q9;B4DK16	13;8;4;3;1;1;1	13;8;4;3;1;1;1	13;8;4;3;1;1;1	Pre-mRNA-processing-splicing factor 8	PRPF8	;	7	13	13	13	0	4	5	2	6	4	1	2	0	4	5	2	6	4	1	2	0	4	5	2	6	4	1	2	10.7	10.7	10.7	273.6	2335	2335;1065;1012;398;250;436;437	1.85	4	22				0	33.623
Q6PEX3	Q6PEX3	1	1	1	Keratin-associated protein 26-1	KRTAP26-1		1	1	1	1	0	0	0	0	0	0	0	1	0	0	0	0	0	0	0	1	0	0	0	0	0	0	0	1	7.6	7.6	7.6	22.554	210	210	1	1					0	5.0145
Q6PIT8	Q6PIT8	1	1	1	Galectin	LGALS2		1	1	1	1	0	1	1	1	0	1	0	0	0	1	1	1	0	1	0	0	0	1	1	1	0	1	0	0	8.5	8.5	8.5	14.412	130	130	2.12	3	3		2		1	-2
Q6UWM7	Q6UWM7	1	1	1	Lactase-like protein	LCTL		1	1	1	1	0	0	0	0	0	0	0	1	0	0	0	0	0	0	0	1	0	0	0	0	0	0	0	1	2.1	2.1	2.1	65.088	567	567	4				1		0.0056285	1.9938
Q6UWP8	Q6UWP8	2	2	2	Suprabasin	SBSN		1	2	2	2	0	0	0	0	2	0	1	0	0	0	0	0	2	0	1	0	0	0	0	0	2	0	1	0	15.3	15.3	15.3	60.54	590	590	2.67		2		1		0	4.9932
Q6ZMD1;Q8WUT4	Q6ZMD1;Q8WUT4	1;1	1;1	1;1	Leucine-rich repeat neuronal protein 4	LRRN4	;	2	1	1	1	1	0	0	0	0	0	0	0	1	0	0	0	0	0	0	0	1	0	0	0	0	0	0	0	7	7	7	30.889	287	287;740	1	1					1	-2
Q6ZP46	Q6ZP46	1	1	1				1	1	1	1	0	0	0	0	0	0	1	0	0	0	0	0	0	0	1	0	0	0	0	0	0	0	1	0	13.3	13.3	13.3	13.456	120	120	3			1			1	-2
Q6ZQT0	Q6ZQT0	1	1	1	Putative uncharacterized protein FLJ45035			1	1	1	1	1	0	0	0	0	0	1	0	1	0	0	0	0	0	1	0	1	0	0	0	0	0	1	0	7.1	7.1	7.1	15.498	140	140	1	2					0.001992	2.361
Q6ZU84;Q96KQ4	Q6ZU84;Q96KQ4	1;1	1;1	1;1	Apoptosis-stimulating of p53 protein 1	PPP1R13B	;	2	1	1	1	0	0	0	0	0	0	0	1	0	0	0	0	0	0	0	1	0	0	0	0	0	0	0	1	3.7	3.7	3.7	68.204	628	628;1090	3			1			1	-2
Q7L0Y3;C9JVB6	Q7L0Y3;C9JVB6	25;18	25;18	25;18	Mitochondrial ribonuclease P protein 1	TRMT10C	;	2	25	25	25	0	3	13	19	14	3	11	12	0	3	13	19	14	3	11	12	0	3	13	19	14	3	11	12	68.7	68.7	68.7	47.346	403	403;312	4.45				46	38	0	173.77
Q7L2H7;J3KNJ2;E9PN86;H0YCQ8;E9PRI2;E9PRY0;E7ESM3;B4DT09	Q7L2H7;J3KNJ2	5;3;2;2;1;1;1;1	5;3;2;2;1;1;1;1	5;3;2;2;1;1;1;1	Eukaryotic translation initiation factor 3 subunit M	EIF3M	;	8	5	5	5	0	2	2	4	2	0	2	2	0	2	2	4	2	0	2	2	0	2	2	4	2	0	2	2	24.3	24.3	24.3	42.502	374	374;191;102;220;59;74;123;123	4.75				4	12	0	54.141
Q7L5D6	Q7L5D6	1	1	1	Golgi to ER traffic protein 4 homolog	GET4		1	1	1	1	0	0	0	0	0	0	1	0	0	0	0	0	0	0	1	0	0	0	0	0	0	0	1	0	4	4	4	36.504	327	327	4				1		1	-2
Q9H8S9;Q7L9L4;D6RCK3;B3KSH6;Q4W5E0	Q9H8S9;Q7L9L4;D6RCK3;B3KSH6;Q4W5E0	2;2;1;1;1	2;2;1;1;1	2;2;1;1;1	MOB kinase activator 1A;MOB kinase activator 1B	MOB1A;MOB1B;MOBKL1A;MOB4A	;;;;	5	2	2	2	0	0	1	2	0	0	2	2	0	0	1	2	0	0	2	2	0	0	1	2	0	0	2	2	10.6	10.6	10.6	25.079	216	216;216;130;147;186	5					8	0	6.5584
Q7Z406;M0QY43;B3KWH4	Q7Z406;M0QY43;B3KWH4	8;5;4	2;2;2	2;2;2	Myosin-14	MYH14	;;	3	8	2	2	1	4	5	3	5	5	2	5	0	1	2	1	1	1	1	1	0	1	2	1	1	1	1	1	3.6	0.8	0.8	227.87	1995	1995;1002;629	1.78	2	7				0	5.6872
Q86V81;E9PB61	Q86V81;E9PB61	8;6	8;6	8;6	THO complex subunit 4	ALYREF	;	2	8	8	8	1	6	5	4	4	3	1	3	1	6	5	4	4	3	1	3	1	6	5	4	4	3	1	3	40.1	40.1	40.1	26.888	257	257;264	4.86				4	25	0	44.879
Q8IVF2	Q8IVF2	1	1	1	Protein AHNAK2	AHNAK2		1	1	1	1	0	0	0	0	0	0	0	1	0	0	0	0	0	0	0	1	0	0	0	0	0	0	0	1	0.5	0.5	0.5	616.62	5795	5795	1	1					1	-2
Q8IWY7	Q8IWY7	4	1	1				1	4	1	1	2	2	2	3	2	3	1	2	0	1	0	0	0	1	0	0	0	1	0	0	0	1	0	0	2.1	0.5	0.5	182.46	1649	1649	4				2		1	-2
Q8N5C8;B4DM34;A0A0A0MQY2	Q8N5C8	20;5;2	20;5;2	2;0;0	TGF-beta-activated kinase 1 and MAP3K7-binding protein 3	TAB3		3	20	20	2	14	0	13	8	14	13	6	9	14	0	13	8	14	13	6	9	2	0	2	0	1	2	2	1	46.1	46.1	3.8	78.682	712	712;304;47	3.01			87	1		0	198.97
Q8NHW5;F8VQY6;F8VPE8;F8VRK7;G3V210;F8VW21;F8VU65;Q6NSF2;B4E3D5;F8VWS0;Q53HW2;Q53HK9;A8K4Z4;A0A024RBS2;P05388	Q8NHW5;F8VQY6;F8VPE8;F8VRK7;G3V210;F8VW21;F8VU65;Q6NSF2;B4E3D5;F8VWS0;Q53HW2;Q53HK9;A8K4Z4;A0A024RBS2;P05388	2;1;1;1;1;1;1;1;1;1;1;1;1;1;1	2;1;1;1;1;1;1;1;1;1;1;1;1;1;1	2;1;1;1;1;1;1;1;1;1;1;1;1;1;1	60S acidic ribosomal protein P0-like;60S acidic ribosomal protein P0	RPLP0P6;RPLP0	;;;;;;;;;;;;;;	15	2	2	2	0	0	0	1	0	0	1	0	0	0	0	1	0	0	1	0	0	0	0	1	0	0	1	0	10.7	10.7	10.7	34.364	317	317;142;153;156;166;244;247;254;266;281;317;317;317;317;317	4.5				1	1	0	4.1681
Q8TAE8	Q8TAE8	1	1	1	Growth arrest and DNA damage-inducible proteins-interacting protein 1	GADD45GIP1		1	1	1	1	0	0	0	1	0	1	0	0	0	0	0	1	0	1	0	0	0	0	0	1	0	1	0	0	4.1	4.1	4.1	25.384	222	222	1.5	1	1				1	-2
Q8TBN0;E9PK89	Q8TBN0	4;1	4;1	4;1	Guanine nucleotide exchange factor for Rab-3A	RAB3IL1		2	4	4	4	0	0	2	0	0	0	0	2	0	0	2	0	0	0	0	2	0	0	2	0	0	0	0	2	19.9	19.9	19.9	42.636	382	382;263	4				4		0	7.1085
Q8WWY3;E7EVX8;B4DWW8;E7EU94;E7ESX0;E7EN72;Q2EKB9	Q8WWY3;E7EVX8;B4DWW8	31;29;23;13;13;13;1	31;29;23;13;13;13;1	31;29;23;13;13;13;1	U4/U6 small nuclear ribonucleoprotein Prp31	PRPF31	;;	7	31	31	31	26	24	23	23	20	19	17	22	26	24	23	23	20	19	17	22	26	24	23	23	20	19	17	22	60.5	60.5	60.5	55.455	499	499;493;450;260;276;284;38	3.82			61	210	10	0	323.31
Q8WXI7	Q8WXI7	1	1	1	Mucin-16	MUC16		1	1	1	1	0	0	0	0	0	0	0	1	0	0	0	0	0	0	0	1	0	0	0	0	0	0	0	1	0.1	0.1	0.1	1519.2	14507	14507	1	1					1	-2
Q92878;E7ESD9;A8K3I2;E7EN38;Q32P42;E9PM98;A5D6Y3;H7C0V2	Q92878;E7ESD9;A8K3I2;E7EN38;Q32P42	3;2;2;2;2;1;1;1	3;2;2;2;2;1;1;1	3;2;2;2;2;1;1;1	DNA repair protein RAD50	RAD50	;;;;	8	3	3	3	0	0	0	0	0	2	0	1	0	0	0	0	0	2	0	1	0	0	0	0	0	2	0	1	3.1	3.1	3.1	153.89	1312	1312;551;615;660;723;102;110;157	2		3				0	3.7482
Q96AY4;A0A087WW06	Q96AY4;A0A087WW06	9;8	9;8	9;8	Tetratricopeptide repeat protein 28	TTC28	;	2	9	9	9	1	0	4	0	3	3	4	4	1	0	4	0	3	3	4	4	1	0	4	0	3	3	4	4	6.7	6.7	6.7	270.88	2481	2481;2354	1.5	10	10				0	29.496
Q96DG6;B2RD36	Q96DG6;B2RD36	13;12	13;12	13;12	Carboxymethylenebutenolidase homolog	CMBL	;	2	13	13	13	3	6	5	9	10	4	6	5	3	6	5	9	10	4	6	5	3	6	5	9	10	4	6	5	52.7	52.7	52.7	28.048	245	245;245	5					49	0	60.165
Q96JE9	Q96JE9	1	1	1	Microtubule-associated protein 6	MAP6		1	1	1	1	0	0	1	0	0	0	0	0	0	0	1	0	0	0	0	0	0	0	1	0	0	0	0	0	1.4	1.4	1.4	86.504	813	813	4				1		1	-2
Q96MU6	Q96MU6	1	1	1	Zinc finger protein 778	ZNF778		1	1	1	1	1	0	0	0	1	0	0	0	1	0	0	0	1	0	0	0	1	0	0	0	1	0	0	0	2.2	2.2	2.2	81.963	729	729	3			2			0.0021739	2.9898
Q96N67;A0A1B0GUE9;A0A0U1RQT6;A0A0U1RRC1;A0A0U1RQJ5;B3KRG0;B4DSH0;A0A1B0GWE0	Q96N67;A0A1B0GUE9	4;2;1;1;1;1;1;1	4;2;1;1;1;1;1;1	4;2;1;1;1;1;1;1	Dedicator of cytokinesis protein 7	DOCK7	;	8	4	4	4	0	1	2	0	1	3	0	0	0	1	2	0	1	3	0	0	0	1	2	0	1	3	0	0	3	3	3	242.56	2140	2140;602;173;248;255;751;929;1229	2		8				0	10.314
Q9H2L9;Q9BRS2	Q9H2L9;Q9BRS2	1;1	1;1	1;1	Serine/threonine-protein kinase RIO1	RIOK1	;	2	1	1	1	0	0	0	0	0	0	1	1	0	0	0	0	0	0	1	1	0	0	0	0	0	0	1	1	4	4	4	38.043	327	327;568	1	2					0	4.2142
Q9BUA3;H0YGY5;H0YGK9	Q9BUA3	21;3;2	21;3;2	21;3;2	Uncharacterized protein C11orf84	C11orf84		3	21	21	21	17	11	13	15	14	18	7	13	17	11	13	15	14	18	7	13	17	11	13	15	14	18	7	13	77.4	77.4	77.4	41.036	381	381;112;29	3.87			20	128	1	0	255.81
Q9BVA1;A0A024QZU2;B2R6L0;Q13885;O43209;Q9UGA2;B7Z4N1;A1L195;A5D907;A5D906;A1L196	Q9BVA1;A0A024QZU2;B2R6L0;Q13885;O43209;Q9UGA2;B7Z4N1	20;19;19;19;18;15;14;9;9;9;6	1;1;1;1;1;1;0;1;1;1;1	1;1;1;1;1;1;0;1;1;1;1	Tubulin beta-2B chain;Tubulin beta-2A chain	TUBB2B;TUBB2A;DKFZp566F223	;;;;;;	11	20	1	1	14	15	13	14	18	14	12	17	0	0	0	0	1	0	0	0	0	0	0	0	1	0	0	0	61.6	7.4	7.4	49.953	445	445;373;445;445;342;325;354;188;253;253;151	4				1		1	-2
Q9BW34;H0YE72;H0YE58;E9PQC9	Q9BW34	16;6;5;2	1;0;0;0	0;0;0;0		EEF1D		4	16	1	0	3	7	8	13	7	4	9	11	0	0	1	1	1	0	1	1	0	0	0	0	0	0	0	0	30.5	3.8	0	60.882	550	550;156;119;36	4.6				2	3	0	3.531
Q9GZS3;H0YMF9;H0YL19;H0YN81	Q9GZS3;H0YMF9;H0YL19;H0YN81	2;1;1;1	2;1;1;1	2;1;1;1	WD repeat-containing protein 61;WD repeat-containing protein 61, N-terminally processed	WDR61	;;;	4	2	2	2	0	1	1	1	2	0	1	1	0	1	1	1	2	0	1	1	0	1	1	1	2	0	1	1	15.1	15.1	15.1	33.58	305	305;189;212;294	4.75				2	6	0	4.1316
Q9H9A5;E9PCN5;B7Z5B3;B7Z4A6;H7C0K1;H7C1X9;H7BZZ7	Q9H9A5;E9PCN5	61;42;29;27;18;16;1	61;42;29;27;18;16;1	61;42;29;27;18;16;1	CCR4-NOT transcription complex subunit 10	CNOT10	;	7	61	61	61	0	6	0	56	0	43	0	30	0	6	0	56	0	43	0	30	0	6	0	56	0	43	0	30	81.5	81.5	81.5	82.309	744	744;609;386;362;229;210;43	3.06		5	193	9	4	0	323.31
Q9NQ92;J3QRX9;J3QRX4;H9KV77;J3QRX6	Q9NQ92;J3QRX9;J3QRX4;H9KV77	4;2;2;2;1	4;2;2;2;1	4;2;2;2;1	Coordinator of PRMT5 and differentiation stimulator	COPRS	;;;	5	4	4	4	0	1	2	1	1	1	3	4	0	1	2	1	1	1	3	4	0	1	2	1	1	1	3	4	27.7	27.7	27.7	20.066	184	184;68;82;172;103	4.5				7	7	0	17.818
Q9NXV2;H3BSS5	Q9NXV2;H3BSS5	29;17	29;17	27;17	BTB/POZ domain-containing protein KCTD5	KCTD5	;	2	29	29	27	10	20	16	19	14	17	12	12	10	20	16	19	14	17	12	12	10	18	15	18	13	17	12	11	94.9	94.9	83.8	26.092	234	234;246	4.67	7	3	2	31	176	0	323.31
Q9NXY2	Q9NXY2	1	1	1		FLJ00003		1	1	1	1	0	0	0	0	0	0	0	1	0	0	0	0	0	0	0	1	0	0	0	0	0	0	0	1	12.3	12.3	12.3	25.39	235	235	3			1			0.0019493	2.2381
Q9NYJ8;B4DIR9;A0A1B0GV57;U3KQR0;U3KQ62	Q9NYJ8;B4DIR9;A0A1B0GV57	11;10;7;2;1	11;10;7;2;1	11;10;7;2;1	TGF-beta-activated kinase 1 and MAP3K7-binding protein 2	TAB2	;;	5	11	11	11	4	0	7	3	7	7	8	7	4	0	7	3	7	7	8	7	4	0	7	3	7	7	8	7	25.1	25.1	25.1	76.493	693	693;661;409;130;33	3.06			47	3		0	107.69
Q9P1Y5;D6W648;Q8WZ12;A2VCM1;H0YE13;Q6WG78;B7ZLW1;Q08AD1;Q5T5Y3	Q9P1Y5;D6W648	45;44;5;4;1;1;1;1;1	45;44;5;4;1;1;1;1;1	45;44;5;4;1;1;1;1;1	Calmodulin-regulated spectrin-associated protein 3	CAMSAP3;hCG_2004001	;	9	45	45	45	5	33	18	21	26	32	15	25	5	33	18	21	26	32	15	25	5	33	18	21	26	32	15	25	54.9	54.9	54.9	134.75	1249	1249;1260;171;149;56;256;1467;1489;1602	2.11		195	25			0	222.84
Q9P2R3;B3KPZ0;Q5H9P4;B4DZ21;I3L3P8;K7EPT2;I3L1Z9	Q9P2R3;B3KPZ0;Q5H9P4	41;31;29;8;3;3;1	41;31;29;8;3;3;1	41;31;29;8;3;3;1	Rabankyrin-5	ANKFY1;DKFZp686M19106	;;	7	41	41	41	32	1	18	20	22	27	18	27	32	1	18	20	22	27	18	27	32	1	18	20	22	27	18	27	46.1	46.1	46.1	128.4	1169	1169;1093;924;182;69;80;60	2.68		64	137			0	323.31
Q9UFF9;B7Z5Z0;B7Z9U0;E5RIL2;E5RHL9;E5RJC5;E5RHP3;E5RGE4;E5RFJ4;E5RHD6;E5RHG0;E5RIU0	Q9UFF9;B7Z5Z0;B7Z9U0;E5RIL2	19;18;13;13;5;5;5;5;4;1;1;1	18;17;13;12;4;4;4;4;3;1;1;1	18;17;13;12;4;4;4;4;3;1;1;1	CCR4-NOT transcription complex subunit 8	CNOT8	;;;	12	19	18	18	0	14	0	14	0	10	0	8	0	13	0	13	0	10	0	7	0	13	0	13	0	10	0	7	64.7	62.3	62.3	33.54	292	292;269;128;225;117;118;121;132;90;52;55;85	4.84				8	41	0	162.74
Q9UGM3	Q9UGM3	2	2	2	Deleted in malignant brain tumors 1 protein	DMBT1		1	2	2	2	0	0	0	0	0	0	0	2	0	0	0	0	0	0	0	2	0	0	0	0	0	0	0	2	10.7	10.7	10.7	260.73	2413	2413	4				2		0	3.8935
Q9UKX3	Q9UKX3	2	1	1	Myosin-13	MYH13		1	2	1	1	0	1	1	0	1	1	0	1	0	0	0	0	0	0	0	1	0	0	0	0	0	0	0	1	1.4	1	1	223.6	1938	1938	5					1	1	-2
Q9UKZ1;B3KNB0;H7C0C7	Q9UKZ1;B3KNB0	28;16;7	28;16;7	28;16;7	CCR4-NOT transcription complex subunit 11	CNOT11	;	3	28	28	28	0	21	0	24	0	23	0	14	0	21	0	24	0	23	0	14	0	21	0	24	0	23	0	14	79.6	79.6	79.6	55.215	510	510;322;127	3.88			20	105	5	0	323.31
Q9ULM6;D6R9H6	Q9ULM6	17;4	14;4	14;4	CCR4-NOT transcription complex subunit 6	CNOT6		2	17	14	14	0	11	0	16	0	14	0	4	0	9	0	13	0	11	0	1	0	9	0	13	0	11	0	1	42.2	37.5	37.5	63.306	557	557;234	3.97			1	34		0	128.5
Q9UPD3	Q9UPD3	22	1	1				1	22	1	1	17	18	18	18	16	17	12	14	1	1	1	1	1	1	0	0	1	1	1	1	1	1	0	0	75.4	7.3	7.3	22.466	191	191	4				6		0.0020284	2.4699
Q9Y230;B3KNL2;M0R0Y3;B4DW30;X6R2L4;M0R0Z0;M0QXI6;M0QXZ7	Q9Y230;B3KNL2;M0R0Y3;B4DW30;X6R2L4	14;10;8;7;7;3;2;1	14;10;8;7;7;3;2;1	14;10;8;7;7;3;2;1	RuvB-like 2	RUVBL2	;;;;	8	14	14	14	4	6	5	8	9	9	1	5	4	6	5	8	9	9	1	5	4	6	5	8	9	9	1	5	40.2	40.2	40.2	51.156	463	463;429;354;255;259;50;109;39	3.88			6	42		0	51.646
Q9Y2H1;F5H277;A0A024RAW5;F5GY51;B4E3T8;F5H7Z3;I3L0D0;B7Z8G6;F5H5E6;F5H0V1;H0YGN4	Q9Y2H1	51;24;22;17;14;12;11;11;5;5;5	44;19;17;16;13;11;10;10;5;5;1	44;19;17;16;13;11;10;10;5;5;1	Serine/threonine-protein kinase 38-like	STK38L		11	51	44	44	39	43	44	41	40	34	28	32	34	37	39	36	35	30	23	26	34	37	39	36	35	30	23	26	84.1	76.7	76.7	54.002	464	464;213;264;131;202;94;89;129;56;64;87	3.82	3	1	83	358	13	0	323.31
Q9Y2W1;Q7Z5U1;Q05D20;Q6P0P7;Q6PJV4	Q9Y2W1	7;3;3;3;3	7;3;3;3;3	7;3;3;3;3	Thyroid hormone receptor-associated protein 3	THRAP3		5	7	7	7	1	0	0	0	4	0	6	1	1	0	0	0	4	0	6	1	1	0	0	0	4	0	6	1	12.3	12.3	12.3	108.66	955	955;373;373;374;375	1.71	9	4	4			0	25.952
Q9Y4B5	Q9Y4B5	2	2	2	Microtubule cross-linking factor 1	MTCL1		1	2	2	2	0	0	0	0	0	0	0	2	0	0	0	0	0	0	0	2	0	0	0	0	0	0	0	2	1.4	1.4	1.4	209.52	1905	1905	4				2		0.0074488	1.9307
Q9Y4B6	Q9Y4B6	1	1	1	Protein VPRBP	VPRBP		1	1	1	1	0	1	1	1	1	1	0	1	0	1	1	1	1	1	0	1	0	1	1	1	1	1	0	1	1.9	1.9	1.9	169.01	1507	1507	2		6				0	9.7236
Q9Y4E8;Q2NL66;F8W0H4;H0YI31;F8VVY7;F8VZG8;B4DN46;B7Z3J0;H0YHM4;H0YI26;Q53H56;A0A024R2X6;Q53FJ3;A0A024R2T0;Q13107;H7C189;B3KP28;B4DGK3;G5E9A6;Q6P453;Q08AK7;P51784	Q9Y4E8	34;6;5;5;4;4;3;3;2;2;2;2;2;2;2;1;1;1;1;1;1;1	34;6;5;5;4;4;3;3;2;2;2;2;2;2;2;1;1;1;1;1;1;1	34;6;5;5;4;4;3;3;2;2;2;2;2;2;2;1;1;1;1;1;1;1	Ubiquitin carboxyl-terminal hydrolase 15	USP15		22	34	34	34	17	0	11	15	15	16	9	13	17	0	11	15	15	16	9	13	17	0	11	15	15	16	9	13	47.7	47.7	47.7	112.42	981	981;235;175;240;106;139;122;150;87;157;916;916;963;963;963;621;689;690;920;923;963;963	2.81		21	87			0	250.4
Q9Y678;Q8WUI6;B3KW21;H0Y8X7;A0A140VK12;Q9UBF2;Q9NUP3;B3KND4;Q9H9B7;H0Y8G2	Q9Y678;Q8WUI6;B3KW21	28;23;18;6;3;3;2;2;2;1	28;23;18;6;3;3;2;2;2;1	28;23;18;6;3;3;2;2;2;1	Coatomer subunit gamma-1	COPG1;COPG	;;	10	28	28	28	18	1	14	7	16	14	3	14	18	1	14	7	16	14	3	14	18	1	14	7	16	14	3	14	48.1	48.1	48.1	97.717	874	874;699;610;188;871;871;483;681;799;76	3			90			0	159.54
Q9Y6Y0;B3KMY8;B3KM71;B3KSM1;Q6MZF3;H0Y5Y2;X6R674	Q9Y6Y0;B3KMY8;B3KM71	40;22;21;17;13;8;7	40;22;21;17;13;8;7	40;22;21;17;13;8;7	Influenza virus NS1A-binding protein	IVNS1ABP	;;	7	40	40	40	27	30	26	32	29	29	15	31	27	30	26	32	29	29	15	31	27	30	26	32	29	29	15	31	80.8	80.8	80.8	71.729	642	642;424;426;302;261;117;135	3.74			100	251	6	0	323.31
REV__B4DHC6;REV__M0R063;REV__B4DF14;REV__A0A087WT87;REV__E7EV13;REV__B7Z7Q5;REV__Q8N169;REV__P43003;REV__A0A024R050;REV__P48664	REV__B4DHC6;REV__M0R063;REV__B4DF14;REV__A0A087WT87;REV__E7EV13;REV__B7Z7Q5;REV__Q8N169;REV__P43003;REV__A0A024R050;REV__P48664	1;1;1;1;1;1;1;1;1;1	1;1;1;1;1;1;1;1;1;1	1;1;1;1;1;1;1;1;1;1			;;;;;;;;;	10	1	1	1	0	1	0	0	0	0	0	0	0	1	0	0	0	0	0	0	0	1	0	0	0	0	0	0	0	0	0	46.954	428	428;486;490;496;500;500;542;542;542;564	2		1				1	-2
REV__U3KQU8;REV__Q96HP4;REV__A0A024R2G9;REV__C9JLB7;REV__B4DQJ7	REV__U3KQU8;REV__Q96HP4;REV__A0A024R2G9;REV__C9JLB7;REV__B4DQJ7	1;1;1;1;1	1;1;1;1;1	1;1;1;1;1			;;;;	5	1	1	1	1	0	0	0	1	1	1	1	1	0	0	0	1	1	1	1	1	0	0	0	1	1	1	1	0	0	0	34.725	311	311;312;312;330;330	3.67			3	6		0.0022075	3.1446
REV__B4E0E1;REV__P09874;REV__B2R5W3;REV__A0A024R3T8	REV__B4E0E1;REV__P09874;REV__B2R5W3;REV__A0A024R3T8	1;1;1;1	1;1;1;1	1;1;1;1			;;;	4	1	1	1	0	0	0	0	0	0	0	1	0	0	0	0	0	0	0	1	0	0	0	0	0	0	0	1	0	0	0	111.13	993	993;1014;1014;1014	2		1				1	-2
REV__A0A0B5HJK3;REV__A0A087WV20;REV__A0A087WTU9;REV__Q8TCU4;REV__D6W5H5;REV__A0A087WZY3	REV__A0A0B5HJK3;REV__A0A087WV20;REV__A0A087WTU9;REV__Q8TCU4;REV__D6W5H5;REV__A0A087WZY3	1;1;1;1;1;1	1;1;1;1;1;1	1;1;1;1;1;1			;;;;;	6	1	1	1	0	0	0	0	0	0	1	0	0	0	0	0	0	0	1	0	0	0	0	0	0	0	1	0	0	0	0	216.06	1985	1985;3859;4126;4167;4167;4168	3			1			1	-2
REV__Q5H9U9;REV__A0A0K1H1B1	REV__Q5H9U9;REV__A0A0K1H1B1	1;1	1;1	1;1			;	2	1	1	1	0	0	0	0	1	0	0	0	0	0	0	0	1	0	0	0	0	0	0	0	1	0	0	0	0	0	0	197.67	1706	1706;1706	5					1	1	-2
REV__A0A0U1RR19;REV__Q96JZ0;REV__Q6NXU1;REV__Q5TA56;REV__Q9H9G7;REV__A8KA05	REV__A0A0U1RR19;REV__Q96JZ0;REV__Q6NXU1;REV__Q5TA56;REV__Q9H9G7;REV__A8KA05	1;1;1;1;1;1	1;1;1;1;1;1	1;1;1;1;1;1			;;;;;	6	1	1	1	0	0	0	1	0	0	0	0	0	0	0	1	0	0	0	0	0	0	0	1	0	0	0	0	0	0	0	7.1124	64	64;229;229;229;860;860	2		1				0.009311	1.9244
REV__A0A1B0GUA8	REV__A0A1B0GUA8	1	1	1				1	1	1	1	0	0	0	0	0	0	0	1	0	0	0	0	0	0	0	1	0	0	0	0	0	0	0	1	0	0	0	207.22	1845	1845	2		1				1	-2
REV__H0YDK8;REV__B3KU37;REV__E9PR38;REV__B4DU15;REV__H0YEH2;REV__Q14671;REV__Q5T1Z4;REV__Q5T1Z8	REV__H0YDK8;REV__B3KU37;REV__E9PR38;REV__B4DU15;REV__H0YEH2;REV__Q14671;REV__Q5T1Z4;REV__Q5T1Z8	1;1;1;1;1;1;1;1	1;1;1;1;1;1;1;1	1;1;1;1;1;1;1;1			;;;;;;;	8	1	1	1	0	0	0	0	1	0	0	0	0	0	0	0	1	0	0	0	0	0	0	0	1	0	0	0	0	0	0	95.696	900	900;925;944;1044;1125;1186;1189;1224	4				1		0.0075047	1.9818
REV__B4DL07	REV__B4DL07	1	1	1				1	1	1	1	0	0	0	0	0	1	1	0	0	0	0	0	0	1	1	0	0	0	0	0	0	1	1	0	0	0	0	78.459	683	683	3			2			1	-2
REV__B4E0G9;REV__Q0IIP3	REV__B4E0G9;REV__Q0IIP3	1;1	1;1	1;1			;	2	1	1	1	0	0	1	0	0	0	0	0	0	0	1	0	0	0	0	0	0	0	1	0	0	0	0	0	0	0	0	54.157	495	495;916	3			1			0.0056604	2.0562
REV__Q86XK9;REV__Q9H2U9;REV__C9JK28	REV__Q86XK9;REV__Q9H2U9;REV__C9JK28	1;1;1	1;1;1	1;1;1			;;	3	1	1	1	0	1	0	0	0	0	0	0	0	1	0	0	0	0	0	0	0	1	0	0	0	0	0	0	0	0	0	63.141	559	559;754;776	4				1		1	-2
REV__K7EPJ9;REV__Q14666;REV__F5GWP8;REV__Q04695;REV__CON__Q04695;REV__CON__Q9QWL7;REV__CON__Q9Z2K1;REV__CON__Q3ZAW8	REV__K7EPJ9;REV__Q14666;REV__F5GWP8;REV__Q04695;REV__CON__Q04695;REV__CON__Q9QWL7;REV__CON__Q9Z2K1;REV__CON__Q3ZAW8	1;1;1;1;1;1;1;1	1;1;1;1;1;1;1;1	1;1;1;1;1;1;1;1			;;;;;;;	8	1	1	1	0	0	0	0	0	1	0	0	0	0	0	0	0	1	0	0	0	0	0	0	0	1	0	0	0	0	0	24.865	231	231;266;349;432;432;433;469;474	1	2					1	-2
REV__D3DPC4;REV__Q53R41	REV__D3DPC4;REV__Q53R41	1;1	1;1	1;1			;	2	1	1	1	0	0	0	0	0	0	0	1	0	0	0	0	0	0	0	1	0	0	0	0	0	0	0	1	0	0	0	94.762	824	824;847	2		2				1	-2
REV__H3BPP2;REV__Q9NRP2	REV__H3BPP2;REV__Q9NRP2	1;1	1;1	1;1			;	2	1	1	1	0	0	0	0	1	0	0	1	0	0	0	0	1	0	0	1	0	0	0	0	1	0	0	1	0	0	0	6.5224	55	55;79	2		2				1	-2
REV__O00755	REV__O00755	1	1	1				1	1	1	1	1	0	0	0	0	0	0	0	1	0	0	0	0	0	0	0	1	0	0	0	0	0	0	0	0	0	0	39.005	349	349	4				1		1	-2
REV__Q5GH70	REV__Q5GH70	1	1	1				1	1	1	1	0	0	0	0	0	0	1	0	0	0	0	0	0	0	1	0	0	0	0	0	0	0	1	0	0	0	0	43.405	373	373	4				1		0.0037736	2.0582
REV__Q6ZQU7	REV__Q6ZQU7	1	1	1				1	1	1	1	0	0	1	1	1	0	0	1	0	0	1	1	1	0	0	1	0	0	1	1	1	0	0	1	0	0	0	44.524	403	403	3			4			1	-2
REV__Q96NG3	REV__Q96NG3	1	1	1				1	1	1	1	0	0	0	0	0	0	0	1	0	0	0	0	0	0	0	1	0	0	0	0	0	0	0	1	0	0	0	76.654	672	672	2		1				1	-2
REV__Q9H5Q2	REV__Q9H5Q2	1	1	1				1	1	1	1	0	0	0	0	0	0	0	1	0	0	0	0	0	0	0	1	0	0	0	0	0	0	0	1	0	0	0	15.845	149	149	4				1		1	-2
V9HVX8	V9HVX8	2	2	2		HEL-109		1	2	2	2	0	0	0	0	0	0	2	0	0	0	0	0	0	0	2	0	0	0	0	0	0	0	2	0	4.2	4.2	4.2	80.052	711	711	2		3				0	3.4865
W8QEH3	W8QEH3	33	1	0		LMNA		1	33	1	0	12	10	17	16	11	15	12	25	0	0	0	0	0	1	0	1	0	0	0	0	0	0	0	0	58.9	4.5	0	65.116	572	572	3.5			1	1		0.0021413	2.8437
[truncated: 148 more columns]
