# Supplementary material for: RNF219 attenuates global mRNA decay through inhibition of CCR4-NOT complex-mediated deadenylation
Source: Nat Commun. 2021 Dec 9;12:7175. doi: 10.1038/s41467-021-27471-6 (PMC8660800; doi:10.1038/s41467-021-27471-6)
Supplement: Supplementary file 5 — Supplementary Data 2 [file 41467_2021_27471_MOESM5_ESM.xlsx]

## Sheet: info
The supplied Excel spreadsheet contains RNA-Seq data derived from rRNA-depleted total RNA from 2 independent biological replicates. The table only contains values matching the following criteria: positive half-life in all conditions, R2>0.5. Abbreviations used: slope = slope of regression line; SE = standard error; hl = half-life; R2 = coefficient of determination; HeLa = parental; KO = RNF219 kn…

## Sheet: RNA-Seq
Gene symbol	condHeLa_rep1_slope	condHeLa_rep1_SE	condHeLa_rep1_hl	condHeLa_rep1_R2	condHeLa_rep2_slope	condHeLa_rep2_SE	condHeLa_rep2_hl	condHeLa_rep2_R2	condKO_rep1_slope	condKO_rep1_SE	condKO_rep1_hl	condKO_rep1_R2	condKO_rep2_slope	condKO_rep2_SE	condKO_rep2_hl	condKO_rep2_R2	condM_rep1_slope	condM_rep1_SE	condM_rep1_hl	condM_rep1_R2	condM_rep2_slope	condM_rep2_SE	condM_rep2_hl	condM_rep2_R2	condW_rep1_slope	condW_rep1_SE	condW_rep1_hl	condW_rep1_R2	condW_rep2_slope	condW_rep2_SE	condW_rep2_hl	condW_rep2_R2
URB2	-0.103254	0.051357	6.71305	0.668992	-0.101406	0.0381444	6.83536	0.779432	-0.136239	0.0111567	5.08774	0.986765	-0.120603	0.0237568	5.74735	0.927984	-0.137997	0.0232838	5.0229	0.94613	-0.117783	0.0360658	5.88495	0.842089	-0.0862514	0.0195581	8.03636	0.906752	-0.150381	0.0298636	4.60927	0.926893
MTHFR	-0.133811	0.0757811	5.18005	0.609214	-0.137118	0.0530276	5.05512	0.769752	-0.165176	0.00452355	4.19641	0.998502	-0.145952	0.0411132	4.74915	0.863037	-0.155652	0.00708259	4.45317	0.995876	-0.154406	0.0471298	4.48913	0.842932	-0.104862	0.047309	6.61011	0.71069	-0.183325	0.0368229	3.78098	0.925334
PUM1	-0.0849038	0.0277324	8.16391	0.824145	-0.068067	0.0354718	10.1833	0.648023	-0.0784682	0.0219791	8.83347	0.864369	-0.0940075	0.0126917	7.37332	0.964828	-0.0943842	0.0293577	7.34389	0.837874	-0.0844965	0.0379807	8.20327	0.712205	-0.052483	0.0130903	13.2071	0.889346	-0.121585	0.0176012	5.70091	0.959773
RLF	-0.187785	0.0663692	3.69117	0.800111	-0.172937	0.0763602	4.00809	0.71946	-0.203729	0.0365032	3.40231	0.939666	-0.250057	0.0438865	2.77195	0.94197	-0.189391	0.0455995	3.65988	0.896106	-0.174409	0.0435412	3.97426	0.889166	-0.181191	0.0125191	3.82551	0.990543	-0.241372	0.050992	2.8717	0.918054
MED8	-0.0740683	0.022782	9.35822	0.840893	-0.0941107	0.0283289	7.36523	0.846581	-0.130732	0.0157896	5.30205	0.971652	-0.131135	0.0188976	5.28575	0.960122	-0.115331	0.0412976	6.01006	0.795899	-0.0915269	0.0220153	7.57315	0.896288	-0.121469	0.0145242	5.70638	0.9722	-0.131078	0.0182146	5.28805	0.962816
PTCH2	-0.403897	0.152906	1.71615	0.777219	-0.299663	0.0654377	2.31309	0.912932	-0.439824	0.137342	1.57597	0.836805	-0.333016	0.130458	2.08142	0.765151	-0.359478	0.123151	1.92821	0.809895	-0.319457	0.118258	2.16977	0.784884	-0.396989	0.0401135	1.74601	0.979989	-0.46598	0.13632	1.4875	0.85385
CTTNBP2NL	-0.117013	0.0508108	5.92367	0.726156	-0.10222	0.0413202	6.78094	0.753693	-0.114142	0.0181339	6.07268	0.951946	-0.118113	0.035503	5.86851	0.846953	-0.131175	0.023747	5.28413	0.938486	-0.110839	0.0411823	6.25362	0.783639	-0.073353	0.0207322	9.44947	0.862243	-0.154802	0.0355975	4.47764	0.904356
POGK	-0.130917	0.0495981	5.29454	0.776967	-0.0923616	0.0495107	7.50471	0.63504	-0.139625	0.00855285	4.96435	0.992551	-0.13118	0.0273606	5.28393	0.919959	-0.14548	0.0249401	4.76456	0.944484	-0.111454	0.0374953	6.21913	0.815424	-0.0666729	0.00273824	10.3962	0.996638	-0.14753	0.0247839	4.69834	0.946573
ZNF281	-0.253216	0.0798381	2.73737	0.834152	-0.269428	0.0583571	2.57266	0.91422	-0.265991	0.0229051	2.60591	0.985386	-0.274197	0.0607838	2.52792	0.910512	-0.259494	0.0464593	2.67115	0.939753	-0.243912	0.0374276	2.84179	0.955026	-0.244917	0.0324863	2.83013	0.966008	-0.301632	0.0537849	2.29799	0.940211
HIST3H2BB	-0.381855	0.197926	1.81521	0.650481	-0.376754	0.149194	1.83979	0.761249	-0.516493	0.227721	1.34203	0.720055	-0.478206	0.126723	1.44947	0.87685	-0.41856	0.250023	1.65603	0.583555	-0.396629	0.123796	1.7476	0.836934	-0.472556	0.135222	1.46681	0.859281	-0.499951	0.177102	1.38643	0.79938
C1orf159	-0.166631	0.0250481	4.15978	0.956761	-0.163056	0.0265949	4.25099	0.949482	-0.249722	0.0169539	2.77568	0.990866	-0.2088	0.00634638	3.31967	0.998156	-0.195019	0.0467812	3.55425	0.896793	-0.190296	0.0362713	3.64248	0.932261	-0.0948467	0.0145689	7.30808	0.954937	-0.182824	0.0384177	3.79134	0.918853
B3GALT6	-0.120244	0.0411564	5.76451	0.810174	-0.119122	0.0281982	5.81881	0.899224	-0.167747	0.00274858	4.1321	0.999463	-0.15025	0.0306603	4.6133	0.92312	-0.14365	0.0261689	4.82525	0.937759	-0.129048	0.0267228	5.37123	0.921013	-0.0647046	0.0153006	10.7125	0.899415	-0.137828	0.0215908	5.02906	0.953217
UBE2J2	-0.0738332	0.0279313	9.38801	0.777468	-0.0511307	0.033459	13.5564	0.538667	-0.098293	0.0183153	7.05185	0.935068	-0.092277	0.0136126	7.51159	0.958291	-0.102297	0.0212851	6.77581	0.920313	-0.0947305	0.0238902	7.31705	0.887154	-0.0526833	0.0131548	13.1569	0.88913	-0.0731046	0.0293882	9.48158	0.755737
CPTP	-0.192911	0.0291348	3.59309	0.956372	-0.163468	0.0228808	4.24027	0.962293	-0.192183	0.0126615	3.60669	0.991394	-0.212245	0.0253893	3.26579	0.972177	-0.177995	0.0237408	3.89419	0.965643	-0.157545	0.0389143	4.39969	0.891247	-0.0675348	0.0102212	10.2636	0.956195	-0.178574	0.0188198	3.88158	0.978269
AL391244.1	-0.164927	0.0652913	4.20275	0.761359	-0.17572	0.0528009	3.94461	0.847041	-0.203029	0.00553582	3.41403	0.998515	-0.206127	0.050141	3.36272	0.894179	-0.170052	0.0199032	4.0761	0.973333	-0.150811	0.0482438	4.59613	0.830105	-0.126778	0.0502211	5.46741	0.761125	-0.182708	0.0337215	3.79375	0.936217
AL391244.3	-0.593929	0.113867	1.16705	0.931522	-0.208477	0.102649	3.32482	0.67346	-0.328144	0.191344	2.11233	0.595225	-0.329579	0.166947	2.10313	0.660861	-0.294325	0.143281	2.35504	0.678439	-0.240412	0.0636778	2.88316	0.876953	-0.271577	0.138223	2.5523	0.658724	-0.331754	0.129895	2.08934	0.765342
LRRC47	-0.0434331	0.0287318	15.959	0.533272	-0.0489502	0.0236891	14.1603	0.681012	-0.0697428	0.0150218	9.93862	0.915093	-0.0647582	0.0241144	10.7036	0.782884	-0.0832135	0.0220031	8.32974	0.877322	-0.0616611	0.0299754	11.2412	0.67905	-0.0320617	0.00864907	21.6192	0.872947	-0.0675241	0.0187159	10.2652	0.866813
HES2	-0.158934	0.0493318	4.36122	0.838444	-0.109518	0.0680055	6.32906	0.564601	-0.155906	0.0159326	4.44592	0.97954	-0.201908	0.0213467	3.43299	0.978133	-0.202704	0.0248406	3.4195	0.970841	-0.133622	0.0156909	5.18736	0.973162	-0.0625025	0.0332292	11.0899	0.638857	-0.159487	0.0276391	4.3461	0.943338
ZBTB48	-0.139003	0.091154	4.98655	0.537616	-0.182085	0.0475932	3.80671	0.879788	-0.31578	0.0351403	2.19503	0.975832	-0.294752	0.0503187	2.35163	0.944923	-0.233647	0.0362795	2.96664	0.953998	-0.202026	0.0262241	3.43097	0.9674	-0.289445	0.0608667	2.39475	0.918745	-0.289757	0.0430213	2.39217	0.957773
KLHL21	-0.229948	0.102405	3.01437	0.715998	-0.268999	0.0647913	2.57677	0.896035	-0.28845	0.0627984	2.403	0.913413	-0.29407	0.0531559	2.35708	0.938661	-0.278731	0.0985006	2.4868	0.800148	-0.237634	0.0570954	2.91687	0.896495	-0.263402	0.0479295	2.63152	0.937892	-0.280179	0.0645668	2.47395	0.903985
PHF13	-0.426079	0.131015	1.6268	0.840972	-0.391404	0.170996	1.77092	0.723732	-0.565321	0.0528118	1.22611	0.982845	-0.550472	0.105692	1.25919	0.931332	-0.386958	0.121336	1.79127	0.835671	-0.298102	0.105878	2.3252	0.798532	-0.305206	0.140392	2.27108	0.702649	-0.488024	0.0769571	1.42031	0.952623
THAP3	-0.190056	0.0721161	3.64706	0.776423	-0.209667	0.0297823	3.30595	0.961211	-0.320786	0.00862121	2.16078	0.998558	-0.303491	0.0439533	2.28392	0.95974	-0.247617	0.0470706	2.79928	0.932599	-0.203327	0.0471901	3.40903	0.902746	-0.275112	0.0110535	2.51951	0.996782	-0.293174	0.0382122	2.36428	0.96714
ERRFI1	-0.126914	0.0557586	5.46155	0.721479	-0.0907251	0.0423401	7.64008	0.696578	-0.105553	0.0143197	6.56683	0.964497	-0.105613	0.0122759	6.56309	0.97369	-0.113181	0.0219945	6.12421	0.929776	-0.0606268	0.0352867	11.433	0.596117	-0.0795331	0.00561893	8.71521	0.990116	-0.125377	0.0357949	5.52852	0.859831
ENO1-IT1	-0.161256	0.0877682	4.29842	0.627953	-0.161748	0.0924109	4.28536	0.605023	-0.261129	0.122349	2.65443	0.694899	-0.245409	0.0444897	2.82445	0.938324	-0.232377	0.0951423	2.98286	0.748913	-0.207297	0.110883	3.34374	0.636038	-0.228425	0.0860254	3.03447	0.779023	-0.302616	0.0911784	2.29052	0.846336
GPR157	-0.193474	0.0617257	3.58263	0.830861	-0.186561	0.034856	3.7154	0.934742	-0.199364	0.0082666	3.4768	0.996573	-0.204874	0.056531	3.38329	0.867848	-0.1878	0.0370923	3.69089	0.927626	-0.149371	0.0432489	4.64045	0.856408	-0.171792	0.0298703	4.0348	0.942983	-0.211513	0.0500192	3.27709	0.899403
SPSB1	-0.306307	0.111258	2.26291	0.791224	-0.383128	0.0478892	1.80918	0.969699	-0.377768	0.0693212	1.83485	0.936903	-0.422366	0.0535855	1.64111	0.968812	-0.287989	0.0319968	2.40686	0.975906	-0.273677	0.0364737	2.53272	0.965695	-0.29241	0.0234693	2.37046	0.98728	-0.384334	0.0178845	1.8035	0.995688
TMEM201	-0.0989426	0.0412401	7.00555	0.742138	-0.0681227	0.0354819	10.175	0.648266	-0.132887	0.019514	5.21608	0.958655	-0.106849	0.0289835	6.48714	0.871719	-0.107407	0.0251502	6.45348	0.901177	-0.0978882	0.0367787	7.08101	0.779828	-0.0590116	0.00944102	11.7459	0.951302	-0.125745	0.0219923	5.5123	0.94235
PEX14	-0.118804	0.0210787	5.83439	0.94077	-0.11941	0.0302071	5.80477	0.886534	-0.138147	0.0148031	5.01745	0.977551	-0.0830892	0.0225654	8.34221	0.87145	-0.10699	0.0113731	6.47861	0.9779	-0.0937661	0.0357574	7.3923	0.774683	-0.0572761	0.0298776	12.1019	0.647576	-0.102685	0.0296784	6.75021	0.856848
UBIAD1	-0.11439	0.0261664	6.0595	0.905264	-0.119277	0.026189	5.81125	0.912062	-0.111766	0.0119212	6.20176	0.977753	-0.111997	0.0303799	6.18897	0.871718	-0.141833	0.0303116	4.88707	0.916299	-0.107458	0.0329925	6.45042	0.841374	-0.0746099	0.0285274	9.29028	0.773761	-0.137719	0.0198441	5.03307	0.960131
KIAA2013	-0.0464386	0.032011	14.9261	0.512736	-0.0390003	0.0155425	17.7729	0.758933	-0.061746	0.0112656	11.2258	0.937579	-0.0593542	0.0198448	11.6782	0.817277	-0.0595491	0.0203996	11.6399	0.80991	-0.0677129	0.0360302	10.2366	0.638461	-0.0191691	0.00756438	36.1595	0.762522	-0.0597924	0.0165943	11.5926	0.866515
TMEM51	-0.454398	0.0452896	1.52542	0.980519	-0.325463	0.0505798	2.12972	0.953922	-0.505552	0.0224309	1.37107	0.996078	-0.322205	0.0582645	2.15126	0.938615	-0.228376	0.0781203	3.03511	0.810359	-0.292308	0.0625974	2.37129	0.915986	-0.244209	0.056567	2.83834	0.903091	-0.285628	0.0332191	2.42675	0.97366
DNAJC16	-0.0837905	0.0493208	8.27238	0.590685	-0.0692289	0.0341554	10.0124	0.672574	-0.0737171	0.00732803	9.4028	0.980619	-0.0790699	0.0279148	8.76626	0.800465	-0.147326	0.0283911	4.70485	0.930861	-0.0893895	0.0334261	7.75423	0.781458	-0.0561773	0.0242732	12.3386	0.728126	-0.115026	0.0342878	6.02601	0.849104
FBXO42	-0.165311	0.0408554	4.19299	0.891139	-0.155723	0.0512501	4.45117	0.821943	-0.218267	0.0287996	3.17568	0.966352	-0.173722	0.0277262	3.98998	0.951524	-0.179923	0.0127584	3.85247	0.990044	-0.162448	0.050303	4.26689	0.839085	-0.11571	0.0166087	5.99038	0.960425	-0.212922	0.0179857	3.2554	0.98593
NBPF1	-0.191407	0.104557	3.62132	0.626259	-0.187864	0.110926	3.68962	0.589176	-0.227291	0.0781054	3.0496	0.80895	-0.257062	0.111086	2.69642	0.728075	-0.313406	0.0675884	2.21166	0.914899	-0.281511	0.0923025	2.46224	0.823036	-0.198968	0.0812295	3.48372	0.749994	-0.270232	0.0825498	2.56501	0.84272
ARHGEF10L	-0.129997	0.054602	5.33202	0.739185	-0.0773235	0.0295616	8.96425	0.7738	-0.157082	0.0134329	4.41264	0.985585	-0.153207	0.0270667	4.52425	0.941245	-0.127682	0.039874	5.42872	0.836783	-0.0929907	0.0424669	7.45394	0.705661	-0.0612104	0.00580834	11.324	0.98231	-0.113697	0.0143308	6.09647	0.969204
IFFO2	-0.197986	0.0708487	3.50098	0.79611	-0.211323	0.0342112	3.28004	0.950194	-0.252303	0.0431244	2.74728	0.944796	-0.326436	0.0185306	2.12338	0.993596	-0.190327	0.030739	3.64188	0.950418	-0.180956	0.057988	3.83048	0.829612	-0.144262	0.0139624	4.80478	0.98161	-0.271073	0.0426573	2.55705	0.95281
PQLC2	-0.172081	0.0401349	4.02804	0.901879	-0.157218	0.0451628	4.40883	0.85834	-0.234344	0.0252488	2.95782	0.97731	-0.242579	0.0438277	2.85741	0.938715	-0.212866	0.0375289	3.25626	0.941473	-0.174014	0.0323886	3.98329	0.935203	-0.185309	0.0254949	3.7405	0.963524	-0.230067	0.0136267	3.0128	0.993033
MUL1	-0.256839	0.049797	2.69877	0.930075	-0.252184	0.0420251	2.74858	0.947382	-0.270192	0.0177956	2.56539	0.991399	-0.278081	0.0345426	2.49261	0.970064	-0.233369	0.0290606	2.97018	0.969919	-0.207236	0.0375768	3.34472	0.938301	-0.225436	0.0381358	3.07469	0.945865	-0.267181	0.020931	2.5943	0.987874
ZBTB40	-0.111518	0.078766	6.21557	0.500565	-0.129716	0.0429846	5.34357	0.819929	-0.169416	0.00843245	4.0914	0.99507	-0.167359	0.0455649	4.14167	0.870891	-0.162702	0.0402267	4.26022	0.891062	-0.142133	0.0531028	4.87676	0.781754	-0.13259	0.0104033	5.22775	0.987837	-0.209451	0.0325788	3.30935	0.953846
LUZP1	-0.17261	0.0438315	4.01568	0.885768	-0.127484	0.0487744	5.43714	0.773542	-0.138991	0.0226982	4.98699	0.949363	-0.122014	0.0317647	5.68088	0.88063	-0.14627	0.0267825	4.73882	0.93716	-0.132353	0.0380163	5.2371	0.858365	-0.109512	0.0284005	6.32943	0.881436	-0.18309	0.0364317	3.78583	0.926623
ZNF436	-0.258582	0.139609	2.68057	0.631717	-0.32895	0.140745	2.10715	0.731996	-0.389932	0.105527	1.77761	0.872236	-0.376221	0.130767	1.84239	0.805397	-0.322813	0.141933	2.14721	0.721174	-0.263525	0.12637	2.63029	0.684972	-0.343652	0.111958	2.017	0.824894	-0.435004	0.126777	1.59343	0.854793
E2F2	-0.166943	0.0684416	4.152	0.748419	-0.171993	0.0564701	4.03009	0.82264	-0.268813	0.00726985	2.57855	0.998539	-0.246056	0.0398652	2.81703	0.95012	-0.227912	0.0245926	3.04129	0.977243	-0.19334	0.0451283	3.58511	0.901743	-0.134863	0.0155042	5.13965	0.974248	-0.262452	0.0390203	2.64104	0.957663
ID3	-0.343501	0.0636459	2.01789	0.93575	-0.369718	0.0579985	1.8748	0.953091	-0.409761	0.0644708	1.69159	0.952825	-0.44259	0.0182264	1.56612	0.99662	-0.330093	0.0835121	2.09986	0.886514	-0.305584	0.0444358	2.26827	0.959426	-0.329583	0.0577997	2.1031	0.942054	-0.417048	0.0558359	1.66203	0.965391
PNRC2	-0.115783	0.0690452	5.98661	0.584376	-0.10996	0.047463	6.30365	0.728531	-0.162788	0.0496614	4.25798	0.843076	-0.180296	0.0533454	3.8445	0.851001	-0.163078	0.0457471	4.25041	0.864016	-0.114775	0.0463819	6.03921	0.753798	-0.177214	0.0441718	3.91136	0.889475	-0.18078	0.0570158	3.83421	0.834071
LDLRAP1	-0.0387678	0.0225346	17.8795	0.596747	-0.0460382	0.030476	15.0559	0.532931	-0.0824777	0.0270303	8.40406	0.823172	-0.0648646	0.0248476	10.6861	0.773106	-0.111621	0.0232885	6.2098	0.919912	-0.070563	0.0415641	9.82309	0.590345	-0.00629881	0.00183899	110.044	0.854352	-0.0913145	0.018491	7.59077	0.924205
AUNIP	-0.228774	0.0490371	3.02984	0.915843	-0.210463	0.0440591	3.29344	0.919414	-0.270183	0.0298651	2.56547	0.976146	-0.260986	0.0403	2.65588	0.954483	-0.240667	0.0345974	2.8801	0.960309	-0.199482	0.0382015	3.47474	0.931665	-0.191218	0.0122423	3.6249	0.991869	-0.263803	0.0186794	2.62752	0.990072
PAFAH2	-0.0690826	0.0273853	10.0336	0.760869	-0.0521812	0.0288785	13.2835	0.620131	-0.105838	0.0255752	6.54915	0.895428	-0.0951281	0.0131885	7.28646	0.962981	-0.0996933	0.0281758	6.95279	0.862252	-0.0558149	0.0290657	12.4187	0.648355	-0.0476378	0.0277251	14.5504	0.596145	-0.0892655	0.03455	7.76501	0.76946
PDIK1L	-0.146211	0.0653417	4.74073	0.714573	-0.0977509	0.0602484	7.09096	0.568257	-0.193957	0.0537813	3.57372	0.866721	-0.171954	0.0175098	4.031	0.979683	-0.129577	0.0305956	5.34931	0.899682	-0.101356	0.0341241	6.83872	0.815195	-0.188195	0.0275405	3.68313	0.958928	-0.17992	0.050148	3.85252	0.865521
ZNF593	-0.0657031	0.0119332	10.5497	0.93811	-0.118471	0.0141992	5.85076	0.972073	-0.0943885	0.0114112	7.34355	0.971598	-0.0738462	0.0192369	9.38636	0.880499	-0.0835655	0.0378376	8.29466	0.709201	-0.0639362	0.025411	10.8412	0.759923	-0.114914	0.00843946	6.03186	0.989328	-0.0906862	0.0106938	7.64336	0.972942
ARID1A	-0.162041	0.0566625	4.27761	0.803502	-0.147627	0.0532522	4.69527	0.7935	-0.117413	0.0289359	5.90352	0.891686	-0.145099	0.048672	4.77708	0.816299	-0.108486	0.0448604	6.38928	0.745164	-0.096297	0.056821	7.19801	0.589504	-0.0705643	0.0147249	9.82292	0.919887	-0.194139	0.0366491	3.57036	0.933468
SFN	-0.0702757	0.0317357	9.86326	0.710296	-0.0639547	0.0330764	10.8381	0.651482	-0.114434	0.0171687	6.05718	0.95692	-0.0773333	0.0210504	8.96311	0.870936	-0.0927865	0.0197988	7.47034	0.916538	-0.075606	0.0309566	9.16789	0.7489	-0.0379208	0.0259705	18.2788	0.515977	-0.0913431	0.0231571	7.58839	0.886099
GPN2	-0.110631	0.0412788	6.26539	0.782204	-0.0898207	0.0214988	7.71701	0.8972	-0.13666	0.0117064	5.07207	0.985537	-0.147633	0.0419849	4.69506	0.86077	-0.160058	0.0206763	4.3306	0.967703	-0.13823	0.0412887	5.01444	0.848581	-0.100816	0.0198522	6.87536	0.92803	-0.12862	0.0410298	5.3891	0.830895
GPATCH3	-0.24137	0.0539187	2.87173	0.909254	-0.245565	0.0152838	2.82266	0.992312	-0.316667	0.0189091	2.18889	0.992919	-0.279265	0.0309772	2.48204	0.975983	-0.235389	0.0459108	2.94469	0.929296	-0.261468	0.0498	2.65098	0.932355	-0.32582	0.0175859	2.12739	0.994207	-0.282437	0.0292492	2.45417	0.979001
FAM46B	-0.489091	0.0883445	1.41721	0.938743	-0.518438	0.12457	1.33699	0.896484	-0.561935	0.0943095	1.2335	0.946671	-0.726832	0.111959	0.953656	0.954695	-0.415955	0.111097	1.6664	0.875141	-0.353275	0.0428662	1.96206	0.971396	-0.487073	0.0154394	1.42309	0.997994	-0.704222	0.0411735	0.984274	0.99321
AHDC1	-0.266125	0.0809922	2.6046	0.843708	-0.346718	0.0425981	1.99917	0.970695	-0.288362	0.0357407	2.40374	0.970192	-0.228813	0.0211289	3.02932	0.983232	-0.232379	0.0543475	2.98283	0.901393	-0.218708	0.0416616	3.16928	0.932338	-0.276294	0.0743536	2.50874	0.873483	-0.285366	0.052927	2.42897	0.93563
PPP1R8	-0.0540009	0.0377531	12.8358	0.50568	-0.0691586	0.0271442	10.0226	0.764468	-0.102345	0.00934264	6.77265	0.983607	-0.0976281	0.0137441	7.09987	0.961873	-0.103032	0.0260688	6.72751	0.886497	-0.0718962	0.0366503	9.64094	0.658014	-0.081005	0.00491462	8.55685	0.992692	-0.102995	0.0141014	6.72994	0.963864
SESN2	-0.343725	0.113682	2.01658	0.820498	-0.323947	0.0976227	2.13969	0.84629	-0.417349	0.0912957	1.66084	0.912655	-0.387435	0.0649648	1.78907	0.946761	-0.288755	0.140932	2.40047	0.677312	-0.180038	0.116778	3.85	0.543053	-0.231525	0.113867	2.99383	0.673962	-0.49108	0.0674824	1.41147	0.963608
MED18	-0.3258	0.012382	2.12752	0.99712	-0.381652	0.0366566	1.81618	0.981884	-0.37449	0.0222926	1.85091	0.992963	-0.332154	0.0454195	2.08682	0.963951	-0.260667	0.0382322	2.65913	0.95875	-0.269603	0.0309768	2.57099	0.974276	-0.34639	0.0299145	2.00106	0.985303	-0.301822	0.0175028	2.29654	0.993319
RAB42	-0.137989	0.0425973	5.02321	0.839918	-0.156317	0.04785	4.43423	0.842173	-0.194156	0.01535	3.57005	0.987653	-0.16131	0.0339961	4.29699	0.918416	-0.153363	0.0206091	4.51964	0.965143	-0.147193	0.0278866	4.70909	0.933021	-0.104771	0.0581378	6.61584	0.618874	-0.148968	0.0420122	4.65299	0.862759
GMEB1	-0.064149	0.0407384	10.8053	0.553526	-0.0717323	0.0264012	9.66298	0.786829	-0.0710897	0.0123988	9.75032	0.942651	-0.115827	0.0176936	5.98432	0.95541	-0.106405	0.012436	6.51422	0.973407	-0.106825	0.0253118	6.48863	0.899048	-0.125563	0.0257744	5.52033	0.922278	-0.137863	0.0165073	5.02781	0.972125
YTHDF2	-0.219763	0.0297947	3.15407	0.964542	-0.233497	0.040055	2.96854	0.944417	-0.233123	0.0171962	2.97331	0.989235	-0.231447	0.0224042	2.99484	0.981604	-0.202254	0.0257238	3.42711	0.968662	-0.187362	0.0312036	3.6995	0.947443	-0.163363	0.0109628	4.24299	0.991074	-0.231148	0.0105171	2.99872	0.995877
IQCC	-0.355393	0.195386	1.95037	0.623245	-0.311272	0.197745	2.22682	0.553352	-0.474501	0.105327	1.46079	0.910296	-0.369682	0.169184	1.87498	0.704779	-0.429153	0.131013	1.61515	0.84289	-0.366177	0.106916	1.89293	0.854333	-0.464183	0.056476	1.49326	0.971245	-0.417538	0.109997	1.66008	0.878115
ZBTB8A	-0.102548	0.0551225	6.75925	0.633764	-0.0777714	0.034558	8.91262	0.716898	-0.132484	0.0324107	5.23194	0.893099	-0.0989853	0.0438734	7.00253	0.717923	-0.142684	0.0294425	4.85793	0.921524	-0.0839462	0.0361022	8.25704	0.729975	-0.131715	0.0206905	5.26247	0.952969	-0.12602	0.0399008	5.50029	0.832987
SYNC	-0.0749555	0.0328806	9.24745	0.722095	-0.110075	0.0394751	6.29702	0.795409	-0.119478	0.0116191	5.80147	0.981436	-0.115827	0.0224039	5.98434	0.930382	-0.139636	0.0259972	4.96396	0.93517	-0.118146	0.0328182	5.86685	0.866312	-0.0870594	0.00508393	7.96177	0.993226	-0.14044	0.0157391	4.93552	0.975496
RNF19B	-0.0977086	0.0385548	7.09402	0.762543	-0.064978	0.0305556	10.6674	0.693355	-0.138341	0.0209546	5.01044	0.956126	-0.105958	0.0393663	6.54172	0.783659	-0.134691	0.0203464	5.14622	0.956354	-0.0860943	0.0422942	8.05102	0.674463	-0.0853824	0.0194491	8.11815	0.905982	-0.161532	0.0212831	4.29109	0.966445
ZSCAN20	-0.178345	0.102264	3.88655	0.603289	-0.225688	0.0591765	3.07127	0.879118	-0.276612	0.0513183	2.50585	0.935595	-0.289208	0.0915379	2.39671	0.833083	-0.359978	0.0745893	1.92552	0.920922	-0.248965	0.0582899	2.78412	0.901199	-0.306058	0.0601161	2.26476	0.928365	-0.295328	0.0777894	2.34704	0.878149
SMIM12	-0.11079	0.0265434	6.25638	0.897023	-0.116574	0.0208146	5.946	0.940059	-0.168273	0.0245944	4.11919	0.959026	-0.150981	0.0254687	4.59095	0.946153	-0.127304	0.0210762	5.44484	0.94803	-0.119132	0.0206458	5.81832	0.943336	-0.127622	0.0319258	5.43125	0.888763	-0.119812	0.0163542	5.7853	0.964075
ZMYM6	-0.0717042	0.0318153	9.66676	0.717493	-0.0479896	0.0290481	14.4437	0.577109	-0.0662698	0.00405378	10.4595	0.992572	-0.0773412	0.0369772	8.9622	0.686262	-0.0928592	0.0419501	7.46449	0.710139	-0.0567138	0.0344618	12.2218	0.57522	-0.0625405	0.00959058	11.0832	0.95508	-0.0890517	0.00647146	7.78365	0.989548
ZMYM1	-0.124717	0.0494933	5.55778	0.760471	-0.113216	0.0440669	6.12233	0.767461	-0.13136	0.0200472	5.27669	0.955492	-0.138032	0.0322133	5.02166	0.901771	-0.133055	0.029523	5.20948	0.91036	-0.121159	0.0251094	5.72095	0.920896	-0.134103	0.022609	5.16877	0.94621	-0.144637	0.0187475	4.79231	0.967491
C1orf216	-0.123815	0.05551	5.59824	0.713267	-0.0988839	0.032141	7.00971	0.82556	-0.160751	0.00431459	4.31192	0.998561	-0.150834	0.0384918	4.59542	0.884763	-0.147632	0.040249	4.6951	0.870584	-0.119438	0.0226382	5.8034	0.932966	-0.137838	0.023668	5.02872	0.944316	-0.141632	0.0240502	4.89401	0.945475
ADPRHL2	-0.122965	0.0314387	5.63694	0.88438	-0.131884	0.0202349	5.25572	0.955036	-0.163325	0.00985482	4.24397	0.992771	-0.171658	0.0189723	4.03796	0.976152	-0.146788	0.0184896	4.72209	0.969244	-0.141406	0.0357129	4.90181	0.886864	-0.143964	0.00958172	4.81472	0.991218	-0.148363	0.0322684	4.67196	0.913568
STK40	-0.122776	0.0499616	5.64564	0.751207	-0.19802	0.0248933	3.5004	0.969362	-0.136967	0.0273666	5.06071	0.926059	-0.160293	0.0469525	4.32426	0.853533	-0.185853	0.049059	3.72954	0.877688	-0.14435	0.0221977	4.80184	0.954841	-0.136113	0.0118522	5.09242	0.985062	-0.16451	0.0421126	4.21339	0.884127
SNIP1	-0.303062	0.0478456	2.28714	0.952519	-0.324701	0.0391835	2.13473	0.971699	-0.290921	0.0294079	2.38259	0.979973	-0.317755	0.0427577	2.18139	0.965052	-0.269863	0.046014	2.56852	0.945049	-0.229662	0.0278578	3.01811	0.971414	-0.292718	0.017468	2.36797	0.992928	-0.308628	0.0312859	2.2459	0.979862
CDCA8	-0.0917406	0.0518723	7.55551	0.609976	-0.124141	0.0216415	5.58356	0.942701	-0.121833	0.0241547	5.68931	0.927116	-0.116046	0.0307499	5.97305	0.876862	-0.124411	0.0161214	5.57142	0.967509	-0.103119	0.0306686	6.72184	0.849685	-0.0719253	0.025196	9.63704	0.802935	-0.121765	0.0316861	5.6925	0.880722
FHL3	-0.088439	0.0316249	7.83758	0.796342	-0.141351	0.031705	4.90372	0.908578	-0.148185	0.033719	4.67757	0.906163	-0.0901327	0.031919	7.6903	0.799475	-0.151069	0.0525378	4.58827	0.805224	-0.137603	0.0270962	5.03729	0.92803	-0.0803226	0.0331726	8.62954	0.745643	-0.165514	0.0343011	4.18785	0.920898
MYCL	-0.256604	0.0522299	2.70123	0.923481	-0.168957	0.0706586	4.10252	0.740855	-0.256582	0.0161758	2.70146	0.992114	-0.221548	0.0319466	3.12865	0.960075	-0.180771	0.0498981	3.8344	0.867765	-0.200881	0.0167623	3.45054	0.986266	-0.181139	0.101495	3.82661	0.614285	-0.216171	0.012151	3.20648	0.993721
AL050341.2	-0.095285	0.0490231	7.27446	0.653852	-0.0396965	0.0257576	17.4612	0.542876	-0.0901811	0.0273675	7.68617	0.844458	-0.0680724	0.00735121	10.1825	0.977207	-0.170733	0.0295099	4.05984	0.943619	-0.0507054	0.0261657	13.6701	0.652494	-0.160546	0.0617365	4.31743	0.771758	-0.0751156	0.0251498	9.22774	0.816859
ZNF684	-0.187573	0.0642938	3.69535	0.809731	-0.190231	0.0687188	3.64371	0.79303	-0.212145	0.0222907	3.26733	0.978396	-0.235674	0.0432694	2.94113	0.936841	-0.225107	0.0749122	3.07919	0.818671	-0.248938	0.0737212	2.78442	0.850773	-0.203909	0.0862815	3.3993	0.736328	-0.210968	0.0687583	3.28556	0.824779
CITED4	-0.279766	0.0133247	2.4776	0.995484	-0.294594	0.0516967	2.35289	0.941984	-0.415331	0.040691	1.6689	0.981164	-0.405267	0.07733	1.71035	0.932124	-0.285796	0.0503884	2.42532	0.941469	-0.266826	0.0537654	2.59775	0.924895	-0.243263	0.0175983	2.84937	0.989642	-0.405388	0.0272739	1.70984	0.991028
FOXJ3	-0.105153	0.0544937	6.59177	0.650565	-0.0976576	0.0378959	7.09773	0.768543	-0.116207	0.0207251	5.96474	0.94019	-0.121696	0.0247605	5.69573	0.923537	-0.09122	0.0294719	7.59863	0.827288	-0.088359	0.0416356	7.84467	0.692484	-0.0724098	0.0165025	9.57256	0.905895	-0.171069	0.0200098	4.05186	0.973365
ERMAP	-0.12543	0.0754668	5.52615	0.580048	-0.113841	0.0699186	6.08876	0.569984	-0.204507	0.0156581	3.38936	0.988411	-0.149688	0.0185964	4.63062	0.970056	-0.188132	0.0154046	3.68437	0.986768	-0.157768	0.041276	4.39346	0.879589	-0.132524	0.0283838	5.23035	0.915965	-0.216401	0.0304691	3.20306	0.961863
ZNF691	-0.240658	0.153551	2.88021	0.551206	-0.344636	0.112106	2.01125	0.825338	-0.37496	0.100623	1.84859	0.874103	-0.424843	0.0867998	1.63154	0.922947	-0.310175	0.113515	2.2347	0.788724	-0.350299	0.0700205	1.97873	0.926003	-0.341513	0.104089	2.02964	0.84332	-0.403227	0.112577	1.719	0.86513
RNF220	-0.0599544	0.0347038	11.5612	0.598766	-0.0785025	0.0174759	8.82962	0.909822	-0.119151	0.0201108	5.81738	0.946095	-0.112163	0.0197171	6.17984	0.941793	-0.097276	0.0282939	7.12557	0.855284	-0.0816918	0.0372792	8.48491	0.705969	-0.0567716	0.0184218	12.2094	0.826045	-0.0990199	0.0076592	7.00008	0.988175
HPDL	-0.0505885	0.00814629	13.7017	0.950695	-0.0507491	0.0281285	13.6583	0.619416	-0.0788765	0.0140651	8.78776	0.940208	-0.0606695	0.0234032	11.425	0.77065	-0.0884703	0.0247007	7.8348	0.865125	-0.0769394	0.0333871	9.009	0.726424	-0.0342145	0.00972495	20.2589	0.860897	-0.0564342	0.0245571	12.2824	0.725319
TOE1	-0.0616735	0.0327734	11.239	0.639069	-0.07285	0.0297355	9.51472	0.750068	-0.118791	0.00754448	5.83504	0.991997	-0.105818	0.0188239	6.55037	0.940478	-0.118557	0.0205608	5.84652	0.94326	-0.0968827	0.0286973	7.1545	0.850718	-0.0541692	0.00387558	12.796	0.989866	-0.0887049	0.0209961	7.81408	0.89924
PIK3R3	-0.184748	0.0877622	3.75185	0.689028	-0.184543	0.0706475	3.75601	0.773331	-0.224709	0.0354623	3.08464	0.952553	-0.226994	0.0633577	3.05359	0.865193	-0.215088	0.0300722	3.22263	0.962375	-0.168079	0.0420601	4.12393	0.888699	-0.181103	0.042893	3.82737	0.899127	-0.253361	0.0603093	2.73581	0.898212
STIL	-0.126163	0.0597276	5.49406	0.690491	-0.102833	0.045897	6.74054	0.715094	-0.13631	0.0194054	5.08507	0.961045	-0.137022	0.0377741	5.05865	0.868057	-0.155052	0.0269085	4.47043	0.943186	-0.109978	0.0423345	6.30262	0.771395	-0.0563028	0.0147009	12.3111	0.880011	-0.163512	0.0271774	4.23913	0.947641
CDKN2C	-0.055828	0.0272278	12.4158	0.677636	-0.0646292	0.0262208	10.725	0.752331	-0.0840743	0.00793163	8.24446	0.982511	-0.0865937	0.0133075	8.0046	0.954897	-0.0966232	0.0219685	7.17371	0.9063	-0.0726649	0.0211634	9.53895	0.854957	-0.0999319	0.0321022	6.9362	0.828919	-0.0707857	0.0251378	9.79219	0.798577
KTI12	-0.428223	0.0568001	1.61866	0.966009	-0.382288	0.108934	1.81315	0.860292	-0.421229	0.0752926	1.64553	0.939938	-0.465246	0.0835054	1.48985	0.939469	-0.415716	0.0919067	1.66736	0.910952	-0.407251	0.0383796	1.70201	0.982547	-0.542057	0.0236943	1.27873	0.996193	-0.487295	0.0664118	1.42244	0.964182
COA7	-0.138304	0.0427201	5.01178	0.839756	-0.127931	0.042192	5.41813	0.821329	-0.168829	0.00262742	4.10563	0.999516	-0.173243	0.0275278	4.001	0.951931	-0.154851	0.0318427	4.47623	0.922023	-0.137546	0.0310056	5.03938	0.907747	-0.144781	0.0144576	4.78757	0.980446	-0.167346	0.023315	4.142	0.962629
PARS2	-0.462227	0.116593	1.49958	0.887114	-0.565309	0.0944659	1.22614	0.947106	-0.524417	0.134507	1.32175	0.883725	-0.559279	0.0682371	1.23936	0.971088	-0.459167	0.118679	1.50957	0.882138	-0.508811	0.0414281	1.36229	0.986915	-0.479302	0.0686985	1.44616	0.960534	-0.697514	0.0480086	0.99374	0.990614
PDE4B	-0.202365	0.066772	3.42524	0.82119	-0.191571	0.0435098	3.61822	0.906481	-0.233184	0.037701	2.97253	0.950317	-0.232698	0.0271296	2.97874	0.973534	-0.220223	0.0387124	3.14748	0.941795	-0.183838	0.0467221	3.77041	0.885597	-0.180365	0.0314124	3.84302	0.942806	-0.236316	0.0312693	2.93313	0.966168
DNAJB4	-0.0807986	0.0484519	8.57871	0.581669	-0.075584	0.0305008	9.17055	0.754329	-0.0938678	0.0144673	7.38429	0.954646	-0.0790189	0.0301705	8.77192	0.774255	-0.0914094	0.0240048	7.58288	0.878792	-0.0627844	0.0292281	11.0401	0.697623	-0.0960841	0.011773	7.21396	0.970849	-0.0911133	0.0279968	7.60753	0.841159
BCL10	-0.145627	0.0350833	4.75973	0.895996	-0.129291	0.0415285	5.36116	0.828952	-0.148843	0.00759138	4.65691	0.994824	-0.169314	0.0207325	4.09387	0.970885	-0.181721	0.0305109	3.81434	0.946629	-0.118357	0.0414711	5.85641	0.802861	-0.0955547	0.022783	7.25393	0.89791	-0.185324	0.018757	3.7402	0.979924
CYR61	-0.320652	0.0831386	2.16168	0.881483	-0.317074	0.0828653	2.18607	0.879816	-0.346885	0.041356	1.9982	0.972359	-0.384146	0.0484997	1.80438	0.969105	-0.24708	0.0669297	2.80535	0.872026	-0.244619	0.0386923	2.83358	0.952347	-0.326166	0.0768935	2.12514	0.899964	-0.353493	0.0427991	1.96085	0.971517
GTF2B	-0.07052	0.0141685	9.82909	0.925298	-0.0711585	0.0185622	9.74089	0.88021	-0.0872436	0.00178905	7.94497	0.99916	-0.0927412	0.00594507	7.47399	0.991848	-0.0961222	0.027735	7.21111	0.857259	-0.0590914	0.0236637	11.7301	0.757154	-0.0763305	0.0122376	9.08087	0.951106	-0.0715745	0.0129415	9.68428	0.938628
RBMXL1	-0.117498	0.0471968	5.89921	0.756032	-0.105594	0.0327386	6.56429	0.838747	-0.120672	0.00383772	5.74405	0.997981	-0.11659	0.0253379	5.94519	0.913692	-0.149274	0.0242458	4.64347	0.949881	-0.109769	0.0396512	6.31462	0.793042	-0.0964404	0.00792639	7.18731	0.98667	-0.165954	0.0222486	4.17673	0.965301
LRRC8D	-0.0942255	0.0494773	7.35626	0.644558	-0.0888686	0.041778	7.79968	0.693478	-0.108718	0.00795952	6.37567	0.989393	-0.104034	0.029883	6.66268	0.858357	-0.13626	0.030549	5.08695	0.908654	-0.107073	0.0381033	6.47359	0.797909	-0.0526613	0.00984072	13.1624	0.93472	-0.131753	0.0270241	5.26098	0.922388
ZNF644	-0.131445	0.0715026	5.27329	0.628214	-0.140689	0.0536597	4.92681	0.774628	-0.158426	0.0294749	4.37522	0.935254	-0.169289	0.044661	4.09446	0.877812	-0.173893	0.0366977	3.98605	0.918213	-0.144461	0.0385172	4.79815	0.875519	-0.164257	0.0200214	4.21989	0.971143	-0.193373	0.0407367	3.58451	0.918477
TGFBR3	-0.0766374	0.0522958	9.0445	0.517791	-0.0597134	0.0360933	11.6079	0.5778	-0.0965126	0.0173738	7.18193	0.939134	-0.104705	0.0319915	6.62003	0.842666	-0.106155	0.0208773	6.5296	0.928198	-0.0903929	0.042689	7.66816	0.691535	-0.059257	0.0219861	11.6973	0.784114	-0.121498	0.0342612	5.70502	0.862785
MTF2	-0.114543	0.046289	6.05143	0.753792	-0.109968	0.0393472	6.30317	0.796147	-0.14121	0.00792245	4.90861	0.993744	-0.149168	0.020749	4.64676	0.962745	-0.134678	0.0307275	5.14668	0.905708	-0.111127	0.0344713	6.23744	0.838613	-0.13197	0.0173686	5.2523	0.966518	-0.147174	0.0244699	4.70972	0.947608
BCAR3	-0.102229	0.0504775	6.78034	0.672217	-0.102707	0.0490664	6.74877	0.686599	-0.147498	0.00801484	4.69936	0.994129	-0.151169	0.0234551	4.58524	0.954064	-0.130881	0.0327788	5.29601	0.888535	-0.131553	0.0413628	5.26897	0.83492	-0.100427	0.0255215	6.90199	0.885612	-0.178723	0.026909	3.87833	0.956628
F3	-0.0999225	0.0594839	6.93685	0.585218	-0.0655537	0.0270517	10.5737	0.745943	-0.153425	0.0276281	4.51781	0.939096	-0.112424	0.0283201	6.16545	0.887382	-0.1177	0.0303352	5.88912	0.882726	-0.0728458	0.0471098	9.51526	0.544527	-0.0482361	0.0336158	14.3699	0.507268	-0.099901	0.0449908	6.93834	0.711422
PALMD	-0.0530077	0.0263384	13.0763	0.669444	-0.055233	0.0385314	12.5495	0.506757	-0.0643585	0.00793963	10.7701	0.970461	-0.0539938	0.0112922	12.8375	0.919558	-0.0782206	0.0221951	8.86144	0.861306	-0.0608719	0.0307373	11.387	0.662273	-0.0249842	0.00192542	27.7434	0.988261	-0.0882313	0.0169919	7.85602	0.930945
AC093157.1	-0.0622171	0.0393535	11.1408	0.555505	-0.0990982	0.0218311	6.99455	0.911526	-0.107959	0.0188524	6.42044	0.942518	-0.0794667	0.0359409	8.72249	0.709669	-0.122327	0.0299967	5.66634	0.892648	-0.050628	0.0176646	13.691	0.804198	-0.0801762	0.0372661	8.6453	0.698284	-0.0907609	0.0384612	7.63707	0.735753
PRMT6	-0.0889635	0.0294635	7.79137	0.820096	-0.121941	0.0168546	5.68429	0.963197	-0.100262	0.032275	6.91338	0.82833	-0.0751722	0.0164931	9.22079	0.912179	-0.116825	0.0250377	5.93323	0.915864	-0.0992307	0.0410048	6.98521	0.745427	-0.096007	0.00731107	7.21975	0.988535	-0.0938168	0.0231135	7.38831	0.891747
VAV3	-0.0943412	0.048525	7.34724	0.653969	-0.112336	0.0346408	6.1703	0.840209	-0.155936	0.0264238	4.44507	0.94569	-0.164115	0.0288219	4.22355	0.941899	-0.123735	0.0341404	5.60189	0.86786	-0.0981503	0.0288996	7.0621	0.85223	-0.148229	0.0177346	4.67621	0.972168	-0.163024	0.0204875	4.2518	0.969381
PSRC1	-0.116701	0.0554323	5.93951	0.689067	-0.156265	0.0393376	4.43571	0.887514	-0.155559	0.00501564	4.45586	0.997925	-0.170786	0.0305419	4.05858	0.939884	-0.170724	0.0176042	4.06005	0.979177	-0.135944	0.0310862	5.09878	0.905322	-0.153702	0.0243996	4.50968	0.952018	-0.179236	0.0244806	3.86723	0.964032
ATXN7L2	-0.186088	0.0514812	3.72483	0.867251	-0.199705	0.0555586	3.47085	0.865956	-0.296709	0.0339054	2.33612	0.974549	-0.220896	0.0258368	3.13789	0.973368	-0.235706	0.053943	2.94073	0.905181	-0.167371	0.0488167	4.14137	0.854599	-0.123386	0.0151708	5.61773	0.970652	-0.299798	0.0271581	2.31205	0.983853
CYB561D1	-0.124827	0.0837394	5.55287	0.526298	-0.142003	0.0625311	4.88123	0.720555	-0.217668	0.0390855	3.18442	0.93942	-0.172497	0.0299463	4.01831	0.94315	-0.178211	0.0220891	3.88948	0.970189	-0.137005	0.0177769	5.05927	0.967425	-0.136367	0.0608413	5.08294	0.71525	-0.191073	0.0578676	3.62765	0.844992
RBM15	-0.152257	0.0999775	4.55248	0.536958	-0.155694	0.0570905	4.45199	0.788075	-0.210659	0.0302077	3.29037	0.960499	-0.211791	0.056037	3.2728	0.877183	-0.200158	0.0481405	3.463	0.896304	-0.165114	0.0486632	4.198	0.851987	-0.205268	0.0182282	3.3768	0.984473	-0.246446	0.0464192	2.81257	0.933746
LRIF1	-0.1238	0.0434945	5.59893	0.802012	-0.120761	0.0387155	5.73983	0.829487	-0.147253	0.00653501	4.70717	0.996076	-0.181533	0.0387657	3.8183	0.916419	-0.17185	0.0548243	4.03345	0.830873	-0.150333	0.05421	4.61076	0.79361	-0.10481	0.0423985	6.61339	0.753416	-0.185192	0.0321665	3.74286	0.943095
FAM212B	-0.223843	0.116625	3.09658	0.648126	-0.263833	0.0387979	2.62722	0.958543	-0.334135	0.0325822	2.07445	0.981338	-0.31488	0.0515803	2.20131	0.949066	-0.289727	0.0676613	2.39242	0.901651	-0.234265	0.0351478	2.95882	0.956919	-0.286272	0.0528852	2.42129	0.936105	-0.297119	0.0286128	2.3329	0.98179
DDX20	-0.189465	0.0484953	3.65845	0.88415	-0.189666	0.0430738	3.65457	0.906493	-0.185292	0.0144466	3.74084	0.987988	-0.18825	0.0342407	3.68206	0.937939	-0.198679	0.0246843	3.48878	0.970052	-0.177867	0.0315343	3.897	0.940853	-0.141421	0.0107298	4.90132	0.988618	-0.206447	0.023327	3.35751	0.975101
RSBN1	-0.172393	0.0767602	4.02074	0.716067	-0.151983	0.0742065	4.5607	0.677145	-0.16294	0.0472369	4.254	0.8561	-0.208986	0.0383066	3.31671	0.937035	-0.191718	0.0638207	3.61544	0.818579	-0.146485	0.0519763	4.73187	0.79885	-0.168023	0.0282939	4.12531	0.946331	-0.276726	0.045811	2.50481	0.948037
AP4B1	-0.11283	0.0365062	6.14328	0.826877	-0.0976575	0.032747	7.09773	0.816403	-0.104466	0.0282431	6.63515	0.872459	-0.14246	0.0258247	4.86555	0.938331	-0.130302	0.0340075	5.31954	0.880103	-0.100038	0.0485972	6.92882	0.679358	-0.110977	0.0070586	6.24588	0.991974	-0.137965	0.0154959	5.02409	0.97539
DCLRE1B	-0.176248	0.0583766	3.9328	0.820068	-0.18428	0.0524024	3.76139	0.860789	-0.164251	0.00536819	4.22005	0.997868	-0.210269	0.0195012	3.29647	0.983088	-0.170983	0.0227003	4.05389	0.965948	-0.146339	0.0383251	4.73659	0.879372	-0.0619587	0.0252219	11.1872	0.751076	-0.210062	0.0283673	3.29973	0.964811
VANGL1	-0.135268	0.0411179	5.12424	0.844025	-0.0997034	0.0371452	6.95209	0.782719	-0.114864	0.0130633	6.0345	0.974784	-0.111771	0.0262474	6.20147	0.900665	-0.129005	0.0235482	5.37304	0.937523	-0.104713	0.0419332	6.61952	0.757153	-0.0373163	0.0134144	18.5749	0.794629	-0.143827	0.0176113	4.81931	0.970886
FAM46C	-0.101368	0.0669576	6.83793	0.534009	-0.0683347	0.045338	10.1434	0.531807	-0.106437	0.0282643	6.51226	0.876399	-0.0905748	0.0234088	7.65276	0.882153	-0.117432	0.0238294	5.90256	0.923912	-0.0807647	0.0432604	8.5823	0.6354	-0.105231	0.0482325	6.58693	0.704141	-0.123766	0.0403652	5.60047	0.824582
ZNF697	-0.208326	0.0560746	3.32722	0.873437	-0.227504	0.0567165	3.04674	0.889442	-0.300956	0.0257822	2.30315	0.985534	-0.307299	0.0481959	2.25561	0.953111	-0.214154	0.025812	3.23668	0.971765	-0.182968	0.064889	3.78835	0.79901	-0.204736	0.0232636	3.38556	0.974828	-0.307247	0.04899	2.25599	0.951613
AC245014.3	-0.469703	0.186174	1.47571	0.760914	-0.340659	0.180597	2.03472	0.640167	-0.461548	0.217353	1.50179	0.692745	-0.328398	0.207593	2.11069	0.555803	-0.426512	0.198742	1.62515	0.697225	-0.336291	0.226471	2.06116	0.524372	-0.616308	0.226556	1.12468	0.78724	-0.474182	0.23832	1.46177	0.664365
PEX11B	-0.0910496	0.019613	7.61285	0.915078	-0.0586213	0.0339517	11.8241	0.598489	-0.0953245	0.0156633	7.27145	0.948767	-0.105743	0.0179261	6.55501	0.945647	-0.114469	0.0355686	6.05531	0.838151	-0.0708556	0.0301292	9.78253	0.734418	-0.0825001	0.0183571	8.40178	0.9099	-0.128076	0.000648482	5.41201	0.999949
TXNIP	-0.27313	0.172055	2.5378	0.557522	-0.230738	0.135905	3.00405	0.590372	-0.38572	0.119603	1.79702	0.838718	-0.320137	0.106955	2.16516	0.817506	-0.292001	0.165295	2.37379	0.609426	-0.202085	0.142073	3.42997	0.502888	-0.287351	0.123174	2.41219	0.731269	-0.322226	0.133519	2.15112	0.744382
RNVU1-6	-0.610052	0.328382	1.13621	0.63311	-0.701951	0.35367	0.987459	0.663258	-0.699766	0.305616	0.990542	0.723859	-0.805407	0.289035	0.860618	0.795183	-0.54455	0.320697	1.27288	0.590439	-0.658425	0.366016	1.05274	0.618031	-0.833596	0.232769	0.831514	0.865093	-0.59931	0.31398	1.15658	0.645599
GJA5	-0.168854	0.0556843	4.105	0.821351	-0.129457	0.0244253	5.35426	0.933536	-0.128966	0.0296924	5.37465	0.904146	-0.163457	0.00796337	4.24054	0.995275	-0.161277	0.00613534	4.29787	0.997114	-0.112109	0.0567014	6.18278	0.661549	-0.108206	0.0503256	6.40584	0.698021	-0.104802	0.0491906	6.61387	0.69415
PDE4DIP	-0.0715705	0.0354593	9.68482	0.670721	-0.0485241	0.0246986	14.2846	0.658694	-0.0902177	0.0284439	7.68305	0.834165	-0.0578544	0.0139328	11.9809	0.896062	-0.0921905	0.0466619	7.51864	0.661215	-0.067919	0.0438454	10.2055	0.54541	-0.0738164	0.0209931	9.39015	0.860761	-0.0772252	0.0265488	8.97566	0.808816
HIST2H2BF	-0.506225	0.174751	1.36925	0.807539	-0.477347	0.162759	1.45208	0.811348	-0.580001	0.226543	1.19508	0.766212	-0.632563	0.10244	1.09578	0.950162	-0.616932	0.227631	1.12354	0.78599	-0.552793	0.133843	1.2539	0.895059	-0.493584	0.146786	1.40431	0.849705	-0.634906	0.162018	1.09173	0.88477
HIST2H3D	-0.589727	0.17933	1.17537	0.843923	-0.533655	0.14893	1.29887	0.865227	-0.618806	0.227011	1.12014	0.787921	-0.598735	0.119599	1.15769	0.926095	-0.595572	0.224334	1.16383	0.778961	-0.50704	0.14595	1.36705	0.857845	-0.66475	0.151833	1.04272	0.905519	-0.566949	0.187455	1.22259	0.820584
HIST2H2BE	-0.491854	0.217541	1.40925	0.718785	-0.475646	0.171996	1.45728	0.792696	-0.646466	0.204709	1.07221	0.832954	-0.580353	0.152423	1.19435	0.878768	-0.586959	0.23888	1.18091	0.751166	-0.493874	0.177324	1.40349	0.795021	-0.441292	0.195877	1.57072	0.717338	-0.604043	0.193752	1.14751	0.829345
HIST2H2AC	-0.509076	0.177563	1.36158	0.804301	-0.493474	0.175834	1.40463	0.797495	-0.645096	0.247759	1.07449	0.772193	-0.644696	0.126078	1.07515	0.928946	-0.557461	0.255745	1.2434	0.703762	-0.487334	0.151764	1.42232	0.837549	-0.609372	0.153119	1.13748	0.887881	-0.619508	0.20254	1.11887	0.823876
HIST2H2AB	-0.462569	0.153266	1.49847	0.819962	-0.418782	0.157382	1.65515	0.779748	-0.641127	0.217156	1.08114	0.813373	-0.62437	0.0744233	1.11015	0.972369	-0.520684	0.245727	1.33122	0.691832	-0.48989	0.111087	1.4149	0.90675	-0.483633	0.151968	1.43321	0.835093	-0.633203	0.172311	1.09467	0.871001
BOLA1	-0.152662	0.00361152	4.54039	0.998882	-0.151475	0.0337013	4.57597	0.909917	-0.172214	0.0162117	4.02491	0.982585	-0.193226	0.0280076	3.58724	0.959675	-0.19505	0.0187496	3.5537	0.981854	-0.13328	0.0151969	5.2007	0.974657	-0.128348	0.0134827	5.40052	0.978407	-0.127422	0.0224399	5.43979	0.941595
OTUD7B	-0.120703	0.0518111	5.74261	0.730725	-0.131	0.0350296	5.2912	0.874885	-0.146355	0.0123706	4.73605	0.985913	-0.147113	0.023882	4.71168	0.949932	-0.147368	0.0285463	4.70351	0.930194	-0.131148	0.0342414	5.28524	0.880021	-0.133406	0.00837458	5.19579	0.99218	-0.170312	0.0285873	4.06987	0.946657
MCL1	-0.232511	0.0675956	2.98113	0.855406	-0.253565	0.0382163	2.7336	0.956544	-0.277874	0.0250558	2.49447	0.983999	-0.287768	0.0310674	2.4087	0.97722	-0.228668	0.0554411	3.03123	0.894802	-0.180922	0.0385049	3.83119	0.916935	-0.262162	0.0137789	2.64396	0.994506	-0.296092	0.031616	2.34098	0.977706
PRUNE1	-0.108052	0.0400943	6.41496	0.78408	-0.0980529	0.0326725	7.06912	0.818289	-0.0968335	0.0113934	7.15813	0.973059	-0.0895857	0.0265277	7.73726	0.850797	-0.132656	0.0125899	5.22515	0.982304	-0.102673	0.0338804	6.75099	0.821169	-0.0373013	0.00818856	18.5824	0.912091	-0.129578	0.0226405	5.34929	0.942456
CDC42SE1	-0.0963772	0.0579887	7.19202	0.58003	-0.0650438	0.0336779	10.6566	0.650967	-0.130253	0.0144513	5.32154	0.975973	-0.121963	0.0231057	5.68325	0.933026	-0.121919	0.0281415	5.6853	0.903704	-0.0934395	0.0418325	7.41814	0.713846	-0.0493736	0.0270664	14.0388	0.624595	-0.128935	0.0389132	5.37594	0.8459
LYSMD1	-0.104827	0.0689621	6.6123	0.536028	-0.072781	0.0435688	9.52374	0.582509	-0.120851	0.0370411	5.73554	0.841831	-0.139347	0.0250971	4.97424	0.939077	-0.128514	0.0314033	5.39356	0.893319	-0.105777	0.0292026	6.55292	0.867726	-0.0966532	0.0596964	7.17148	0.567233	-0.13865	0.063452	4.99926	0.704786
SCNM1	-0.0328239	0.00681042	21.1171	0.920727	-0.0618508	0.0206205	11.2068	0.81813	-0.0715559	0.0171319	9.68679	0.897147	-0.0520325	0.0166758	13.3214	0.829582	-0.0606304	0.0138938	11.4323	0.904957	-0.0510374	0.0200044	13.5812	0.764961	-0.0558445	0.0267386	12.4121	0.685632	-0.0457411	0.0131362	15.1537	0.858405
ZNF687	-0.222481	0.0432774	3.11553	0.929647	-0.214924	0.0492098	3.22508	0.905101	-0.233276	0.019226	2.97136	0.986597	-0.234538	0.0362595	2.95538	0.954378	-0.224084	0.0332439	3.09325	0.957838	-0.194001	0.0430175	3.5729	0.910468	-0.123043	0.00170993	5.63338	0.999614	-0.266709	0.0256958	2.59889	0.981774
POGZ	-0.194958	0.0715186	3.55537	0.787932	-0.157777	0.0782407	4.39321	0.670322	-0.146737	0.0167596	4.72375	0.974573	-0.1684	0.0318966	4.11607	0.933052	-0.183145	0.026214	3.78469	0.960639	-0.125411	0.0404157	5.527	0.828013	-0.153296	0.0370972	4.52163	0.895154	-0.250491	0.0366486	2.76715	0.958946
TUFT1	-0.154808	0.0659645	4.47746	0.733605	-0.175404	0.0473544	3.95173	0.872774	-0.19466	0.0264003	3.56081	0.964518	-0.208422	0.0488647	3.3257	0.900954	-0.183184	0.0489457	3.78388	0.875055	-0.166694	0.0364278	4.15819	0.912816	-0.180387	0.0360908	3.84256	0.925875	-0.205578	0.0498976	3.37169	0.894595
PYGO2	-0.267547	0.114434	2.59075	0.732128	-0.270404	0.0553148	2.56337	0.922771	-0.317409	0.0222566	2.18376	0.990262	-0.297441	0.0468354	2.33037	0.952755	-0.3187	0.0543129	2.17492	0.945103	-0.257079	0.0479395	2.69624	0.934975	-0.211277	0.0708741	3.28076	0.816285	-0.307909	0.0614697	2.25114	0.926175
FLAD1	-0.0615249	0.0366717	11.2661	0.584611	-0.0855247	0.02702	8.10465	0.833593	-0.113854	0.00780038	6.08805	0.990699	-0.0902306	0.0259016	7.68195	0.858511	-0.123238	0.022417	5.62444	0.937932	-0.0908296	0.0301351	7.63129	0.819571	-0.0807363	0.0141933	8.58532	0.941788	-0.105133	0.0225415	6.59305	0.915799
ZBTB7B	-0.134972	0.0661495	5.13548	0.675498	-0.127306	0.05631	5.44475	0.718754	-0.183403	0.0171562	3.77936	0.9828	-0.189035	0.0469101	3.66676	0.890343	-0.17402	0.031778	3.98316	0.937476	-0.154391	0.0429727	4.48955	0.865844	-0.105183	0.0166537	6.58991	0.952257	-0.17865	0.0505599	3.87992	0.861927
EFNA4	-0.263326	0.061127	2.63228	0.902712	-0.284428	0.0589696	2.43698	0.920837	-0.377024	0.0518395	1.83847	0.963567	-0.445893	0.0503329	1.55452	0.975149	-0.263163	0.0819973	2.63391	0.837402	-0.225356	0.051529	3.07579	0.905332	-0.336461	0.0275118	2.06011	0.986804	-0.357034	0.0358712	1.9414	0.980211
EFNA3	-0.171976	0.0551234	4.03049	0.829546	-0.207371	0.0390454	3.34255	0.93379	-0.207929	0.0621196	3.33357	0.848531	-0.24721	0.0229817	2.80388	0.983009	-0.142649	0.0547546	4.85912	0.772398	-0.0912828	0.0334575	7.59341	0.788219	-0.161607	0.0461422	4.2891	0.859812	-0.200343	0.0167839	3.45981	0.986157
MEX3A	-0.306842	0.0567218	2.25897	0.936028	-0.210714	0.0572008	3.28952	0.871549	-0.237671	0.0655097	2.91642	0.868096	-0.251298	0.0248982	2.75826	0.980745	-0.203328	0.061338	3.409	0.846017	-0.122248	0.0554835	5.67001	0.708226	-0.241487	0.0799265	2.87033	0.820284	-0.244946	0.0788544	2.82979	0.828314
SLC25A44	-0.1698	0.0408186	4.08214	0.896397	-0.145807	0.0347535	4.75386	0.89797	-0.122824	0.0176452	5.64343	0.960358	-0.146603	0.0337797	4.72806	0.904009	-0.145536	0.029613	4.76272	0.923528	-0.115105	0.0472176	6.02187	0.748195	-0.0629648	0.0215753	11.0085	0.80983	-0.168196	0.0404888	4.12107	0.896141
TMEM79	-0.167473	0.111409	4.13887	0.530484	-0.236072	0.063825	2.93617	0.872454	-0.339969	0.102595	2.03885	0.845924	-0.350532	0.0306813	1.97741	0.984909	-0.288923	0.0710476	2.39907	0.89211	-0.246576	0.0762973	2.81109	0.839285	-0.326091	0.0701513	2.12562	0.915282	-0.319179	0.0691075	2.17166	0.914278
AL365181.3	-0.148632	0.074135	4.6635	0.66775	-0.162585	0.0687215	4.26329	0.736747	-0.15563	0.0298014	4.45381	0.931675	-0.107362	0.0453883	6.45618	0.736674	-0.141982	0.0570408	4.88192	0.755973	-0.135502	0.0375399	5.11538	0.866924	-0.168555	0.060761	4.11228	0.793718	-0.235595	0.0420905	2.94211	0.939995
ISG20L2	-0.147667	0.0558548	4.69398	0.777519	-0.131116	0.0446088	5.28651	0.812015	-0.132297	0.018343	5.23932	0.962976	-0.11434	0.045609	6.06214	0.758597	-0.160699	0.0133765	4.31332	0.986332	-0.135818	0.0357883	5.1035	0.878066	-0.0738136	0.0342657	9.39051	0.698812	-0.165775	0.038868	4.18126	0.900945
ETV3	-0.214984	0.0701962	3.22418	0.824247	-0.195949	0.067765	3.53739	0.806974	-0.238923	0.0194542	2.90114	0.986914	-0.23581	0.0325745	2.93944	0.963238	-0.194259	0.0694122	3.56816	0.796589	-0.149099	0.0450722	4.6489	0.845475	-0.190271	0.0350848	3.64295	0.936328	-0.28841	0.0538887	2.40334	0.934733
PIGM	-0.123039	0.0395234	5.63356	0.828931	-0.0772088	0.0384576	8.97757	0.668358	-0.0855563	0.0269945	8.10165	0.833957	-0.121003	0.0301793	5.72833	0.889356	-0.114523	0.0348929	6.05248	0.843412	-0.100864	0.037976	6.87209	0.779111	-0.0733778	0.0223699	9.44628	0.843257	-0.121552	0.017648	5.7025	0.959546
USP21	-0.114331	0.0672884	6.06265	0.59075	-0.167945	0.021952	4.12723	0.966959	-0.115736	0.0267375	5.98904	0.903553	-0.0930603	0.042126	7.44836	0.709307	-0.148198	0.0594329	4.67718	0.756622	-0.113814	0.0372248	6.09015	0.823761	-0.0831243	0.0404237	8.33868	0.678894	-0.163624	0.0420443	4.23622	0.883351
TOMM40L	-0.0629555	0.0405439	11.0101	0.5466	-0.0459193	0.0292682	15.0949	0.55172	-0.0610557	0.0297525	11.3527	0.678	-0.0565683	0.0247809	12.2533	0.722641	-0.105838	0.00794155	6.54912	0.988865	-0.0806115	0.0252971	8.59861	0.83545	-0.0586745	0.0323323	11.8134	0.622161	-0.0699924	0.0228614	9.90317	0.82415
NOS1AP	-0.175556	0.0716911	3.94829	0.749892	-0.158826	0.00848317	4.36419	0.994327	-0.251076	0.0190474	2.7607	0.988621	-0.200779	0.0719154	3.45229	0.795805	-0.16812	0.0263674	4.12292	0.953111	-0.148727	0.0282393	4.66052	0.932746	-0.146407	0.0385374	4.73438	0.878295	-0.262131	0.0558045	2.64428	0.916891
C1orf226	-0.211229	0.0768123	3.28149	0.790843	-0.267499	0.0648167	2.59121	0.894915	-0.231067	0.0560507	2.99976	0.894708	-0.281234	0.0158406	2.46467	0.993695	-0.293894	0.00964252	2.35849	0.997852	-0.243664	0.0594449	2.84469	0.893626	-0.1857	0.0730875	3.73263	0.76347	-0.3214	0.0590426	2.15665	0.936773
TADA1	-0.151551	0.0544782	4.57369	0.794635	-0.164941	0.0393675	4.20239	0.897721	-0.207172	0.0161015	3.34575	0.988063	-0.215796	0.0136461	3.21204	0.992066	-0.16475	0.0469906	4.20726	0.860064	-0.145089	0.0417283	4.7774	0.85805	-0.192434	0.0132751	3.602	0.990572	-0.211611	0.0263604	3.27557	0.969899
SLC19A2	-0.0737321	0.0484789	9.40089	0.536304	-0.0646696	0.0425566	10.7183	0.53588	-0.117756	0.0134563	5.88628	0.974548	-0.133047	0.0366524	5.20979	0.868219	-0.110702	0.0323367	6.26135	0.854226	-0.0847848	0.0495346	8.17537	0.594293	-0.0745102	0.00750378	9.30272	0.980119	-0.132191	0.0212723	5.24353	0.950759
METTL18	-0.229799	0.0966952	3.01632	0.73849	-0.305978	0.0737639	2.26535	0.895869	-0.393004	0.0541594	1.76371	0.963407	-0.349758	0.0801324	1.98179	0.904993	-0.320417	0.0461529	2.16327	0.960158	-0.264521	0.0192292	2.62039	0.989542	-0.337089	0.0194905	2.05627	0.993358	-0.337855	0.0453909	2.05161	0.965158
SCYL3	-0.125894	0.0658347	5.50581	0.646442	-0.129718	0.0536206	5.34348	0.745303	-0.15398	0.0223207	4.50154	0.959669	-0.152729	0.055271	4.53842	0.792438	-0.173739	0.0298764	3.98959	0.944161	-0.151213	0.0412849	4.58391	0.870258	-0.130983	0.0128961	5.29188	0.980982	-0.160447	0.0440672	4.3201	0.868909
GORAB	-0.109084	0.0300799	6.35427	0.867997	-0.134201	0.0358365	5.16499	0.875184	-0.126743	0.0163342	5.46893	0.967849	-0.16249	0.0267759	4.26579	0.948489	-0.113755	0.0290953	6.09331	0.884301	-0.106035	0.0339965	6.53694	0.829472	-0.154451	0.0168393	4.48781	0.976778	-0.158189	0.0322619	4.38176	0.923202
METTL13	-0.0606541	0.0317631	11.4279	0.645798	-0.0987257	0.0176825	7.02094	0.939709	-0.111814	0.0215762	6.19913	0.93069	-0.0679894	0.0241006	10.1949	0.799165	-0.0822028	0.0231157	8.43216	0.863445	-0.0819249	0.0320955	8.46076	0.765133	-0.0992796	0.0192504	6.98177	0.930064	-0.0876263	0.0248247	7.91026	0.861683
PIGC	-0.121721	0.0295506	5.69456	0.894552	-0.129442	0.0379916	5.35489	0.853032	-0.15628	0.0198456	4.43529	0.968756	-0.183357	0.0314999	3.78032	0.944263	-0.145454	0.0327772	4.76541	0.907803	-0.112487	0.0321518	6.16201	0.859554	-0.155021	0.0124577	4.47131	0.987249	-0.152826	0.0134864	4.53552	0.984664
CENPL	-0.193922	0.062859	3.57435	0.826351	-0.222291	0.0574719	3.1182	0.882076	-0.217409	0.0360344	3.18821	0.947919	-0.23029	0.0597994	3.00989	0.881168	-0.229964	0.0475146	3.01416	0.921335	-0.196781	0.0467798	3.52244	0.898451	-0.215521	0.0268795	3.21615	0.969829	-0.256718	0.0317204	2.70003	0.97037
LHX4	-0.16898	0.0707903	4.10196	0.740192	-0.177409	0.0531634	3.90705	0.847746	-0.260812	0.0269111	2.65765	0.979151	-0.243005	0.0682623	2.8524	0.863692	-0.227705	0.0482129	3.04405	0.917715	-0.176898	0.0434674	3.91835	0.892254	-0.197692	0.023058	3.5062	0.973513	-0.278727	0.0537756	2.48683	0.930712
BRINP3	-0.0918469	0.0370368	7.54677	0.754595	-0.0860711	0.0462	8.05319	0.634423	-0.0866625	0.0139134	7.99824	0.950977	-0.134554	0.0312379	5.15145	0.902693	-0.110763	0.0216749	6.25793	0.928861	-0.0999925	0.0226733	6.93199	0.906757	-0.0782599	0.00439833	8.85699	0.993722	-0.114521	0.0292651	6.0526	0.884482
RGS2	-0.320614	0.081664	2.16194	0.885147	-0.233177	0.0661548	2.97263	0.861338	-0.344619	0.0919201	2.01134	0.875435	-0.320428	0.0616326	2.16319	0.931105	-0.253714	0.100675	2.73201	0.76051	-0.149185	0.0767917	4.64623	0.65363	-0.338516	0.0683015	2.0476	0.92471	-0.347691	0.0519186	1.99357	0.957309
CRB1	-0.118414	0.00744996	5.85359	0.992146	-0.088208	0.0463224	7.8581	0.644511	-0.156252	0.00542306	4.4361	0.997597	-0.116339	0.00855816	5.95798	0.989293	-0.142868	0.0166292	4.85168	0.973619	-0.114968	0.0287437	6.02906	0.888877	-0.114597	0.00296625	6.04858	0.998662	-0.104686	0.0213309	6.62123	0.923329
PHLDA3	-0.1322	0.0347408	5.24318	0.878644	-0.128854	0.0279225	5.37933	0.914146	-0.162714	0.0091238	4.25991	0.993751	-0.156231	0.0111945	4.43668	0.989836	-0.140466	0.0239963	4.93464	0.944851	-0.138398	0.0267732	5.00838	0.930365	-0.121896	0.00608256	5.6864	0.995045	-0.129036	0.0404546	5.37174	0.835713
ELF3	-0.290761	0.0854579	2.38391	0.852684	-0.205551	0.110125	3.37215	0.635295	-0.348932	0.0958332	1.98648	0.868914	-0.375595	0.0455241	1.84546	0.971457	-0.209078	0.132137	3.31526	0.555914	-0.128486	0.0893422	5.39474	0.508384	-0.311653	0.0315076	2.2241	0.979968	-0.384116	0.0625524	1.80453	0.949633
KDM5B	-0.0921731	0.0460191	7.52006	0.667317	-0.0593702	0.0404296	11.675	0.51882	-0.0995639	0.0162173	6.96183	0.949612	-0.0897807	0.0221393	7.72044	0.89157	-0.111354	0.0286983	6.2247	0.882737	-0.0912495	0.0377	7.59617	0.745495	-0.0662254	0.00869754	10.4665	0.966654	-0.126646	0.0226114	5.47313	0.940067
RABIF	-0.0856781	0.0171848	8.09013	0.925532	-0.114309	0.0309673	6.0638	0.872005	-0.127532	0.00624238	5.43507	0.995231	-0.102476	0.0119818	6.76398	0.973386	-0.121929	0.0146639	5.68483	0.971886	-0.0909255	0.015609	7.62324	0.944341	-0.0502744	0.0245174	13.7873	0.677669	-0.108948	0.0260776	6.36216	0.897196
ADORA1	-0.188076	0.0750198	3.68547	0.758604	-0.170404	0.0545203	4.06766	0.83006	-0.218219	0.0641899	3.17638	0.852477	-0.147113	0.0576978	4.71168	0.764734	-0.158553	0.0319608	4.3717	0.924841	-0.163223	0.0157037	4.24663	0.981824	-0.135983	0.00345314	5.09731	0.998712	-0.142818	0.0220645	4.85334	0.954439
BTG2	-0.259885	0.12622	2.66713	0.679457	-0.279328	0.107114	2.48148	0.772736	-0.435627	0.061865	1.59115	0.961228	-0.432887	0.0353987	1.60122	0.986803	-0.265066	0.106614	2.615	0.755541	-0.146875	0.0778746	4.71931	0.640103	-0.290938	0.0753047	2.38246	0.881842	-0.383767	0.0667673	1.80617	0.942918
SOX13	-0.182664	0.0502666	3.79466	0.868466	-0.160691	0.0352534	4.31354	0.912192	-0.187306	0.0198836	3.70061	0.977959	-0.168522	0.0225923	4.1131	0.965302	-0.161659	0.0128358	4.28772	0.987548	-0.137108	0.0422235	5.05547	0.840565	-0.0924687	0.0169485	7.49602	0.937041	-0.206348	0.0310952	3.35911	0.956557
PPP1R15B	-0.131602	0.0618211	5.26701	0.693795	-0.129972	0.033803	5.33304	0.880839	-0.165303	0.0142388	4.19318	0.985378	-0.1539	0.026571	4.50388	0.943737	-0.157806	0.0282388	4.39239	0.939812	-0.107791	0.0400313	6.43048	0.783795	-0.102602	0.0138048	6.75567	0.965059	-0.164574	0.0250148	4.21176	0.955834
DSTYK	-0.102867	0.0619194	6.73827	0.579827	-0.0943133	0.0162178	7.34941	0.944164	-0.0903533	0.0299108	7.67152	0.820224	-0.0943596	0.0360133	7.3458	0.774396	-0.119969	0.0259207	5.7777	0.914608	-0.103332	0.0403438	6.70798	0.766359	-0.0716767	0.0296172	9.67047	0.745447	-0.104874	0.0450243	6.60932	0.73066
NUAK2	-0.36045	0.195186	1.92301	0.630335	-0.37688	0.133338	1.83917	0.799781	-0.415363	0.128699	1.66877	0.838918	-0.397054	0.177133	1.74572	0.715286	-0.354406	0.148662	1.9558	0.739695	-0.36393	0.157569	1.90462	0.727317	-0.384853	0.140887	1.80107	0.788626	-0.445696	0.206968	1.5552	0.698677
DYRK3	-0.177849	0.0574082	3.8974	0.827547	-0.153796	0.0561277	4.50692	0.789655	-0.218381	0.00524075	3.17403	0.998849	-0.191783	0.0420857	3.61423	0.912149	-0.19157	0.0303765	3.61825	0.952121	-0.184099	0.0441597	3.76509	0.8968	-0.156365	0.0176884	4.43289	0.975045	-0.221714	0.0349579	3.12631	0.952635
C1orf74	-0.379983	0.104882	1.82415	0.867776	-0.453945	0.101285	1.52694	0.909449	-0.480087	0.127206	1.4438	0.876876	-0.487723	0.107558	1.42119	0.911355	-0.39104	0.0566335	1.77257	0.959739	-0.379734	0.047161	1.82535	0.970074	-0.609215	0.110697	1.13777	0.938058	-0.484789	0.0974782	1.42979	0.925188
DIEXF	-0.0835653	0.0500761	8.29468	0.582008	-0.0850461	0.0410471	8.15025	0.682178	-0.10139	0.0061875	6.83646	0.992607	-0.111198	0.0188858	6.23344	0.945456	-0.128588	0.0291461	5.39045	0.906822	-0.113274	0.0361282	6.1192	0.830943	-0.0254686	0.0145761	27.2157	0.604195	-0.124783	0.0300606	5.55482	0.896002
GPATCH2	-0.102043	0.0458468	6.79269	0.712393	-0.0880948	0.0338524	7.8682	0.772004	-0.115286	0.0202412	6.01242	0.941928	-0.100552	0.0264106	6.89344	0.878752	-0.111804	0.0382346	6.19967	0.810439	-0.0926617	0.0288697	7.48041	0.837423	-0.11603	0.00638242	5.97388	0.993985	-0.126688	0.0305229	5.47129	0.895982
DUSP10	-0.318027	0.104907	2.17952	0.821269	-0.146405	0.0689097	4.73445	0.692964	-0.269525	0.0538255	2.57173	0.926128	-0.306135	0.0968763	2.26419	0.833138	-0.188078	0.104839	3.68543	0.616735	-0.152665	0.0695367	4.54033	0.706746	-0.1634	0.0503712	4.24202	0.840294	-0.353134	0.0689	1.96284	0.929251
DISP1	-0.3304	0.0849381	2.09791	0.883254	-0.296353	0.068815	2.33892	0.902658	-0.308089	0.0469221	2.24982	0.955666	-0.297265	0.0651196	2.33175	0.912428	-0.308262	0.0284227	2.24857	0.983281	-0.279045	0.0511026	2.484	0.93714	-0.205878	0.0318215	3.36678	0.954398	-0.326188	0.0400577	2.12499	0.970721
SDE2	-0.0971004	0.0466206	7.13846	0.684441	-0.0676748	0.0368512	10.2423	0.627733	-0.0954392	0.0161889	7.26271	0.945586	-0.105904	0.0227343	6.54505	0.915612	-0.113267	0.0362804	6.11959	0.829741	-0.0781808	0.0234739	8.86596	0.847241	-0.0991151	0.00550317	6.99335	0.993872	-0.122232	0.0264562	5.67074	0.914332
ZNF678	-0.156167	0.103296	4.43849	0.53333	-0.136164	0.0736508	5.09052	0.63086	-0.182837	0.0535875	3.79107	0.853386	-0.221934	0.0661182	3.12321	0.849249	-0.254077	0.0639683	2.7281	0.887489	-0.141541	0.0672905	4.89715	0.688688	-0.175469	0.0477906	3.95025	0.870808	-0.232769	0.0636687	2.97784	0.869841
SNAP47	-0.104503	0.0228263	6.6328	0.912891	-0.0861452	0.0343766	8.04626	0.758444	-0.158169	0.0134011	4.38231	0.985846	-0.123551	0.0236311	5.6102	0.931823	-0.136981	0.0234556	5.06016	0.944607	-0.0999824	0.0263173	6.93269	0.878295	-0.101591	0.00530339	6.82294	0.994579	-0.128413	0.032186	5.39781	0.888379
JMJD4	-0.120817	0.0516847	5.73717	0.732056	-0.148613	0.0364628	4.6641	0.892541	-0.205224	0.014166	3.37751	0.99056	-0.191356	0.0350985	3.62228	0.936957	-0.184126	0.0408926	3.76452	0.91021	-0.170842	0.0282541	4.05723	0.948135	-0.155415	0.0352369	4.45999	0.906774	-0.162055	0.0374477	4.27724	0.903509
WNT9A	-0.251102	0.125757	2.76042	0.665936	-0.357525	0.0823936	1.93874	0.90398	-0.366402	0.0748786	1.89177	0.922911	-0.402773	0.0405838	1.72094	0.980099	-0.361994	0.087689	1.9148	0.894967	-0.273424	0.0380876	2.53506	0.962642	-0.390632	0.0154725	1.77443	0.996872	-0.415019	0.0612981	1.67016	0.958194
C1orf35	-0.0238433	0.0167617	29.071	0.502915	-0.0489127	0.0194338	14.1711	0.76004	-0.0415887	0.016388	16.6667	0.763039	-0.0588603	0.0112991	11.7761	0.931359	-0.0586383	0.0328493	11.8207	0.614382	-0.0617982	0.0363474	11.2163	0.591061	-0.0868039	0.0120605	7.98521	0.962827	-0.0679848	0.0160455	10.1956	0.89976
IBA57	-0.0694398	0.0381761	9.98199	0.623248	-0.0451624	0.0305946	15.3479	0.52142	-0.133596	0.0162987	5.18838	0.971093	-0.0974206	0.0286108	7.115	0.852879	-0.0911868	0.047334	7.6014	0.649812	-0.0764187	0.0389754	9.07038	0.657787	-0.0902511	0.0199721	7.6802	0.910794	-0.0984509	0.0521132	7.04054	0.640868
TRIM11	-0.282872	0.115173	2.45039	0.751003	-0.291221	0.0779765	2.38014	0.874594	-0.39328	0.0630207	1.76248	0.951152	-0.432391	0.0593879	1.60306	0.963643	-0.339435	0.101188	2.04206	0.849087	-0.268499	0.0621306	2.58157	0.903267	-0.338139	0.0662859	2.04989	0.928629	-0.424628	0.0683022	1.63236	0.950799
HIST3H2A	-0.263318	0.130622	2.63236	0.670171	-0.281685	0.111845	2.46071	0.760278	-0.330072	0.136545	2.09999	0.745009	-0.28712	0.106131	2.41414	0.785381	-0.292275	0.142442	2.37156	0.67795	-0.239404	0.0986312	2.89531	0.746566	-0.308455	0.101924	2.24716	0.820768	-0.293415	0.132461	2.36234	0.710427
TAF5L	-0.0883036	0.055643	7.84959	0.557372	-0.0958859	0.0350637	7.22887	0.788988	-0.112346	0.0122267	6.16974	0.97686	-0.102954	0.0273312	6.73261	0.876463	-0.113685	0.0255967	6.09708	0.907944	-0.0880836	0.0329034	7.86919	0.781815	-0.0684973	0.0142342	10.1193	0.920499	-0.122769	0.0259983	5.64594	0.917693
C1orf131	-0.0406015	0.0138078	17.072	0.812142	-0.0440271	0.0285139	15.7436	0.543808	-0.0491673	0.00769999	14.0977	0.953242	-0.0500443	0.0143677	13.8507	0.858477	-0.0737184	0.0299978	9.40264	0.751217	-0.0479492	0.0257742	14.4559	0.633762	-0.0702863	0.00785723	9.86176	0.975616	-0.0544062	0.0233391	12.7402	0.73097
EXOC8	-0.200387	0.0465406	3.45905	0.902622	-0.20152	0.0383561	3.43959	0.932441	-0.256042	0.00649896	2.70716	0.998713	-0.263826	0.0280603	2.62729	0.977876	-0.202913	0.0425665	3.41598	0.919107	-0.179081	0.0388601	3.87057	0.913931	-0.270819	0.0142454	2.55945	0.994497	-0.274948	0.0142839	2.52101	0.994631
SPRTN	-0.0764221	0.0282529	9.06998	0.78533	-0.0835315	0.0292633	8.29803	0.802918	-0.107067	0.0103516	6.47393	0.981648	-0.105104	0.0144442	6.59489	0.963602	-0.111094	0.0238897	6.2393	0.915344	-0.0866181	0.028868	8.00233	0.81823	-0.081744	0.0152837	8.47949	0.934653	-0.117689	0.0198048	5.88967	0.946399
SIPA1L2	-0.0881684	0.0382028	7.86162	0.727015	-0.0614942	0.0316127	11.2717	0.654216	-0.0898648	0.0161865	7.71323	0.939067	-0.0818352	0.0227566	8.47004	0.866059	-0.100488	0.033191	6.89782	0.820887	-0.0748974	0.0373394	9.25462	0.667964	-0.039646	0.0136398	17.4834	0.808586	-0.116126	0.0298921	5.96892	0.882986
IRF2BP2	-0.228878	0.0620713	3.02846	0.871766	-0.203127	0.0491361	3.41238	0.895231	-0.283509	0.0275765	2.44489	0.981429	-0.301836	0.0280928	2.29644	0.98297	-0.220433	0.0455982	3.14448	0.921167	-0.200242	0.044673	3.46155	0.909469	-0.183275	0.0185088	3.78202	0.98001	-0.299071	0.0340494	2.31767	0.974731
ARID4B	-0.138203	0.053334	5.01542	0.770503	-0.125554	0.0532488	5.52072	0.735434	-0.152895	0.0172222	4.53349	0.975252	-0.180266	0.0342959	3.84514	0.932495	-0.148632	0.0397657	4.66351	0.874768	-0.136878	0.0471538	5.06398	0.808176	-0.180124	0.0050156	3.84818	0.998452	-0.20593	0.0248586	3.36593	0.971682
ZNF670	-0.284321	0.101402	2.4379	0.7972	-0.303302	0.11238	2.28534	0.784576	-0.381891	0.08791	1.81504	0.904175	-0.365061	0.110838	1.89872	0.844336	-0.391176	0.09454	1.77196	0.8954	-0.317505	0.0519921	2.18311	0.9491	-0.346303	0.138346	2.00156	0.758041	-0.330365	0.117191	2.09813	0.798932
ZNF496	-0.106174	0.0474932	6.52844	0.714191	-0.0896391	0.0295508	7.73264	0.821451	-0.118237	0.00236505	5.86236	0.9992	-0.122407	0.0222081	5.66266	0.938233	-0.121429	0.0283623	5.70827	0.901623	-0.0918688	0.0419428	7.54496	0.705777	-0.0562414	0.00542634	12.3245	0.981722	-0.130837	0.0222146	5.2978	0.945487
SH3BP5L	-0.148786	0.0616399	4.65868	0.744455	-0.153656	0.0474443	4.51103	0.839858	-0.171756	0.0309028	4.03565	0.939193	-0.163005	0.0438595	4.25232	0.873518	-0.205194	0.0346964	3.37801	0.94591	-0.178093	0.0440332	3.89206	0.891056	-0.163574	0.0525022	4.2375	0.829159	-0.171752	0.0546987	4.03575	0.831357
ZNF672	-0.160146	0.0248519	4.32821	0.95405	-0.156903	0.0416492	4.41769	0.876483	-0.19109	0.0224899	3.62733	0.973044	-0.194217	0.0299303	3.56893	0.954656	-0.172216	0.022121	4.02488	0.968056	-0.154667	0.0409229	4.48154	0.877183	-0.0965346	0.00818958	7.18029	0.98581	-0.184062	0.0140387	3.76584	0.988499
PGBD2	-0.177549	0.114171	3.90398	0.547347	-0.223514	0.0641625	3.10114	0.858509	-0.314593	0.0460166	2.20331	0.958964	-0.331795	0.0536561	2.08908	0.950296	-0.258152	0.0867867	2.68503	0.815634	-0.222828	0.0308447	3.11068	0.963092	-0.302951	0.0455651	2.28799	0.956715	-0.320229	0.0580483	2.16454	0.938334
RHOB	-0.422914	0.0771701	1.63898	0.937565	-0.427189	0.105753	1.62258	0.890815	-0.51201	0.0486327	1.35378	0.982276	-0.565488	0.0644972	1.22575	0.974642	-0.343737	0.0968564	2.01651	0.862966	-0.284024	0.0597281	2.44045	0.918741	-0.384958	0.0380112	1.80058	0.980873	-0.505926	0.0566237	1.37006	0.97556
FAM110C	-0.155713	0.104807	4.45145	0.52464	-0.151297	0.097727	4.58136	0.545124	-0.18117	0.0992269	3.82596	0.625017	-0.269059	0.0157489	2.57619	0.993194	-0.182326	0.0428527	3.80169	0.900511	-0.11014	0.0477497	6.29333	0.726793	-0.133431	0.0373065	5.19482	0.864793	-0.201711	0.0550635	3.43634	0.870293
KLF11	-0.222552	0.0623324	3.11454	0.864387	-0.185213	0.0524398	3.74243	0.861826	-0.222766	0.029081	3.11154	0.96704	-0.208393	0.0378834	3.32615	0.938004	-0.168009	0.0460215	4.12565	0.869515	-0.116532	0.0455647	5.94814	0.76583	-0.143175	0.0177346	4.84126	0.970228	-0.256857	0.0274836	2.69858	0.977615
E2F6	-0.170128	0.0277737	4.07428	0.949395	-0.168911	0.0537854	4.10361	0.831402	-0.25421	0.0247308	2.72667	0.981423	-0.229693	0.0203701	3.01771	0.984514	-0.223056	0.0301792	3.1075	0.964682	-0.178027	0.0303151	3.8935	0.945186	-0.207295	0.023223	3.34377	0.975514	-0.223609	0.0260466	3.09982	0.973581
RDH14	-0.245609	0.00693136	2.82215	0.99841	-0.236369	0.0539417	2.93248	0.905667	-0.338602	0.0339791	2.04708	0.980257	-0.274545	0.0430223	2.52472	0.953187	-0.206631	0.0497281	3.35452	0.896189	-0.203932	0.0407135	3.39892	0.926171	-0.207847	0.0263851	3.3349	0.968776	-0.271359	0.0144421	2.55436	0.994367
WDCP	-0.260093	0.0977015	2.665	0.779902	-0.287991	0.0478993	2.40683	0.947574	-0.301513	0.0365026	2.2989	0.971521	-0.291084	0.0832263	2.38126	0.859476	-0.27458	0.0399048	2.52439	0.95947	-0.246777	0.0634357	2.8088	0.88327	-0.224349	0.096971	3.0896	0.727987	-0.284544	0.0747833	2.43599	0.878621
CENPO	-0.127332	0.0490912	5.44364	0.770844	-0.129169	0.0373116	5.36618	0.856988	-0.121118	0.0283467	5.72291	0.901266	-0.134011	0.0399989	5.17232	0.848771	-0.142378	0.0184054	4.86836	0.967659	-0.124675	0.039094	5.55963	0.835667	-0.0905189	0.0157684	7.65748	0.942781	-0.14355	0.0575716	4.82861	0.756606
DNAJC27	-0.232638	0.146784	2.9795	0.556728	-0.296244	0.0986614	2.33979	0.818443	-0.308917	0.0782971	2.2438	0.886147	-0.248367	0.0853816	2.79082	0.808827	-0.292754	0.063935	2.36767	0.912917	-0.178042	0.0680458	3.89318	0.77391	-0.165078	0.0967866	4.19891	0.592587	-0.215384	0.128315	3.2182	0.584852
KCNK3	-0.207626	0.0438262	3.33844	0.91818	-0.0540703	0.0358187	12.8194	0.532575	-0.145751	0.0426166	4.75568	0.853981	-0.109281	0.0483193	6.34281	0.718904	-0.105527	0.0519737	6.56842	0.673337	-0.166426	0.0175665	4.16491	0.978203	-0.0624669	0.0410357	11.0962	0.536744	-0.178888	0.00245904	3.87475	0.999622
CCDC121	-0.109659	0.0571858	6.32094	0.64771	-0.0900508	0.00132477	7.69729	0.999567	-0.0732024	0.0354785	9.46891	0.680366	-0.08859	0.0557993	7.82421	0.557585	-0.0925881	0.0360222	7.48635	0.767617	-0.0892235	0.0413025	7.76867	0.7	-0.12793	0.0741755	5.41816	0.597957	-0.146537	0.0313443	4.7302	0.916164
FOSL2	-0.192772	0.0746846	3.59568	0.769115	-0.164941	0.0623065	4.20238	0.777974	-0.212925	0.0349768	3.25535	0.948795	-0.233636	0.0298821	2.96678	0.968319	-0.177593	0.0496517	3.903	0.864804	-0.15989	0.0481028	4.33515	0.846725	-0.147977	0.0298789	4.68414	0.924608	-0.243661	0.0468889	2.84472	0.931045
WDR43	-0.056823	0.0278264	12.1983	0.675851	-0.0507258	0.0324796	13.6646	0.549463	-0.0950005	0.00816489	7.29625	0.985442	-0.102365	0.00719274	6.77131	0.990222	-0.0879547	0.0302238	7.88073	0.808956	-0.0663863	0.0347857	10.4411	0.645524	-0.0613433	0.00725391	11.2995	0.972794	-0.112259	0.0161971	6.17454	0.960029
CEBPZ	-0.0550873	0.0244136	12.5827	0.717968	-0.0491402	0.0302272	14.1055	0.569233	-0.0826674	0.0119184	8.38477	0.960087	-0.0845336	0.0104859	8.19966	0.970145	-0.0754651	0.031851	9.185	0.737314	-0.0554508	0.0340174	12.5002	0.570551	-0.0775284	0.0118409	8.94056	0.955427	-0.0980948	0.0176688	7.06609	0.939068
CDC42EP3	-0.187048	0.0499684	3.70573	0.875097	-0.164519	0.061717	4.21318	0.780363	-0.183625	0.0127892	3.7748	0.990391	-0.204797	0.0186323	3.38456	0.983715	-0.157306	0.0344478	4.40637	0.912483	-0.132303	0.0336692	5.23908	0.885328	-0.101031	0.0139725	6.86074	0.963156	-0.194583	0.0315457	3.56222	0.95006
GEMIN6	-0.0608	0.00715666	11.4004	0.973037	-0.0849128	0.0250441	8.16304	0.851804	-0.104271	0.0106839	6.64755	0.979435	-0.100423	0.0148195	6.90226	0.958264	-0.115168	0.0252904	6.01857	0.912039	-0.0897617	0.0256217	7.72208	0.85988	-0.108545	0.0247576	6.38579	0.905759	-0.0914784	0.0125788	7.57717	0.963562
ZFP36L2	-0.102188	0.0593494	6.78304	0.59715	-0.0693798	0.0328232	9.99062	0.690781	-0.125019	0.0175139	5.54435	0.962232	-0.109659	0.0253188	6.32096	0.903654	-0.136185	0.0325432	5.08976	0.897499	-0.0936044	0.0569617	7.40507	0.574504	-0.0773262	0.0459162	8.96394	0.586443	-0.146621	0.0349093	4.72748	0.898169
SIX2	-0.215513	0.0315463	3.21626	0.958908	-0.188169	0.0331401	3.68364	0.941588	-0.218298	0.0272641	3.17523	0.969747	-0.207864	0.0296588	3.33461	0.960876	-0.153047	0.0301717	4.52899	0.927877	-0.139578	0.0400646	4.96601	0.858528	-0.131494	0.0253302	5.27132	0.930912	-0.202747	0.0231106	3.41877	0.974672
CHAC2	-0.038994	0.0227162	17.7757	0.595683	-0.0378654	0.0241042	18.3056	0.552345	-0.0557221	0.00917613	12.4393	0.948554	-0.0574437	0.0228459	12.0666	0.759679	-0.0735885	0.0318629	9.41924	0.727296	-0.0382236	0.0254438	18.134	0.530166	-0.07521	0.00709988	9.21616	0.982489	-0.0504403	0.0255801	13.7419	0.660338
PAPOLG	-0.15012	0.0500537	4.6173	0.8181	-0.141718	0.0563388	4.89105	0.759832	-0.153083	0.0308375	4.52792	0.924933	-0.166966	0.0442072	4.15143	0.877036	-0.160739	0.0404233	4.31224	0.887715	-0.141313	0.0534805	4.90504	0.77733	-0.126896	0.0191347	5.46232	0.956503	-0.215233	0.0323739	3.22044	0.956711
REL	-0.142618	0.099534	4.86018	0.506547	-0.135126	0.0747598	5.12964	0.620273	-0.178039	0.0495072	3.89324	0.866067	-0.18986	0.0549059	3.65083	0.856705	-0.215092	0.0735828	3.22256	0.810331	-0.178644	0.0462293	3.88006	0.881886	-0.16964	0.031928	4.086	0.933841	-0.247275	0.0560616	2.80314	0.906781
AC016747.1	-0.101731	0.0632874	6.81353	0.563688	-0.110263	0.01598	6.28633	0.959686	-0.146922	0.0148256	4.7178	0.980041	-0.120095	0.0214224	5.77167	0.940169	-0.18608	0.0219344	3.72499	0.972962	-0.13981	0.0405294	4.95779	0.856112	-0.111317	0.0245778	6.22677	0.911165	-0.15047	0.0270876	4.60654	0.939131
B3GNT2	-0.129999	0.0403856	5.33196	0.838208	-0.139219	0.0440503	4.97882	0.833173	-0.140152	0.0315369	4.9457	0.908044	-0.180196	0.010112	3.84664	0.993741	-0.131497	0.0196341	5.27122	0.957315	-0.11223	0.0312499	6.17614	0.865753	-0.165972	0.017361	4.17629	0.978585	-0.175394	0.0215425	3.95195	0.970712
OTX1	-0.390865	0.135307	1.77337	0.806664	-0.414696	0.214472	1.67146	0.651487	-0.436904	0.00490246	1.5865	0.999748	-0.474529	0.108028	1.46071	0.906082	-0.444013	0.140738	1.5611	0.832682	-0.402939	0.0862662	1.72023	0.916027	-0.277934	0.187507	2.49393	0.523478	-0.43929	0.146236	1.57788	0.818575
SERTAD2	-0.154033	0.0646785	4.49998	0.7393	-0.122322	0.0570987	5.66657	0.696483	-0.129715	0.033515	5.3436	0.882213	-0.160418	0.0319228	4.32088	0.926612	-0.147271	0.0500883	4.70661	0.812117	-0.0791289	0.0512224	8.75972	0.54405	-0.0865637	0.0390191	8.00737	0.711055	-0.222147	0.0441982	3.12021	0.926639
SLC1A4	-0.0914109	0.037453	7.58276	0.748647	-0.0726974	0.0192883	9.53469	0.876583	-0.109773	0.0199145	6.3144	0.938241	-0.103203	0.027033	6.71638	0.879332	-0.079932	0.0256766	8.67171	0.828928	-0.0855625	0.0520493	8.10106	0.574678	-0.0282413	0.00217562	24.5437	0.98827	-0.0896579	0.0394741	7.73103	0.720625
MEIS1	-0.167649	0.061833	4.13453	0.786124	-0.134009	0.0367951	5.17239	0.868976	-0.206304	0.0343069	3.35983	0.947592	-0.203627	0.022205	3.40401	0.97677	-0.153602	0.0117667	4.51261	0.9884	-0.162642	0.042585	4.26179	0.879421	-0.187187	0.0083987	3.70297	0.99599	-0.192516	0.0381222	3.60046	0.927279
ETAA1	-0.24916	0.0505463	2.78193	0.92395	-0.255002	0.046028	2.7182	0.938825	-0.269847	0.0271808	2.56867	0.980112	-0.284954	0.0361274	2.43249	0.968853	-0.276141	0.0408018	2.51012	0.958163	-0.243889	0.0432353	2.84206	0.940864	-0.238673	0.02628	2.90417	0.976326	-0.296154	0.0301654	2.34049	0.979672
C2orf42	-0.114136	0.0782607	6.07299	0.515382	-0.143713	0.0494284	4.82315	0.808677	-0.143394	0.0309104	4.83388	0.914967	-0.162457	0.0458746	4.26666	0.862457	-0.182654	0.0374787	3.79487	0.922334	-0.124538	0.0248612	5.56575	0.926181	-0.145057	0.0410625	4.77846	0.86187	-0.15945	0.0502606	4.34712	0.834224
MPHOSPH10	-0.16369	0.0214428	4.23451	0.966819	-0.2054	0.0320806	3.37462	0.953481	-0.195316	0.0169378	3.54885	0.985182	-0.191061	0.0204973	3.62788	0.977499	-0.123948	0.03861	5.59226	0.837474	-0.123079	0.0398024	5.63172	0.82702	-0.212256	0.00898833	3.26562	0.996426	-0.19772	0.0124875	3.5057	0.992085
RAB11FIP5	-0.143357	0.044652	4.83512	0.837498	-0.1134	0.0295366	6.11243	0.880527	-0.137719	0.0082526	5.03304	0.99287	-0.142838	0.0282781	4.85267	0.927311	-0.135249	0.0351914	5.12498	0.880743	-0.0915821	0.0437078	7.56859	0.68703	-0.0824333	0.0106511	8.40858	0.967689	-0.170882	0.0232116	4.0563	0.964411
SMYD5	-0.066	0.0359023	10.5022	0.628213	-0.065258	0.0226573	10.6216	0.805744	-0.0911534	0.0204339	7.60419	0.908674	-0.0854313	0.0258647	8.1135	0.84508	-0.101719	0.0193748	6.81431	0.932349	-0.0866663	0.0340205	7.99788	0.764419	-0.0203345	0.0124529	34.0872	0.571404	-0.0981323	0.0196305	7.06339	0.925898
DUSP11	-0.0676048	0.0361516	10.2529	0.636167	-0.0628738	0.0201919	11.0244	0.829	-0.0977613	0.00990401	7.0902	0.979886	-0.107673	0.0095742	6.43754	0.984433	-0.0944847	0.0276052	7.33608	0.854174	-0.0819748	0.0319362	8.45561	0.767133	-0.0633603	0.0164943	10.9398	0.880639	-0.0996722	0.0264143	6.95427	0.876837
MOGS	-0.0646532	0.0372833	10.721	0.60057	-0.0636326	0.0319118	10.893	0.665333	-0.118514	0.00770832	5.84867	0.99161	-0.136147	0.0279352	5.09117	0.922338	-0.102048	0.0243483	6.7924	0.897781	-0.0993239	0.0361933	6.97866	0.790158	-0.0659178	0.0168162	10.5153	0.88483	-0.108135	0.0227323	6.41003	0.918791
DOK1	-0.0929592	0.0183783	7.45646	0.927495	-0.158947	0.0262503	4.36086	0.948272	-0.121093	0.0187257	5.72411	0.954356	-0.160825	0.0239481	4.30995	0.957536	-0.128804	0.03271	5.38141	0.885753	-0.116721	0.0332549	5.93851	0.860328	-0.102894	0.0361029	6.73653	0.802422	-0.125034	0.0208115	5.54366	0.9475
AC019069.1	-0.16742	0.0483564	4.14017	0.857009	-0.207488	0.0671509	3.34066	0.8268	-0.228058	0.0227728	3.03934	0.980448	-0.195242	0.0374354	3.55019	0.931509	-0.178887	0.030572	3.87478	0.944809	-0.172977	0.0404797	4.00717	0.901283	-0.144666	0.0213795	4.79136	0.958147	-0.205253	0.0394352	3.37703	0.931248
MAT2A	-0.166067	0.0733726	4.17389	0.719209	-0.221575	0.0252034	3.12827	0.974776	-0.198044	0.0169631	3.49997	0.985539	-0.165399	0.0196275	4.19075	0.972608	-0.182336	0.0268728	3.80149	0.958366	-0.1146	0.0367959	6.0484	0.829059	-0.21551	0.0527607	3.21631	0.89296	-0.191709	0.0323835	3.61562	0.946013
ATOH8	-0.269116	0.0588998	2.57565	0.912573	-0.274077	0.056041	2.52902	0.922835	-0.370878	0.0371287	1.86893	0.98035	-0.352705	0.0566844	1.96523	0.95088	-0.3017	0.0407623	2.29747	0.964777	-0.293186	0.0340008	2.36419	0.973806	-0.251562	0.0170967	2.75538	0.990847	-0.328613	0.0176756	2.10931	0.994247
RNF103	-0.126685	0.0476976	5.47143	0.779111	-0.162543	0.0493136	4.2644	0.844531	-0.150665	0.00742413	4.60058	0.995167	-0.140663	0.0566246	4.92773	0.755228	-0.1294	0.0120264	5.35662	0.983018	-0.109688	0.0330219	6.31928	0.846549	-0.135568	0.0249999	5.11291	0.936318	-0.1734	0.0322745	3.99738	0.935203
EIF2AK3	-0.130922	0.0453394	5.29435	0.806544	-0.11908	0.0554009	5.82087	0.697885	-0.172462	0.0125254	4.01913	0.989561	-0.171249	0.0346477	4.04759	0.924326	-0.141799	0.0225185	4.88824	0.951983	-0.112824	0.0260613	6.14362	0.903576	-0.125848	0.0132543	5.50783	0.978297	-0.154694	0.0183099	4.48076	0.972745
ZNF2	-0.329933	0.115631	2.10087	0.80279	-0.374903	0.0789371	1.84887	0.918556	-0.349951	0.111448	1.9807	0.831364	-0.393287	0.0941074	1.76245	0.897252	-0.387744	0.130316	1.78764	0.815721	-0.342916	0.114784	2.02133	0.816935	-0.350131	0.0871613	1.97968	0.889726	-0.433181	0.0999121	1.60013	0.903835
ARID5A	-0.141565	0.0728517	4.89633	0.653739	-0.139991	0.0264279	4.95136	0.933465	-0.202587	0.0301168	3.42148	0.957671	-0.145694	0.0168977	4.75756	0.973802	-0.208144	0.0912037	3.33014	0.722545	-0.114294	0.0425983	6.0646	0.782581	-0.15087	0.0209367	4.59435	0.962912	-0.160123	0.0136307	4.32883	0.985714
SEMA4C	-0.191241	0.0923426	3.62446	0.681986	-0.252581	0.0369102	2.74425	0.95904	-0.270024	0.0395872	2.56698	0.958785	-0.335515	0.0337172	2.06592	0.980202	-0.235881	0.0326083	2.93855	0.963186	-0.182631	0.0472811	3.79535	0.881797	-0.192776	0.0277641	3.59561	0.960168	-0.301551	0.0368367	2.2986	0.97102
LIPT1	-0.244445	0.0665281	2.83559	0.870973	-0.210993	0.0492866	3.28517	0.901605	-0.295014	0.0098727	2.34954	0.997765	-0.272767	0.0377849	2.54117	0.96304	-0.21687	0.042317	3.19615	0.92924	-0.202817	0.0264802	3.4176	0.967031	-0.308027	0.015778	2.25028	0.99478	-0.23473	0.0132169	2.95295	0.993699
REV1	-0.0848056	0.0476617	8.17336	0.612853	-0.0943021	0.0366469	7.35028	0.768026	-0.12541	0.00220326	5.52704	0.999383	-0.1377	0.0203827	5.03375	0.958018	-0.125373	0.0287468	5.52867	0.904857	-0.101497	0.0337478	6.82923	0.818925	-0.138686	0.0158345	4.99798	0.97459	-0.148337	0.0261951	4.6728	0.941292
C2orf49	-0.0778639	0.054511	8.90204	0.504993	-0.0814064	0.0435943	8.51465	0.635505	-0.12471	0.0326073	5.55807	0.879718	-0.122643	0.0309973	5.65174	0.886715	-0.131083	0.0319412	5.28785	0.893854	-0.0943468	0.0347651	7.3468	0.786437	-0.123351	0.0250128	5.6193	0.924012	-0.145074	0.0394418	4.7779	0.871208
SH3RF3	-0.137239	0.0338162	5.05066	0.891719	-0.127052	0.0491883	5.45563	0.769365	-0.128321	0.0253738	5.40167	0.927472	-0.0913335	0.0222713	7.58919	0.893718	-0.139576	0.0190456	4.96608	0.964098	-0.120195	0.0403835	5.76688	0.815813	-0.0600421	0.0269551	11.5443	0.712713	-0.14568	0.0238182	4.75802	0.949251
LINC01123	-0.270075	0.154442	2.5665	0.604587	-0.199344	0.0284106	3.47714	0.960962	-0.207216	0.0696609	3.34505	0.815642	-0.167862	0.046094	4.12928	0.868957	-0.17141	0.0367609	4.04379	0.915762	-0.133138	0.00849607	5.20624	0.991921	-0.390452	0.168368	1.77524	0.728923	-0.218364	0.00340837	3.17427	0.999513
BCL2L11	-0.189856	0.133527	3.65091	0.502695	-0.220584	0.0831349	3.14232	0.778765	-0.254164	0.0610364	2.72716	0.896588	-0.288117	0.0783157	2.40578	0.871254	-0.211397	0.0428525	3.27888	0.924058	-0.210828	0.0504705	3.28774	0.897169	-0.208001	0.0687654	3.33243	0.820617	-0.326984	0.051605	2.11982	0.952549
POLR1B	-0.0977621	0.0456066	7.09015	0.69674	-0.0844125	0.0439259	8.21142	0.648688	-0.14128	0.00454576	4.9062	0.997934	-0.136545	0.0206302	5.07634	0.956339	-0.12454	0.0287693	5.56567	0.903565	-0.108441	0.0382149	6.39193	0.801041	-0.118155	0.0129325	5.86644	0.9766	-0.13865	0.0240827	4.99927	0.943094
SLC20A1	-0.065459	0.0451961	10.589	0.511918	-0.0751541	0.0230074	9.22301	0.842149	-0.0910203	0.00452804	7.6153	0.995075	-0.0906791	0.0280094	7.64396	0.839758	-0.0965481	0.0222648	7.17929	0.903865	-0.0689661	0.0345095	10.0505	0.666326	-0.0465906	0.0155237	14.8774	0.818306	-0.0896932	0.0264101	7.72798	0.852223
PSD4	-0.183921	0.054348	3.76873	0.851327	-0.143592	0.0520667	4.82719	0.791791	-0.273518	0.0491705	2.53419	0.939289	-0.255301	0.0467468	2.71501	0.937159	-0.212029	0.0275798	3.26912	0.967268	-0.208479	0.022929	3.32478	0.976379	-0.238541	0.103595	2.90578	0.726107	-0.205458	0.0320852	3.37367	0.953494
TMEM37	-0.108238	0.0395228	6.40389	0.789477	-0.151078	0.0208597	4.588	0.963273	-0.105425	0.024724	6.57477	0.900904	-0.110509	0.0285092	6.27233	0.882528	-0.121433	0.0420476	5.70807	0.806585	-0.0835637	0.0231325	8.29484	0.867104	-0.0774496	0.0075101	8.94965	0.981542	-0.104763	0.0272058	6.61631	0.881154
TMEM177	-0.287894	0.046656	2.40765	0.950094	-0.260453	0.0523496	2.66131	0.925243	-0.380018	0.0196789	1.82398	0.994665	-0.40782	0.0593487	1.69964	0.959365	-0.290737	0.0338666	2.38411	0.973579	-0.256293	0.0590661	2.70451	0.903974	-0.295367	0.0302469	2.34673	0.979458	-0.3109	0.00310433	2.22948	0.999801
TMEM185B	-0.0704154	0.0469212	9.84369	0.529649	-0.0745766	0.0318909	9.29443	0.732211	-0.10875	0.0216391	6.37376	0.926624	-0.101253	0.0221471	6.8457	0.91267	-0.127875	0.025282	5.42049	0.927492	-0.0980698	0.0425466	7.0679	0.726515	-0.024731	0.0146564	28.0275	0.587396	-0.105939	0.0201023	6.54287	0.932825
GLI2	-0.277092	0.039255	2.50151	0.961409	-0.349173	0.0430358	1.98511	0.970514	-0.276215	0.0270217	2.50944	0.981219	-0.327428	0.0340948	2.11695	0.978775	-0.237539	0.0243255	2.91804	0.979457	-0.253462	0.0496629	2.73472	0.928692	-0.097548	0.0678071	7.1057	0.508551	-0.403223	0.0306537	1.71902	0.988573
NIFK	-0.0576919	0.0272808	12.0146	0.690984	-0.0769588	0.0291999	9.00673	0.776444	-0.0867819	0.00681049	7.98723	0.987832	-0.0907936	0.0144839	7.63432	0.951568	-0.0851903	0.026227	8.13645	0.840647	-0.0785554	0.0264327	8.82368	0.815365	-0.0894243	0.00665486	7.75122	0.989045	-0.0984827	0.0165761	7.03826	0.946378
IWS1	-0.0644719	0.030636	10.7512	0.688895	-0.0545716	0.0316311	12.7016	0.598111	-0.100742	0.0144349	6.88045	0.960557	-0.0954744	0.0206451	7.26003	0.91448	-0.0994908	0.030925	6.96694	0.838059	-0.0888151	0.0361029	7.80438	0.75161	-0.0459419	0.0110287	15.0875	0.896656	-0.116486	0.0144041	5.95046	0.970326
WDR33	-0.10365	0.0351956	6.68741	0.812607	-0.100894	0.0423202	6.87007	0.739709	-0.12758	0.00366792	5.43306	0.99835	-0.124826	0.0265632	5.55292	0.916952	-0.118301	0.0281876	5.85917	0.898033	-0.109768	0.0339546	6.31465	0.839369	-0.0972503	0.00918215	7.12746	0.982483	-0.14018	0.0182893	4.94469	0.967076
SFT2D3	-0.132336	0.0574773	5.23779	0.726067	-0.154553	0.0706153	4.48486	0.705459	-0.214366	0.0497222	3.23348	0.902851	-0.215656	0.0281536	3.21414	0.967038	-0.217339	0.0861001	3.18924	0.761106	-0.175929	0.0365992	3.93992	0.920339	-0.187367	0.0375147	3.6994	0.925775	-0.185222	0.0417415	3.74226	0.907792
AMMECR1L	-0.094405	0.0508065	7.34227	0.633205	-0.0956141	0.0452842	7.24942	0.690312	-0.150365	0.0109774	4.60978	0.989453	-0.157379	0.033351	4.40432	0.917586	-0.120743	0.0354869	5.74068	0.85269	-0.10448	0.0448368	6.63426	0.730819	-0.0792369	0.0136241	8.74778	0.944173	-0.149484	0.0266983	4.63694	0.940028
HS6ST1	-0.0693337	0.0460553	9.99726	0.531216	-0.067772	0.0382451	10.2276	0.610906	-0.113239	0.0130686	6.12108	0.974054	-0.118598	0.0222822	5.84449	0.934058	-0.0986466	0.0198858	7.02657	0.924835	-0.0910086	0.0399111	7.61628	0.72221	-0.0488038	0.00306084	14.2027	0.992194	-0.10214	0.0268308	6.78628	0.878728
CXCR4	-0.233702	0.033413	2.96594	0.960724	-0.22819	0.052466	3.03759	0.904381	-0.26094	0.0270496	2.65635	0.97896	-0.310831	0.0240923	2.22998	0.988127	-0.178681	0.0438883	3.87925	0.892329	-0.116512	0.0474572	5.94915	0.750856	-0.184262	0.0151932	3.76175	0.986585	-0.256441	0.0229201	2.70295	0.984274
ZEB2	-0.108517	0.0464589	6.38744	0.731753	-0.0740964	0.0318426	9.35466	0.730266	-0.0907898	0.00952898	7.63464	0.978443	-0.0880537	0.0306097	7.87187	0.805357	-0.121708	0.0288692	5.69518	0.898853	-0.0940738	0.0362199	7.36812	0.771323	-0.0654615	0.0317852	10.5886	0.679565	-0.145018	0.03656	4.77973	0.887221
ACVR2A	-0.118742	0.0682044	5.83742	0.602463	-0.151164	0.0352941	4.5854	0.90169	-0.225209	0.0126447	3.07779	0.993735	-0.198151	0.0270666	3.49808	0.964025	-0.150631	0.00977789	4.60164	0.991643	-0.112901	0.0591637	6.13942	0.645487	-0.13112	0.0512418	5.28634	0.766021	-0.17535	0.0394536	3.95294	0.908059
RND3	-0.298732	0.0870235	2.32029	0.854904	-0.303157	0.0517017	2.28643	0.945027	-0.327642	0.0392637	2.11556	0.97208	-0.353522	0.0499081	1.96069	0.961668	-0.288333	0.0608941	2.40398	0.918101	-0.264897	0.0432662	2.61667	0.949348	-0.310516	0.0256508	2.23225	0.986536	-0.329431	0.0507244	2.10407	0.954729
RPRM	-0.185909	0.0177519	3.72842	0.982091	-0.141366	0.0566722	4.90321	0.756759	-0.227325	0.0137959	3.04915	0.992688	-0.194215	0.0278544	3.56898	0.960487	-0.195477	0.0307323	3.54592	0.952894	-0.168638	0.0211622	4.11026	0.969467	-0.127072	0.0343158	5.45476	0.872712	-0.206976	0.020045	3.34892	0.981587
MARCH7	-0.0845519	0.0404994	8.19789	0.685467	-0.0639457	0.0330968	10.8396	0.651139	-0.114355	0.00495284	6.06137	0.996262	-0.1117	0.0136438	6.20546	0.971025	-0.105395	0.038621	6.57669	0.788296	-0.0831728	0.0334692	8.33382	0.755367	-0.141543	0.00659832	4.89708	0.995672	-0.119735	0.0227912	5.78899	0.932433
DLX1	-0.171996	0.0627591	4.03001	0.789712	-0.210608	0.0357258	3.29118	0.945582	-0.234102	0.0205097	2.96088	0.984881	-0.189073	0.0340595	3.66602	0.939055	-0.17125	0.033861	4.04758	0.927478	-0.176828	0.0410508	3.9199	0.902699	-0.206754	0.0349623	3.35252	0.945904	-0.216517	0.0251692	3.20135	0.973685
DLX2	-0.234771	0.049246	2.95244	0.919118	-0.168493	0.0602514	4.1138	0.796343	-0.202284	0.0500947	3.42661	0.890744	-0.231653	0.00855891	2.99217	0.997277	-0.156263	0.0787312	4.43578	0.663259	-0.149139	0.037438	4.64766	0.888076	-0.114186	0.0650834	6.07032	0.606155	-0.258612	0.044569	2.68026	0.943929
CIR1	-0.0524576	0.0321064	13.2135	0.571691	-0.14996	0.0411115	4.62223	0.869326	-0.0969724	0.0233445	7.14788	0.896134	-0.0839972	0.0161692	8.25202	0.931003	-0.0869546	0.0321067	7.97137	0.78575	-0.0632896	0.0327357	10.952	0.651436	-0.152015	0.0248404	4.55972	0.949304	-0.105129	0.0134572	6.59329	0.968269
HOXD9	-0.143289	0.0157319	4.8374	0.976459	-0.115534	0.050764	5.9995	0.721439	-0.115859	0.0269836	5.9827	0.902131	-0.110542	0.0237244	6.27042	0.915649	-0.134256	0.00566516	5.16289	0.996452	-0.134324	0.0344874	5.16024	0.883519	-0.0740237	0.0239175	9.36386	0.82727	-0.123672	0.0235359	5.60472	0.932458
TTC30B	-0.214739	0.0287694	3.22785	0.965346	-0.124945	0.0366864	5.54762	0.852933	-0.136781	0.0155791	5.06758	0.974711	-0.160578	0.028209	4.31659	0.941867	-0.154279	0.0342065	4.49282	0.910483	-0.137921	0.0421279	5.0257	0.842744	-0.135286	0.0645523	5.12356	0.687119	-0.154275	0.0118829	4.49292	0.988274
CWC22	-0.0619059	0.0330422	11.1968	0.637034	-0.0927616	0.0252978	7.47235	0.870511	-0.0968487	0.0188708	7.15701	0.929427	-0.0779926	0.0168168	8.88735	0.914926	-0.0886381	0.0199304	7.81997	0.90817	-0.0677715	0.0377859	10.2277	0.616629	-0.0798152	0.0166682	8.6844	0.919774	-0.125618	0.024638	5.5179	0.928559
NABP1	-0.204771	0.12096	3.38498	0.588971	-0.178821	0.0639745	3.87621	0.79619	-0.258222	0.0733923	2.68431	0.860908	-0.221927	0.0947576	3.12331	0.732807	-0.254076	0.052142	2.7281	0.922312	-0.185166	0.0660025	3.74338	0.797376	-0.277045	0.0692243	2.50193	0.888994	-0.266032	0.0734356	2.6055	0.867757
STK17B	-0.0922236	0.0514297	7.51594	0.616532	-0.0767451	0.0354275	9.03181	0.701166	-0.0979846	0.0152151	7.07404	0.953995	-0.106405	0.021768	6.51426	0.922761	-0.103745	0.0220529	6.68127	0.917119	-0.0750439	0.0393829	9.23655	0.644818	-0.0738335	0.00961918	9.38798	0.967168	-0.121089	0.018627	5.72427	0.954812
MARS2	-0.258778	0.0568567	2.67854	0.911953	-0.309698	0.0539326	2.23814	0.942815	-0.339689	0.00448567	2.04053	0.999651	-0.330161	0.0487415	2.09942	0.958232	-0.326719	0.0275401	2.12154	0.985989	-0.26267	0.0435105	2.63885	0.947977	-0.279119	0.0174908	2.48334	0.992208	-0.367201	0.0255135	1.88765	0.990437
C2orf69	-0.238518	0.106596	2.90605	0.714563	-0.292084	0.0683366	2.37311	0.901326	-0.329471	0.0647965	2.10382	0.928198	-0.316256	0.0794479	2.19173	0.887929	-0.306536	0.0871403	2.26123	0.860864	-0.242303	0.0426178	2.86067	0.941733	-0.336891	0.0810678	2.05748	0.89621	-0.382079	0.0793456	1.81415	0.920597
CLK1	-0.185499	0.0626211	3.73667	0.814383	-0.19755	0.100626	3.50871	0.658365	-0.264536	0.0487935	2.62023	0.936292	-0.316511	0.0745901	2.18996	0.900029	-0.211374	0.0696841	3.27924	0.821445	-0.135993	0.0856247	5.09692	0.55777	-0.25479	0.0686819	2.72047	0.873112	-0.338373	0.077472	2.04847	0.905108
NIF3L1	-0.0575813	0.0183974	12.0377	0.830452	-0.0735885	0.0220195	9.41924	0.848125	-0.112141	0.0210587	6.18105	0.934118	-0.0868401	0.00795752	7.98188	0.983484	-0.0984099	0.0313336	7.04347	0.831424	-0.0685889	0.0287943	10.1058	0.739382	-0.0687958	0.0098349	10.0754	0.960731	-0.0826206	0.00418788	8.38952	0.994888
FZD5	-0.120214	0.0451443	5.76596	0.78	-0.105911	0.0481297	6.54464	0.707701	-0.122051	0.0251422	5.67914	0.92177	-0.124899	0.0197796	5.54967	0.952237	-0.119806	0.0229437	5.78556	0.931663	-0.0866632	0.0424549	7.99817	0.675689	-0.0685469	0.00949153	10.112	0.96307	-0.175506	0.0224926	3.94942	0.968196
RNF25	-0.241353	0.0365547	2.87192	0.956134	-0.264289	0.0588717	2.62269	0.90972	-0.296554	0.0205998	2.33734	0.990442	-0.26491	0.0475054	2.61654	0.93957	-0.228666	0.0263156	3.03127	0.974195	-0.219827	0.0350384	3.15315	0.951646	-0.236515	0.065249	2.93067	0.867892	-0.261061	0.00813244	2.65512	0.998063
TTLL4	-0.170891	0.0496505	4.05607	0.85556	-0.134137	0.0671354	5.16745	0.666224	-0.150333	0.0146488	4.61074	0.981364	-0.157882	0.0303648	4.39028	0.931118	-0.178781	0.0349956	3.87708	0.928822	-0.145841	0.0447367	4.75275	0.841616	-0.0658378	0.0247933	10.5281	0.779043	-0.210753	0.0157082	3.28891	0.989011
ANKZF1	-0.0862634	0.0352777	8.03524	0.749353	-0.0827815	0.0286033	8.37321	0.807246	-0.132789	0.0105839	5.21992	0.987454	-0.14856	0.0291504	4.66578	0.928501	-0.132218	0.0356729	5.24246	0.872914	-0.088731	0.0248632	7.81178	0.864279	-0.0956872	0.00340966	7.24389	0.997467	-0.144277	0.00543432	4.80428	0.997171
MRPL44	-0.0618973	0.0223798	11.1983	0.792736	-0.0639093	0.0301985	10.8458	0.691299	-0.111444	0.0272051	6.21968	0.893508	-0.0938744	0.0140183	7.38377	0.957305	-0.10753	0.0292175	6.44609	0.871339	-0.0768717	0.0262062	9.01694	0.8114	-0.0745239	0.0165655	9.30101	0.910067	-0.102312	0.0183112	6.77485	0.939794
IRS1	-0.150784	0.0683649	4.59695	0.708649	-0.0893069	0.0522719	7.76141	0.593413	-0.119867	0.019412	5.78265	0.950161	-0.112303	0.0160703	6.17213	0.960657	-0.137312	0.0135055	5.04799	0.981019	-0.0842804	0.0486178	8.2243	0.600409	-0.0401912	0.0116437	17.2462	0.856267	-0.129964	0.0329365	5.33338	0.88617
GIGYF2	-0.103316	0.0501421	6.70901	0.679769	-0.0909503	0.0412059	7.62117	0.708955	-0.109065	0.00833042	6.35535	0.988467	-0.111269	0.0267392	6.22946	0.89646	-0.11849	0.0268352	5.84981	0.906961	-0.11026	0.0299975	6.28649	0.871053	-0.118039	0.0082727	5.87218	0.990272	-0.147307	0.022926	4.70545	0.953794
ATG16L1	-0.0679293	0.0403446	10.204	0.586345	-0.0731852	0.0333176	9.47114	0.706961	-0.0968128	0.0136117	7.15966	0.961968	-0.0957152	0.0311177	7.24177	0.825498	-0.119003	0.020821	5.82461	0.942309	-0.0755943	0.0399541	9.1693	0.641562	-0.107572	0.0117479	6.44356	0.976702	-0.100083	0.0329068	6.92575	0.822223
HJURP	-0.158482	0.0609762	4.37368	0.771564	-0.209002	0.0452357	3.31646	0.914336	-0.247083	0.0301307	2.80532	0.971118	-0.23506	0.0386997	2.94881	0.948577	-0.181999	0.0550817	3.80853	0.845171	-0.175221	0.0398164	3.95583	0.906395	-0.206695	0.0175729	3.35348	0.98575	-0.256454	0.0291362	2.70281	0.974834
AC005538.2	-0.172829	0.0475841	4.01059	0.868352	-0.104866	0.0329831	6.60986	0.834826	-0.208964	0.0332373	3.31706	0.951838	-0.150503	0.0411981	4.60554	0.869669	-0.173975	0.0326382	3.98418	0.934239	-0.126561	0.0352968	5.4768	0.86538	-0.143377	0.0442496	4.83443	0.839985	-0.201847	0.0113433	3.43403	0.993723
ACKR3	-0.0576088	0.036849	12.032	0.549969	-0.079375	0.0285873	8.73256	0.794014	-0.0835809	0.00940426	8.29313	0.975305	-0.0806329	0.0328438	8.59633	0.750848	-0.102552	0.0170768	6.75898	0.947457	-0.0730108	0.0313913	9.49376	0.730076	-0.0311757	0.0102195	22.2336	0.823108	-0.0882292	0.0346778	7.85621	0.763963
ASB1	-0.0928359	0.0563666	7.46637	0.575607	-0.0663173	0.0382583	10.452	0.600376	-0.112454	0.0385209	6.16382	0.809929	-0.12757	0.0488679	5.43345	0.773109	-0.133628	0.0379071	5.18713	0.861368	-0.111543	0.033937	6.21418	0.843784	-0.0907296	0.0117389	7.6397	0.967604	-0.126169	0.0451854	5.49379	0.79585
MTERF4	-0.122925	0.0370776	5.63879	0.846053	-0.131362	0.0241193	5.2766	0.936834	-0.155548	0.0065057	4.45617	0.996514	-0.151438	0.018458	4.5771	0.971145	-0.132413	0.0230212	5.23476	0.942992	-0.109531	0.0116296	6.32833	0.97795	-0.165468	0.0159547	4.18902	0.981745	-0.160726	0.0218065	4.31261	0.964492
BOK	-0.0935802	0.027947	7.40699	0.848627	-0.126665	0.0429175	5.4723	0.813268	-0.139311	0.00799357	4.97555	0.993458	-0.0988079	0.0243167	7.0151	0.891957	-0.129767	0.0282579	5.34146	0.913378	-0.105716	0.0319273	6.55666	0.845724	-0.0532628	0.0119113	13.0137	0.909071	-0.14053	0.0108119	4.93238	0.9883
ZNF445	-0.138394	0.0896735	5.00851	0.543567	-0.149674	0.071531	4.63106	0.686435	-0.197623	0.0584237	3.50742	0.851211	-0.22215	0.0701615	3.12018	0.833683	-0.192223	0.0566694	3.60595	0.851915	-0.170074	0.0572946	4.07557	0.815011	-0.199067	0.0311107	3.48197	0.953427	-0.232667	0.0599871	2.97914	0.882654
SKIL	-0.0931599	0.0489288	7.4404	0.644456	-0.0771096	0.0500195	8.98912	0.543015	-0.106014	0.0158875	6.53829	0.957013	-0.112839	0.0318957	6.14277	0.862219	-0.127729	0.0436436	5.42671	0.810699	-0.0990271	0.0412525	6.99957	0.74235	-0.13122	0.00899227	5.28233	0.990695	-0.135586	0.0294728	5.11225	0.913657
SETMAR	-0.128185	0.0372261	5.40738	0.855671	-0.159294	0.0363224	4.35136	0.905808	-0.174072	0.016493	3.98195	0.982362	-0.169229	0.0437802	4.09592	0.881946	-0.190872	0.042259	3.63148	0.910717	-0.146157	0.0220922	4.7425	0.956302	-0.145139	0.0166773	4.77574	0.974273	-0.168248	0.0296053	4.11979	0.941686
SETD5	-0.145383	0.0716616	4.76772	0.672979	-0.170824	0.0481659	4.05767	0.862809	-0.169063	0.0173402	4.09994	0.979394	-0.159687	0.0477312	4.34067	0.848401	-0.174035	0.0262576	3.9828	0.956456	-0.132919	0.037727	5.21479	0.861235	-0.12401	0.0407225	5.58944	0.822594	-0.202572	0.0331707	3.42173	0.949103
BRPF1	-0.182675	0.0561301	3.79442	0.841166	-0.153361	0.0487509	4.51972	0.831877	-0.261538	0.0229089	2.65028	0.984887	-0.269722	0.0221129	2.56986	0.986735	-0.174536	0.0569132	3.97138	0.824633	-0.155852	0.0484078	4.44747	0.83826	-0.125924	0.0224027	5.50448	0.940467	-0.291588	0.0158154	2.37715	0.994151
JAGN1	-0.0851092	0.0250099	8.14421	0.85273	-0.132062	0.0294477	5.24863	0.909551	-0.107622	0.00606119	6.4406	0.993696	-0.0995773	0.0137371	6.9609	0.963333	-0.122542	0.0210599	5.6564	0.944224	-0.0950012	0.0279967	7.2962	0.85201	-0.0920342	0.00483617	7.53141	0.994508	-0.0885839	0.0240858	7.82476	0.871188
HRH1	-0.169267	0.0962734	4.095	0.607167	-0.224853	0.037706	3.08267	0.946753	-0.244988	0.0472442	2.82931	0.930772	-0.265507	0.0688809	2.61065	0.881361	-0.234679	0.0276382	2.95359	0.973009	-0.212229	0.0530418	3.26603	0.888947	-0.183754	0.0513469	3.77215	0.864928	-0.217704	0.0957134	3.1839	0.721196
CCDC174	-0.207639	0.081822	3.33823	0.76303	-0.238377	0.0580577	2.90777	0.893945	-0.230498	0.0721504	3.00717	0.836146	-0.304289	0.0620026	2.27792	0.923329	-0.22783	0.0946543	3.04239	0.743376	-0.204385	0.046623	3.39138	0.905738	-0.213598	0.0703583	3.24511	0.82169	-0.30783	0.0529457	2.25172	0.944139
PLCL2	-0.152251	0.061099	4.55267	0.756378	-0.160024	0.0485884	4.33153	0.844319	-0.198701	0.0184495	3.48839	0.98305	-0.200235	0.0396934	3.46167	0.927133	-0.189993	0.0478408	3.64827	0.887462	-0.158209	0.0366035	4.38122	0.903296	-0.191177	0.0153305	3.62569	0.987302	-0.207164	0.0399499	3.34589	0.930773
NKIRAS1	-0.047606	0.0301262	14.5601	0.555268	-0.0569441	0.0367753	12.1724	0.545212	-0.0666389	0.0217631	10.4015	0.82419	-0.0850608	0.0277951	8.14884	0.824026	-0.0860039	0.0198002	8.05948	0.904154	-0.0621674	0.0259049	11.1497	0.742241	-0.0629908	0.0418121	11.0039	0.531573	-0.0887505	0.0320331	7.81007	0.793306
OXSM	-0.223408	0.0184049	3.10261	0.986608	-0.223861	0.0344849	3.09632	0.95469	-0.262117	0.0158032	2.64442	0.992783	-0.255634	0.0266246	2.71148	0.978766	-0.241663	0.0345322	2.86824	0.960765	-0.18024	0.0230386	3.84569	0.968357	-0.201613	0.0245082	3.43802	0.971294	-0.234909	0.0201981	2.9507	0.98543
ZNF619	-0.140215	0.0973242	4.94347	0.509276	-0.143806	0.0670585	4.82002	0.696916	-0.215719	0.0449821	3.21319	0.919995	-0.18095	0.0670812	3.83061	0.784398	-0.194239	0.0904142	3.56853	0.69767	-0.166659	0.0521057	4.15907	0.836472	-0.148121	0.0476363	4.67962	0.828597	-0.260624	0.0417467	2.65957	0.95119
SS18L2	-0.0794373	0.0164323	8.72571	0.921166	-0.113985	0.0337461	6.08104	0.850847	-0.139226	0.00571455	4.97859	0.996642	-0.129076	0.0138106	5.37007	0.977616	-0.117694	0.0333449	5.88941	0.861668	-0.0747145	0.0238632	9.27728	0.830549	-0.129281	0.0250441	5.36155	0.930187	-0.0821038	0.0303091	8.44232	0.785822
SNRK	-0.144884	0.0553409	4.78415	0.774115	-0.148226	0.0473789	4.6763	0.830331	-0.207966	0.0223867	3.33298	0.97735	-0.191783	0.0260366	3.61423	0.964449	-0.163244	0.0425079	4.24607	0.880584	-0.142942	0.0405036	4.84916	0.861636	-0.149724	0.0222952	4.6295	0.957536	-0.242213	0.034856	2.86173	0.960229
ZNF197	-0.137122	0.0827238	5.05498	0.578734	-0.141068	0.048061	4.91357	0.811593	-0.166459	0.0368801	4.16406	0.910602	-0.190808	0.063346	3.63269	0.819382	-0.16313	0.0289547	4.24904	0.940726	-0.144608	0.0502808	4.79327	0.805286	-0.163649	0.0272384	4.23557	0.947502	-0.206918	0.0467872	3.34987	0.90723
ZNF35	-0.170941	0.0627027	4.0549	0.787961	-0.117554	0.0743988	5.89641	0.555217	-0.175738	0.0363895	3.9442	0.92102	-0.181109	0.0477609	3.82724	0.877894	-0.185498	0.0304552	3.73668	0.948847	-0.146782	0.0319807	4.72228	0.913291	-0.115228	0.0310796	6.01546	0.87298	-0.185849	0.0433062	3.72962	0.902043
CCDC12	-0.154245	0.0167534	4.49382	0.976949	-0.204112	0.0283219	3.39592	0.962921	-0.227773	0.0210367	3.04315	0.983226	-0.2604	0.0312903	2.66185	0.971933	-0.140048	0.0425495	4.94936	0.844157	-0.156412	0.0212429	4.43156	0.964421	-0.237019	0.0200197	2.92444	0.985932	-0.224553	0.0119498	3.08679	0.994368
CDC25A	-0.109727	0.046158	6.31699	0.738601	-0.101972	0.0372394	6.79742	0.789434	-0.15861	0.0124997	4.37012	0.987731	-0.155937	0.0198872	4.44504	0.968495	-0.142491	0.0242236	4.86449	0.945358	-0.129531	0.0347179	5.35122	0.874372	-0.0940207	0.0117441	7.37228	0.969739	-0.148837	0.0266981	4.65709	0.939538
NME6	-0.0865735	0.0339834	8.00646	0.764425	-0.0923732	0.0346083	7.50377	0.780801	-0.138533	0.0168724	5.00349	0.971187	-0.116735	0.0229308	5.9378	0.928356	-0.123483	0.020731	5.61328	0.946637	-0.107555	0.0353191	6.44456	0.822594	-0.0924105	0.00510728	7.50074	0.993928	-0.105665	0.0356506	6.55988	0.814552
CCDC51	-0.03273	0.017632	21.1777	0.632743	-0.0500557	0.0300895	13.8475	0.580488	-0.0680144	0.00678292	10.1912	0.980497	-0.072026	0.0154003	9.62357	0.916225	-0.0799949	0.0313323	8.66489	0.765214	-0.068219	0.0238938	10.1606	0.802986	-0.0598041	0.011925	11.5903	0.926337	-0.0650953	0.0438703	10.6482	0.524001
IP6K2	-0.107256	0.0444063	6.46252	0.744699	-0.117767	0.0372767	5.88573	0.833069	-0.144792	0.00979181	4.78721	0.990936	-0.131506	0.00659373	5.27086	0.994997	-0.113887	0.0266847	6.08628	0.901062	-0.0994476	0.0293787	6.96998	0.851393	-0.115591	0.0159604	5.99656	0.96327	-0.128177	0.0196326	5.40771	0.955182
CCDC71	-0.423363	0.027504	1.63724	0.99163	-0.449002	0.0635527	1.54375	0.961475	-0.476248	0.0484152	1.45543	0.979749	-0.483606	0.0781242	1.43329	0.950395	-0.404811	0.0340409	1.71227	0.986055	-0.36367	0.0332564	1.90598	0.98355	-0.428308	0.0434544	1.61834	0.979829	-0.469238	0.0463902	1.47718	0.980827
IP6K1	-0.101329	0.0429834	6.84055	0.735357	-0.0808921	0.0547478	8.56879	0.521889	-0.119913	0.0132728	5.78042	0.976083	-0.127304	0.0318778	5.44483	0.888567	-0.13237	0.0187319	5.23644	0.961491	-0.121445	0.0339726	5.70749	0.864674	-0.0397206	0.0125272	17.4506	0.834076	-0.128477	0.0313966	5.39511	0.893305
MON1A	-0.0649587	0.0432461	10.6706	0.530098	-0.0449185	0.0312669	15.4312	0.507857	-0.0935902	0.0227823	7.4062	0.894044	-0.10087	0.032009	6.87171	0.832365	-0.120229	0.0342237	5.76521	0.860544	-0.107641	0.0317514	6.43944	0.851773	-0.0248237	0.0126027	27.9228	0.659852	-0.0760625	0.0265374	9.11287	0.804215
RBM5	-0.138483	0.0450757	5.00529	0.825154	-0.167515	0.0393537	4.13782	0.900592	-0.218426	0.0207744	3.17338	0.98223	-0.244524	0.0350154	2.83468	0.960604	-0.186704	0.0448471	3.71255	0.896543	-0.165871	0.0451639	4.17883	0.87087	-0.229551	0.0106268	3.01957	0.995732	-0.248826	0.00449501	2.78567	0.999348
HYAL2	-0.0639659	0.0264136	10.8362	0.745698	-0.0510408	0.0181162	13.5802	0.798749	-0.0997868	0.00866751	6.94628	0.985135	-0.0765966	0.0238226	9.04932	0.837901	-0.0837397	0.029325	8.2774	0.803039	-0.0535454	0.0332396	12.945	0.564742	-0.0297483	0.0115354	23.3004	0.768801	-0.0745447	0.0187692	9.29841	0.887476
TUSC2	-0.0666814	0.0322905	10.3949	0.680737	-0.10049	0.025489	6.89766	0.885996	-0.089442	0.00678225	7.74969	0.988631	-0.0813749	0.0268673	8.51795	0.821004	-0.109796	0.0337925	6.31306	0.840723	-0.0920472	0.0326479	7.53034	0.798975	-0.107466	0.0554152	6.44994	0.652827	-0.0914409	0.0389002	7.58028	0.734239
TMEM115	-0.223224	0.0329846	3.10517	0.958158	-0.201846	0.0420452	3.43403	0.920149	-0.247801	0.0391554	2.7972	0.95244	-0.266873	0.0374408	2.59729	0.962126	-0.171018	0.0310212	4.05307	0.938257	-0.173592	0.042463	3.99297	0.893119	-0.164008	0.0135008	4.22631	0.986629	-0.226712	0.0218315	3.05739	0.981792
RBM15B	-0.124982	0.033889	5.546	0.871804	-0.120129	0.0309705	5.77004	0.882664	-0.160514	0.00306472	4.31828	0.999271	-0.153936	0.0244129	4.50281	0.952107	-0.135563	0.0311657	5.1131	0.904399	-0.130655	0.0338914	5.30517	0.881389	-0.0798154	0.0160326	8.68438	0.925327	-0.150485	0.0236768	4.60609	0.952826
DUSP7	-0.173881	0.0648482	3.98634	0.782364	-0.129149	0.053966	5.36704	0.741174	-0.146526	0.0269834	4.73054	0.936482	-0.146697	0.0433108	4.72504	0.851547	-0.148908	0.013314	4.65487	0.984263	-0.111013	0.0470321	6.24384	0.735845	-0.0924902	0.028776	7.49428	0.837803	-0.182234	0.0322639	3.80362	0.941007
WDR82	-0.0737318	0.0516294	9.40093	0.504884	-0.0866193	0.0296716	8.00223	0.809924	-0.0906103	0.00615818	7.64976	0.990847	-0.101893	0.028088	6.80272	0.86807	-0.10333	0.0236748	6.70811	0.904985	-0.0869875	0.0359129	7.96835	0.745772	-0.0895139	0.00698283	7.74346	0.987976	-0.110342	0.0358079	6.28179	0.826022
SFMBT1	-0.0851681	0.0475495	8.13858	0.61599	-0.0771959	0.0457112	8.97906	0.587795	-0.102347	0.0163761	6.77255	0.95129	-0.11799	0.0249306	5.8746	0.918029	-0.134238	0.039089	5.16358	0.855003	-0.111185	0.0267964	6.23416	0.895922	-0.0755592	0.00438755	9.17357	0.993301	-0.13318	0.0389395	5.20459	0.853989
ARHGEF3	-0.154733	0.0388322	4.47964	0.888127	-0.0854783	0.0354256	8.10904	0.744314	-0.14085	0.00649501	4.92116	0.995765	-0.136832	0.00965452	5.06568	0.990141	-0.129805	0.0100948	5.3399	0.988049	-0.101696	0.0286552	6.8159	0.862967	-0.0890616	0.0201942	7.78278	0.906761	-0.149761	0.0235426	4.62836	0.952903
RPP14	-0.146657	0.0594195	4.72631	0.752838	-0.165032	0.0378985	4.20008	0.904591	-0.174949	0.0137413	3.96199	0.987812	-0.177685	0.0160977	3.90099	0.98385	-0.176117	0.0310367	3.93573	0.94152	-0.163899	0.0364278	4.22911	0.910087	-0.193794	0.00361545	3.57672	0.999304	-0.169764	0.0379928	4.08301	0.90895
KCTD6	-0.240219	0.068644	2.88548	0.859614	-0.323295	0.0656323	2.14401	0.92385	-0.325787	0.127122	2.12761	0.766572	-0.424086	0.00815101	1.63445	0.999262	-0.303568	0.0523434	2.28334	0.943875	-0.265541	0.0383671	2.61032	0.959921	-0.282807	0.0521575	2.45096	0.936306	-0.42317	0.0349562	1.63799	0.986536
KBTBD8	-0.267103	0.144756	2.59506	0.629956	-0.225029	0.0428389	3.08026	0.932416	-0.379166	0.101702	1.82809	0.874209	-0.32292	0.166279	2.1465	0.653469	-0.275665	0.193864	2.51445	0.502729	-0.163914	0.0628504	4.22872	0.772771	-0.369222	0.0381828	1.87732	0.979059	-0.252421	0.0825057	2.746	0.823946
FRMD4B	-0.183686	0.116667	3.77354	0.553463	-0.173539	0.0460654	3.9942	0.876482	-0.252655	0.0162623	2.74346	0.991782	-0.214547	0.0490807	3.23075	0.905251	-0.153169	0.056091	4.52537	0.788513	-0.172158	0.0421448	4.02623	0.892971	-0.143205	0.0727515	4.84023	0.659555	-0.246474	0.0457788	2.81225	0.935458
FOXP1	-0.0943563	0.0455012	7.34606	0.682554	-0.0850987	0.0559717	8.14522	0.536132	-0.0807581	0.0101117	8.583	0.969598	-0.108584	0.0247445	6.3835	0.905911	-0.0967751	0.0384848	7.16246	0.759713	-0.0785939	0.0344492	8.81935	0.722415	-0.0437857	0.0104483	15.8304	0.897761	-0.143505	0.0205657	4.83011	0.960545
ZNF717	-0.15991	0.0613933	4.3346	0.772323	-0.157724	0.0269877	4.39467	0.944684	-0.174573	0.0457727	3.97052	0.879125	-0.204265	0.0493216	3.39336	0.895573	-0.1937	0.006298	3.57846	0.99789	-0.141429	0.0856955	4.90103	0.576604	-0.219877	0.0454651	3.15243	0.921224	-0.203731	0.0732761	3.40227	0.794453
C3orf38	-0.175592	0.0562048	3.94748	0.829937	-0.172346	0.0395877	4.02184	0.904549	-0.178834	0.0315662	3.87593	0.941343	-0.211786	0.0320751	3.27287	0.956138	-0.187211	0.0465535	3.70249	0.88994	-0.141357	0.0432255	4.90351	0.84245	-0.165969	0.0435804	4.17636	0.878813	-0.218688	0.0292972	3.16957	0.965349
TRMT10C	-0.0844	0.0157432	8.21264	0.93494	-0.0862389	0.0261364	8.03753	0.844807	-0.0801646	0.010634	8.64655	0.966004	-0.076509	0.0217281	9.05969	0.8611	-0.102924	0.0199574	6.73453	0.930062	-0.0802769	0.0236479	8.63446	0.852113	-0.0867801	0.0129989	7.98739	0.957052	-0.0729997	0.0176441	9.49521	0.895384
ZBTB11	-0.116229	0.0607317	5.96363	0.646811	-0.117916	0.0533554	5.87829	0.709479	-0.160504	0.00845137	4.31856	0.994485	-0.182267	0.0283053	3.80292	0.953986	-0.160818	0.0360921	4.31012	0.908484	-0.138523	0.0394534	5.00386	0.860408	-0.135251	0.0135652	5.12489	0.980278	-0.195469	0.0358448	3.54607	0.936983
ZBTB11-AS1	-0.206406	0.0394397	3.35817	0.931947	-0.121346	0.0471302	5.71214	0.768226	-0.24749	0.0235669	2.80071	0.982188	-0.222097	0.0123933	3.12092	0.993811	-0.203306	0.047312	3.40938	0.902274	-0.166677	0.0473892	4.15862	0.860828	-0.206652	0.0165767	3.35417	0.987295	-0.20886	0.0181665	3.31872	0.985095
QTRT2	-0.0713891	0.0500907	9.70942	0.503868	-0.0724099	0.0297513	9.57255	0.747589	-0.0937209	0.0149038	7.39587	0.951858	-0.105523	0.0274386	6.56866	0.880883	-0.101108	0.0299537	6.85548	0.850679	-0.085744	0.03376	8.08391	0.763332	-0.106809	0.0147332	6.48958	0.963341	-0.110841	0.0323283	6.2535	0.854603
GTF2E1	-0.0965253	0.0664828	7.18099	0.513141	-0.11343	0.0382462	6.11077	0.814746	-0.111139	0.0196326	6.23675	0.941256	-0.133417	0.0248806	5.19536	0.934968	-0.120948	0.0253118	5.73095	0.91946	-0.11013	0.0321617	6.29391	0.854286	-0.118253	0.0252106	5.86155	0.916673	-0.129485	0.0385429	5.35313	0.849468
WDR5B	-0.180557	0.126027	3.83894	0.506489	-0.183585	0.0492854	3.77562	0.874017	-0.232577	0.0874581	2.98029	0.779538	-0.228682	0.0512397	3.03105	0.908752	-0.240327	0.119685	2.88419	0.668438	-0.186059	0.0484093	3.72542	0.880754	-0.261886	0.0673579	2.64675	0.883153	-0.30556	0.0519508	2.26845	0.945347
HSPBAP1	-0.108559	0.0449408	6.38498	0.74474	-0.102471	0.0239162	6.76434	0.901757	-0.125734	0.0193362	5.51282	0.954835	-0.178702	0.00988375	3.87879	0.993919	-0.155079	0.0372912	4.46965	0.89634	-0.107578	0.0368372	6.44318	0.810041	-0.11068	0.025356	6.26265	0.905004	-0.152142	0.0149578	4.55592	0.981035
SEC22A	-0.0609493	0.0249296	11.3725	0.749289	-0.0831965	0.0220363	8.33145	0.876952	-0.100042	0.0159014	6.92858	0.951902	-0.107716	0.012835	6.43496	0.972388	-0.103784	0.0428517	6.67877	0.745732	-0.0915484	0.0246605	7.57137	0.873269	-0.109821	0.0159162	6.31163	0.959684	-0.0899081	0.0164531	7.70951	0.937227
ZNF148	-0.113738	0.0430815	6.09423	0.777034	-0.084797	0.0442068	8.1742	0.647853	-0.123948	0.00862978	5.59224	0.990398	-0.1306	0.0206826	5.30743	0.952236	-0.12578	0.0400584	5.51081	0.831352	-0.103189	0.0348641	6.71726	0.814128	-0.0804379	0.00621159	8.61717	0.988214	-0.157296	0.0172863	4.40665	0.976415
TPRA1	-0.0558388	0.0248933	12.4134	0.715571	-0.0468152	0.0219042	14.806	0.695489	-0.0913638	0.020223	7.58667	0.910757	-0.0843263	0.0197512	8.21982	0.901127	-0.0955314	0.0231671	7.2557	0.894759	-0.0753786	0.0354336	9.19554	0.69351	-0.0355823	0.00687466	19.4801	0.93053	-0.0873355	0.0201905	7.93661	0.903431
GATA2	-0.179677	0.0542344	3.85774	0.845866	-0.196939	0.0463818	3.51961	0.900144	-0.221158	0.0328119	3.13417	0.957833	-0.255801	0.0348986	2.70971	0.96411	-0.19836	0.0373688	3.4944	0.933723	-0.170615	0.0499657	4.06265	0.853584	-0.0829177	0.0223	8.35946	0.873623	-0.253935	0.0169886	2.72963	0.991128
MBD4	-0.110919	0.0452432	6.24914	0.750325	-0.123821	0.0292567	5.59799	0.899556	-0.147327	0.00532173	4.70481	0.997397	-0.132074	0.0173501	5.24819	0.966637	-0.136838	0.0328947	5.06546	0.896398	-0.103493	0.0263562	6.6975	0.885184	-0.115254	0.024847	6.0141	0.914951	-0.143278	0.0258487	4.83776	0.938883
TMCC1-AS1	-0.0632816	0.036817	10.9534	0.596312	-0.045985	0.0288726	15.0733	0.559145	-0.0761821	0.0361561	9.09855	0.689421	-0.0990115	0.0302983	7.00068	0.84226	-0.0865623	0.0200219	8.0075	0.903342	-0.0850428	0.0132384	8.15057	0.953776	-0.0916489	0.00935295	7.56307	0.979596	-0.0916631	0.0538834	7.5619	0.591326
ASTE1	-0.246083	0.0342864	2.81672	0.962626	-0.214022	0.0632391	3.23867	0.851342	-0.26419	0.0384467	2.62367	0.959365	-0.309543	0.0381371	2.23926	0.970536	-0.300862	0.0527464	2.30387	0.942088	-0.221345	0.0453701	3.13153	0.922484	-0.262874	0.0400124	2.63681	0.955715	-0.292209	0.0419737	2.37209	0.960369
NUDT16	-0.0434715	0.0172899	15.9449	0.759662	-0.0432678	0.0280816	16.0199	0.542756	-0.0757242	0.0192858	9.15358	0.885168	-0.0517141	0.0186325	13.4034	0.793884	-0.0713665	0.0307417	9.71251	0.729339	-0.0512245	0.0216292	13.5315	0.737149	-0.0805955	0.00884517	8.60032	0.976478	-0.0951509	0.016373	7.28471	0.944092
AMOTL2	-0.188497	0.0599009	3.67723	0.831967	-0.173979	0.0497537	3.98408	0.859429	-0.207484	0.0199642	3.34072	0.98182	-0.228995	0.0250636	3.02691	0.976602	-0.180878	0.0345581	3.83213	0.931961	-0.163651	0.0455252	4.23552	0.865971	-0.112638	0.022872	6.15379	0.923817	-0.23886	0.0420968	2.9019	0.941512
MSL2	-0.207115	0.138723	3.34668	0.527082	-0.220257	0.106611	3.14699	0.680934	-0.278745	0.103095	2.48667	0.785186	-0.280271	0.116146	2.47313	0.744345	-0.290976	0.0778971	2.38214	0.874633	-0.230533	0.0983644	3.00671	0.733076	-0.3205	0.0986467	2.16271	0.840711	-0.326115	0.115298	2.12547	0.800003
NCK1	-0.128298	0.040118	5.40263	0.836432	-0.173419	0.0289667	3.99694	0.947149	-0.171686	0.00413647	4.0373	0.99884	-0.17928	0.0156566	3.86628	0.984976	-0.141004	0.0391697	4.91581	0.866298	-0.109139	0.0212853	6.35104	0.929305	-0.166771	0.0065409	4.15627	0.996933	-0.175284	0.0198542	3.95443	0.974982
DBR1	-0.118233	0.0280046	5.86258	0.899114	-0.136805	0.0336636	5.06669	0.89198	-0.14523	0.0136185	4.77275	0.982718	-0.15236	0.0225412	4.54941	0.958059	-0.128225	0.0258578	5.4057	0.924784	-0.134258	0.0326512	5.16281	0.894222	-0.140706	0.0160422	4.92622	0.974661	-0.138285	0.0232554	5.01245	0.946466
RASA2	-0.101374	0.0659548	6.8375	0.541542	-0.0699288	0.0478419	9.91219	0.516495	-0.113505	0.031641	6.10678	0.865487	-0.109704	0.0437852	6.31832	0.758384	-0.142502	0.0317546	4.86411	0.909661	-0.0792562	0.0339284	8.74565	0.731789	-0.0796238	0.0225957	8.70528	0.86128	-0.154916	0.0377441	4.47435	0.893876
C3orf58	-0.0877915	0.0545721	7.89538	0.56408	-0.0776143	0.0355585	8.93066	0.704328	-0.0889013	0.00663198	7.79681	0.988992	-0.103487	0.0399847	6.69793	0.770077	-0.0937929	0.0234441	7.39019	0.888923	-0.0680628	0.0417756	10.1839	0.570304	-0.0687378	0.0148452	10.0839	0.914675	-0.131443	0.0268508	5.27336	0.922971
TM4SF1	-0.0524537	0.0222794	13.2145	0.734853	-0.0453414	0.0231281	15.2873	0.657731	-0.074436	0.00114823	9.31199	0.999524	-0.0781809	0.0163519	8.86594	0.919548	-0.0795514	0.0249629	8.7132	0.835467	-0.0526702	0.026651	13.1601	0.661347	-0.0561789	0.00389229	12.3382	0.990491	-0.0732799	0.0181018	9.45889	0.891234
TSC22D2	-0.14744	0.0894891	4.70123	0.575776	-0.142199	0.0597354	4.87449	0.739131	-0.178974	0.0375021	3.8729	0.919275	-0.22181	0.0501282	3.12495	0.907319	-0.190241	0.0460316	3.64351	0.895181	-0.167941	0.048062	4.12734	0.859252	-0.146485	0.0569828	4.73185	0.767671	-0.255296	0.0571356	2.71507	0.908947
SIAH2	-0.164908	0.0626613	4.20322	0.775937	-0.148888	0.0497037	4.6555	0.817735	-0.208647	0.00584417	3.3221	0.998433	-0.22188	0.0264226	3.12397	0.97242	-0.175842	0.0305774	3.94189	0.942972	-0.159316	0.0428316	4.35077	0.8737	-0.0611278	0.0315647	11.3393	0.652197	-0.213617	0.0385148	3.24481	0.938954
RAP2B	-0.182347	0.0421326	3.80126	0.903526	-0.168319	0.0389832	4.11805	0.903114	-0.242627	0.0112628	2.85684	0.995709	-0.227118	0.032863	3.05193	0.959809	-0.177017	0.0325071	3.9157	0.936816	-0.152481	0.0473583	4.54579	0.838276	-0.157601	0.00560981	4.39811	0.997472	-0.231886	0.0302297	2.98917	0.967128
MECOM	-0.104162	0.0319413	6.6545	0.841702	-0.0969496	0.0422582	7.14956	0.724648	-0.130389	0.0146864	5.31598	0.975255	-0.145435	0.0192973	4.76602	0.965986	-0.142142	0.0362051	4.87646	0.885147	-0.12006	0.0416008	5.77336	0.80637	-0.0632161	0.00610993	10.9647	0.98166	-0.168599	0.0162146	4.11121	0.981838
TERC	-0.101453	0.0367274	6.8322	0.792325	-0.125216	0.0216778	5.53562	0.943447	-0.144556	0.0610276	4.79501	0.737213	-0.162173	0.0279471	4.27413	0.943935	-0.141089	0.0769628	4.91284	0.626912	-0.148202	0.0441093	4.67706	0.849497	-0.157638	0.0196231	4.39708	0.96994	-0.15291	0.01768	4.53305	0.973959
ACTRT3	-0.196853	0.0320159	3.52113	0.949756	-0.154474	0.0549604	4.48715	0.797973	-0.292896	0.0204033	2.36653	0.990388	-0.145266	0.0232836	4.77157	0.95113	-0.205899	0.0390889	3.36644	0.932764	-0.222329	0.0365318	3.11767	0.948768	-0.21953	0.0246944	3.15742	0.975318	-0.188579	0.0171125	3.67563	0.983798
MYNN	-0.131218	0.0769132	5.2824	0.59272	-0.142094	0.0474927	4.8781	0.817376	-0.161975	0.0411402	4.27934	0.885722	-0.175416	0.0436919	3.95145	0.889619	-0.184586	0.0537681	3.75514	0.854921	-0.137396	0.0355193	5.04487	0.882097	-0.147393	0.03346	4.70272	0.906561	-0.195057	0.040437	3.55356	0.92085
ZNF639	-0.125838	0.061315	5.50826	0.678042	-0.108038	0.0410512	6.4158	0.775941	-0.184035	0.0352187	3.76639	0.931754	-0.165688	0.0239625	4.18345	0.959847	-0.142581	0.038407	4.86141	0.873272	-0.106513	0.0317314	6.50761	0.849257	-0.128046	0.00820714	5.41326	0.991851	-0.153968	0.0237721	4.50189	0.954493
B3GNT5	-0.0963768	0.067916	7.19206	0.50171	-0.0906544	0.0428608	7.64604	0.691053	-0.0824945	0.0316008	8.40234	0.77311	-0.111417	0.0584524	6.22122	0.644965	-0.125855	0.0348553	5.50752	0.867001	-0.0766339	0.0415528	9.04492	0.629717	-0.174521	0.0257371	3.97171	0.958317	-0.101985	0.0107058	6.79658	0.978436
ECE2	-0.0928322	0.0250803	7.46667	0.872614	-0.0744133	0.0234721	9.31482	0.834035	-0.0894147	0.0191188	7.75205	0.916221	-0.0919074	0.00951165	7.5418	0.979028	-0.113858	0.0294941	6.08784	0.881674	-0.0839912	0.0298205	8.25262	0.798651	-0.0393192	0.0132028	17.6287	0.815991	-0.0944231	0.0188406	7.34087	0.926245
MAGEF1	-0.0894808	0.0238165	7.74632	0.875898	-0.0636631	0.0292542	10.8877	0.703081	-0.120298	0.0250507	5.76194	0.920194	-0.0846611	0.00535716	8.18731	0.992055	-0.119166	0.0214274	5.81667	0.939263	-0.0863449	0.0316471	8.02766	0.788225	-0.0355676	0.012135	19.4881	0.811157	-0.0933007	0.0121821	7.42917	0.967028
TMEM41A	-0.150561	0.0490052	4.60376	0.825164	-0.123608	0.0294928	5.60763	0.897779	-0.148648	0.0212173	4.663	0.960849	-0.157977	0.0186917	4.38764	0.972764	-0.137739	0.0276684	5.03233	0.925324	-0.121232	0.0451574	5.71754	0.782781	-0.0672806	0.0388755	10.3023	0.599617	-0.148689	0.0352135	4.66173	0.89914
LIPH	-0.116284	0.075611	5.96082	0.541831	-0.257257	0.0291331	2.69438	0.974992	-0.241226	0.0346009	2.87343	0.960478	-0.180951	0.0432566	3.83058	0.897432	-0.143125	0.00568295	4.84296	0.996857	-0.125082	0.0555238	5.54155	0.717311	-0.145071	0.0266635	4.77797	0.936714	-0.149878	0.0375498	4.62475	0.888465
MB21D2	-0.260497	0.041107	2.66087	0.952559	-0.263079	0.0559154	2.63475	0.917138	-0.268937	0.00167537	2.57736	0.999922	-0.28584	0.0362207	2.42495	0.968885	-0.248566	0.0220822	2.78858	0.984461	-0.221785	0.0382442	3.12531	0.943868	-0.189689	0.0109958	3.65413	0.993324	-0.288217	0.0182331	2.40494	0.992059
TMEM44	-0.129333	0.0402176	5.35939	0.837947	-0.0751693	0.0230115	9.22114	0.842155	-0.116216	0.0301931	5.96428	0.881063	-0.0966342	0.036577	7.1729	0.777279	-0.117351	0.0219372	5.90662	0.934675	-0.102632	0.0413218	6.7537	0.755169	-0.112864	0.0141384	6.14143	0.96957	-0.0815323	0.0121395	8.5015	0.957545
FAM43A	-0.341473	0.213002	2.02987	0.562371	-0.380323	0.0840588	1.82252	0.910997	-0.488944	0.175945	1.41764	0.794295	-0.393193	0.166759	1.76287	0.73543	-0.26802	0.0884759	2.58618	0.821055	-0.182849	0.0173782	3.79081	0.982255	-0.367298	0.149896	1.88715	0.750131	-0.452415	0.093164	1.53211	0.921819
RNF168	-0.105129	0.0616012	6.5933	0.592875	-0.0706642	0.0464195	9.80904	0.536756	-0.110264	0.0234633	6.28625	0.91696	-0.0924547	0.0406472	7.49715	0.721201	-0.124945	0.0282154	5.5476	0.907448	-0.0936826	0.0454366	7.39889	0.680058	-0.0754542	0.0236666	9.18633	0.83559	-0.128381	0.0367538	5.39912	0.859166
WDR53	-0.186276	0.0875069	3.72108	0.693785	-0.202398	0.0673988	3.42468	0.818478	-0.304726	0.0450746	2.27466	0.958075	-0.291238	0.0601523	2.38	0.92139	-0.229267	0.0765954	3.02332	0.817508	-0.213289	0.0439008	3.2498	0.921888	-0.212418	0.0556795	3.26312	0.879186	-0.272413	0.0439627	2.54447	0.95049
NCBP2-AS2	-0.128054	0.0130345	5.41292	0.979699	-0.115394	0.020259	6.00681	0.941934	-0.140206	0.00972518	4.94377	0.990469	-0.143411	0.0184425	4.83328	0.967984	-0.140295	0.0426013	4.94064	0.8443	-0.111939	0.00722447	6.19217	0.991738	-0.150488	0.0381391	4.60598	0.886164	-0.112098	0.0297413	6.18341	0.876589
RUBCN	-0.129305	0.0582522	5.36057	0.711285	-0.0955925	0.0611262	7.25107	0.550121	-0.123294	0.0439997	5.62189	0.796998	-0.12756	0.0427252	5.43388	0.816745	-0.16606	0.0350275	4.17408	0.918286	-0.118171	0.0493233	5.86561	0.741606	-0.0911894	0.024826	7.60118	0.870901	-0.175334	0.0486834	3.95329	0.866408
HAUS3	-0.182989	0.0744968	3.78792	0.751044	-0.173698	0.0698473	3.99052	0.75563	-0.230223	0.0454092	3.01076	0.92781	-0.239172	0.0335518	2.89811	0.962132	-0.214806	0.0367472	3.22685	0.944706	-0.163304	0.0317886	4.24451	0.929555	-0.214267	0.0111407	3.23497	0.994622	-0.249171	0.0417927	2.78181	0.946733
RNF4	-0.116466	0.0433013	5.95148	0.783417	-0.112666	0.0392539	6.1522	0.80465	-0.116141	0.00874978	5.96814	0.988776	-0.138095	0.0287636	5.01934	0.92016	-0.139824	0.0122993	4.95728	0.984761	-0.114481	0.0332076	6.05467	0.855959	-0.026888	0.0158067	25.7791	0.5913	-0.127737	0.0306788	5.42636	0.896568
FAM53A	-0.0723004	0.0217786	9.58705	0.846402	-0.0515971	0.0292569	13.4338	0.608629	-0.149052	0.0292067	4.65036	0.928684	-0.0775437	0.0281811	8.93879	0.791045	-0.125195	0.0621047	5.53654	0.67017	-0.114229	0.0237769	6.06803	0.920256	-0.0696992	0.0135689	9.94484	0.929541	-0.105675	0.00862103	6.55926	0.986864
NAT8L	-0.131412	0.0531981	5.2746	0.75315	-0.158428	0.0295528	4.37514	0.934936	-0.196544	0.00971991	3.52668	0.995132	-0.167693	0.0296577	4.13342	0.941126	-0.157601	0.0228067	4.39812	0.959801	-0.122659	0.043409	5.65099	0.799687	-0.132149	0.019661	5.24519	0.957607	-0.153525	0.0319323	4.51488	0.920367
ZFYVE28	-0.0677959	0.015567	10.224	0.904611	-0.0578435	0.0342075	11.9831	0.588422	-0.0942106	0.0153275	7.35742	0.949723	-0.134528	0.0300766	5.15244	0.909117	-0.0972709	0.0469911	7.12595	0.681774	-0.12214	0.0174803	5.67504	0.960647	-0.0570568	0.0280526	12.1484	0.6741	-0.129154	0.0301302	5.36683	0.901837
FAM193A	-0.0977962	0.0467296	7.08767	0.686513	-0.128921	0.0497077	5.37652	0.770818	-0.0735971	0.0205089	9.41814	0.86557	-0.130605	0.0375172	5.30722	0.858344	-0.14167	0.0298039	4.89269	0.918682	-0.129683	0.0513407	5.34494	0.761345	-0.125221	0.0502356	5.53541	0.756495	-0.174829	0.0375728	3.96472	0.915437
MSX1	-0.0734333	0.0382485	9.43914	0.64826	-0.0568885	0.0312099	12.1843	0.624237	-0.102121	0.0264119	6.78754	0.882002	-0.081044	0.0168116	8.55273	0.920759	-0.0796042	0.0351316	8.70741	0.719662	-0.0580349	0.0291598	11.9436	0.664488	-0.0326324	0.0183569	21.2411	0.612409	-0.083734	0.0236759	8.27797	0.862146
AC093323.1	-0.0820322	0.0346997	8.44969	0.736454	-0.090465	0.0241097	7.66205	0.875616	-0.0946218	0.0238134	7.32545	0.887568	-0.100912	0.0207247	6.86883	0.922205	-0.0963113	0.0290998	7.19694	0.845608	-0.078192	0.0192641	8.86468	0.891746	-0.0991354	0.0269626	6.99192	0.871123	-0.0805525	0.031867	8.60491	0.76161
MRFAP1L1	-0.150847	0.0321828	4.59503	0.916562	-0.16788	0.0375398	4.12882	0.909088	-0.16252	0.00907393	4.265	0.993804	-0.183898	0.0214779	3.7692	0.973443	-0.157229	0.0358711	4.40851	0.905715	-0.159108	0.0192184	4.35645	0.971648	-0.16476	0.00727315	4.207	0.996118	-0.188461	0.0174835	3.67793	0.983079
BLOC1S4	-0.145874	0.0275611	4.75169	0.933362	-0.136098	0.0281936	5.09301	0.920956	-0.192236	0.0112161	3.60572	0.993238	-0.155422	0.0338589	4.45978	0.91331	-0.15829	0.0336931	4.37897	0.916913	-0.111764	0.0290379	6.20189	0.881051	-0.167915	0.0372078	4.12798	0.910579	-0.172801	0.0385622	4.01125	0.909421
KIAA0232	-0.285251	0.159975	2.42996	0.613858	-0.342662	0.120944	2.02283	0.800543	-0.408624	0.0728262	1.69629	0.940268	-0.397467	0.103057	1.74391	0.881479	-0.386236	0.100627	1.79462	0.880473	-0.314859	0.0857719	2.20145	0.870763	-0.370868	0.0871532	1.86898	0.900538	-0.417223	0.122583	1.66133	0.852773
TADA2B	-0.150564	0.089394	4.60366	0.586503	-0.176556	0.0462974	3.92593	0.879102	-0.180211	0.019122	3.84631	0.977978	-0.152938	0.0360491	4.53221	0.899994	-0.173029	0.0318842	4.00596	0.936407	-0.145494	0.0506902	4.76411	0.804656	-0.174676	0.0187663	3.96818	0.977437	-0.189106	0.0393772	3.6654	0.920202
SH3TC1	-0.108864	0.0450303	6.36712	0.745048	-0.155256	0.0325468	4.46453	0.919209	-0.208227	0.0223994	3.32881	0.97738	-0.186327	0.0347283	3.72006	0.935036	-0.170062	0.0244626	4.07584	0.960262	-0.171198	0.0238887	4.04881	0.962518	-0.0845972	0.0558493	8.1935	0.534282	-0.208218	0.0623017	3.32895	0.848134
HTRA3	-0.197101	0.0411345	3.51671	0.919871	-0.335204	0.0272825	2.06784	0.986924	-0.417445	0.0693395	1.66045	0.947704	-0.262876	0.0344773	2.63679	0.966741	-0.280873	0.015894	2.46783	0.993636	-0.280562	0.0545842	2.47057	0.929626	-0.235719	0.150813	2.94056	0.549846	-0.222554	0.0453299	3.11451	0.923385
TRMT44	-0.109444	0.0240958	6.33333	0.911622	-0.0767842	0.0194751	9.02721	0.886006	-0.146926	0.00956787	4.71766	0.99159	-0.120252	0.0345792	5.76411	0.858092	-0.121215	0.0392204	5.71835	0.826867	-0.0971883	0.020874	7.132	0.915533	-0.0854948	0.0113537	8.10748	0.96593	-0.144557	0.0413128	4.79498	0.859586
FBXL5	-0.162666	0.0620493	4.26118	0.774586	-0.183567	0.0520401	3.77599	0.861521	-0.200974	0.0176702	3.44893	0.984775	-0.194863	0.0240888	3.55709	0.970343	-0.178194	0.0469149	3.88984	0.878247	-0.154638	0.0415951	4.4824	0.873588	-0.158929	0.0109724	4.36137	0.990557	-0.200099	0.0355258	3.46402	0.940697
KLF3	-0.128429	0.0889898	5.39712	0.51014	-0.153338	0.0368416	4.52039	0.896496	-0.178846	0.0520963	3.87565	0.85492	-0.162514	0.0521492	4.26514	0.829228	-0.148605	0.0524762	4.66437	0.800387	-0.132584	0.054817	5.22797	0.745222	-0.101241	0.0533025	6.84648	0.643342	-0.195213	0.0588215	3.55073	0.846319
NFXL1	-0.0819516	0.0396592	8.45801	0.68102	-0.104141	0.0472342	6.65585	0.708499	-0.1128	0.0224832	6.14491	0.926393	-0.101657	0.0167804	6.81847	0.948321	-0.120154	0.0256925	5.76884	0.916215	-0.082898	0.0371503	8.36145	0.713437	-0.129889	0.0184554	5.33646	0.96119	-0.144718	0.0275709	4.78963	0.932321
AASDH	-0.11652	0.0526072	5.94873	0.71039	-0.148855	0.0365341	4.65654	0.892478	-0.144107	0.0158074	4.80995	0.976501	-0.172924	0.0416512	4.00839	0.896033	-0.189985	0.0298455	3.64843	0.952964	-0.139994	0.0361755	4.95128	0.882185	-0.138035	0.00619387	5.02154	0.995989	-0.177799	0.0194196	3.89849	0.976697
CENPC	-0.1601	0.0400822	4.32947	0.888606	-0.162621	0.0531159	4.26236	0.824153	-0.241839	0.00850298	2.86616	0.997534	-0.217816	0.0193212	3.18227	0.984507	-0.170247	0.0366808	4.07141	0.915045	-0.135864	0.0335106	5.10178	0.891527	-0.169936	0.0229919	4.07887	0.964682	-0.226722	0.0122994	3.05726	0.994149
UTP3	-0.0645395	0.0247341	10.7399	0.77295	-0.0713816	0.0325668	9.71044	0.706065	-0.0693572	0.0183241	9.99387	0.877499	-0.0451401	0.029406	15.3555	0.540908	-0.101693	0.0210812	6.81605	0.920855	-0.0728804	0.0161301	9.51075	0.910774	-0.0626144	0.0342723	11.0701	0.625314	-0.0886179	0.0225328	7.82175	0.8855
FAM13A	-0.0830557	0.0470147	8.34557	0.609439	-0.097881	0.0370237	7.08153	0.777515	-0.108181	0.00586615	6.40729	0.994154	-0.131239	0.0393539	5.28156	0.847575	-0.13521	0.0294373	5.12646	0.913408	-0.115295	0.0392551	6.01195	0.811789	-0.0748463	0.025386	9.26094	0.812956	-0.128412	0.0434944	5.39782	0.813373
TIGD2	-0.219219	0.0812289	3.16189	0.784563	-0.246545	0.074536	2.81144	0.845453	-0.303783	0.0240892	2.28172	0.98758	-0.29427	0.0583014	2.35548	0.92721	-0.240534	0.0603116	2.8817	0.888303	-0.228216	0.0395846	3.03724	0.943244	-0.235261	0.0198151	2.94629	0.98601	-0.313654	0.0433791	2.20991	0.963154
TET2	-0.133289	0.0680898	5.20032	0.657065	-0.126758	0.0583398	5.46826	0.70242	-0.146057	0.0398296	4.74575	0.870526	-0.163728	0.0265512	4.23354	0.950032	-0.152536	0.0384387	4.54416	0.887307	-0.102538	0.0566694	6.75989	0.620779	-0.115129	0.0418384	6.02062	0.79106	-0.194602	0.0465376	3.56188	0.897361
TIFA	-0.184172	0.0262282	3.76359	0.961019	-0.17902	0.0436774	3.87189	0.893613	-0.229834	0.0133346	3.01586	0.993313	-0.217949	0.0189733	3.18033	0.985069	-0.155935	0.032352	4.44511	0.920735	-0.112334	0.0251676	6.17042	0.908768	-0.156844	0.00996587	4.41933	0.99199	-0.20048	0.0221027	3.45744	0.976267
BBS12	-0.242288	0.11156	2.86084	0.702239	-0.277823	0.0672409	2.49492	0.895131	-0.279772	0.0348302	2.47755	0.969934	-0.313908	0.0136638	2.20812	0.996225	-0.293463	0.0111526	2.36196	0.99712	-0.307884	0.0529767	2.25133	0.944096	-0.385522	0.0304584	1.79794	0.98767	-0.30981	0.0667293	2.23733	0.915094
JADE1	-0.108091	0.0533375	6.41264	0.6725	-0.0940242	0.0465278	7.37201	0.671253	-0.130398	0.00700668	5.31563	0.994259	-0.151089	0.027927	4.58767	0.93604	-0.128836	0.0345679	5.38005	0.874142	-0.120533	0.037616	5.75071	0.836967	-0.101937	0.0100487	6.79976	0.980935	-0.161981	0.0298784	4.27919	0.936287
NOCT	-0.228181	0.0540591	3.03771	0.899074	-0.207394	0.0611801	3.34218	0.851757	-0.269104	0.0340411	2.57576	0.968989	-0.297436	0.0526347	2.33041	0.941061	-0.218975	0.0336349	3.16542	0.954939	-0.156937	0.0476765	4.41671	0.844181	-0.236998	0.0468209	2.92469	0.927594	-0.301019	0.0308624	2.30267	0.97941
ELF2	-0.126525	0.0430529	5.47833	0.811972	-0.127125	0.0487055	5.45248	0.77305	-0.154044	0.0175011	4.49968	0.974835	-0.163895	0.0191719	4.22921	0.973362	-0.154865	0.0390043	4.47583	0.887416	-0.117557	0.0290405	5.89626	0.891225	-0.11996	0.0184138	5.77814	0.954997	-0.180718	0.0301201	3.83552	0.947367
MAML3	-0.175324	0.0443891	3.95352	0.886365	-0.222805	0.0198795	3.111	0.984328	-0.153774	0.0790356	4.50758	0.654306	-0.298686	0.0469442	2.32066	0.952922	-0.213693	0.0128261	3.24366	0.992847	-0.142984	0.0987682	4.84774	0.511688	-0.0636329	0.0447645	10.8929	0.502571	-0.215289	0.04278	3.21961	0.926809
ZNF330	-0.082534	0.0241911	8.39833	0.853372	-0.0963434	0.0296678	7.19455	0.840582	-0.132531	0.00626656	5.23009	0.995548	-0.122694	0.0173118	5.64939	0.961708	-0.0979997	0.036284	7.07295	0.784828	-0.102601	0.0253176	6.75575	0.891441	-0.122778	0.0153153	5.64555	0.969819	-0.130839	0.0170476	5.29773	0.967161
USP38	-0.132913	0.0543374	5.21503	0.749476	-0.0995796	0.0408727	6.96073	0.747975	-0.136857	0.0172423	5.06474	0.969231	-0.144244	0.023122	4.80538	0.951121	-0.154523	0.0370636	4.48573	0.89681	-0.118575	0.0321583	5.84564	0.87176	-0.0822863	0.0286662	8.4236	0.804683	-0.156171	0.0446512	4.43838	0.859482
SMAD1	-0.100574	0.0517702	6.89193	0.653624	-0.134236	0.0244486	5.16366	0.937784	-0.102336	0.0125452	6.77325	0.970821	-0.112179	0.0292011	6.17897	0.880653	-0.130805	0.0237907	5.2991	0.937945	-0.0908185	0.0389715	7.63223	0.730846	-0.106888	0.0158786	6.48478	0.957729	-0.134827	0.0234907	5.14103	0.942764
PRMT9	-0.113656	0.0546893	6.09865	0.683492	-0.110002	0.0299427	6.3012	0.870939	-0.157286	0.0080739	4.40693	0.994758	-0.13451	0.0369523	5.15314	0.868855	-0.124218	0.04986	5.58007	0.756299	-0.0891154	0.0310151	7.77809	0.804989	-0.102268	0.00372866	6.77778	0.997348	-0.148279	0.0350287	4.67462	0.899593
TRIM2	-0.13772	0.0580642	5.03301	0.73773	-0.0945736	0.0516103	7.32918	0.626719	-0.203248	0.0145448	3.41036	0.989862	-0.199014	0.0189061	3.4829	0.98227	-0.239006	0.0504741	2.90013	0.918108	-0.190056	0.0294741	3.64708	0.954107	-0.111759	0.0157302	6.20215	0.961888	-0.20299	0.0207988	3.41468	0.979435
TMEM131L	-0.146666	0.0316197	4.72604	0.914948	-0.118931	0.0416447	5.82814	0.80307	-0.123186	0.0199168	5.62684	0.950316	-0.126829	0.0261694	5.4652	0.921533	-0.107151	0.0309428	6.46886	0.857057	-0.109097	0.0274856	6.35348	0.887355	-0.0698578	0.00841901	9.92226	0.971772	-0.152955	0.00803302	4.53172	0.994514
RAPGEF2	-0.150228	0.0549598	4.61397	0.788842	-0.116631	0.0532998	5.94305	0.705375	-0.147583	0.0193971	4.69666	0.966605	-0.150936	0.0399697	4.59232	0.877	-0.153847	0.0232141	4.50543	0.956447	-0.122969	0.0406411	5.63677	0.820709	-0.0699671	0.0194514	9.90676	0.866118	-0.16977	0.033346	4.08285	0.928367
SH3RF1	-0.0766809	0.0441699	9.03938	0.601104	-0.0890779	0.0172351	7.78136	0.930343	-0.0673474	0.0121373	10.2921	0.939004	-0.0614831	0.0182069	11.2738	0.850786	-0.0996826	0.027703	6.95354	0.866198	-0.0721525	0.0387456	9.6067	0.634224	-0.0467477	0.0173415	14.8274	0.784178	-0.103579	0.0223502	6.69197	0.914811
MFAP3L	-0.106801	0.0488003	6.49007	0.705435	-0.0627558	0.0417053	11.0452	0.530985	-0.0891398	0.0497967	7.77596	0.615707	-0.114937	0.0531995	6.03068	0.700046	-0.0883	0.0337987	7.84991	0.773378	-0.0963322	0.0214653	7.19538	0.909668	-0.0909841	0.0220214	7.61833	0.895125	-0.148237	0.0420537	4.67595	0.861354
SAP30	-0.0258362	0.01246	26.8285	0.682517	-0.035509	0.0177995	19.5203	0.66554	-0.0333167	0.0120547	20.8048	0.792501	-0.0490187	0.00737728	14.1405	0.956663	-0.0502856	0.0283007	13.7842	0.612188	-0.0406057	0.0193467	17.0702	0.68775	-0.0671111	0.00526345	10.3284	0.987847	-0.0457785	0.0284038	15.1413	0.564989
CDKN2AIP	-0.142416	0.0707272	4.86705	0.669672	-0.13519	0.0524962	5.12722	0.768299	-0.171996	0.0360846	4.03001	0.919091	-0.18056	0.0479689	3.83888	0.876303	-0.168217	0.0433953	4.12056	0.882535	-0.143028	0.0442642	4.84622	0.839241	-0.151813	0.0461119	4.5658	0.844225	-0.185503	0.0584801	3.73659	0.83419
ING2	-0.20507	0.0389069	3.38005	0.932844	-0.192406	0.0595843	3.60252	0.839064	-0.257165	0.0290979	2.69534	0.975034	-0.26602	0.0412622	2.60562	0.954091	-0.177514	0.0828145	3.90476	0.696723	-0.16516	0.0240832	4.19683	0.959209	-0.267743	0.0551821	2.58885	0.921697	-0.269229	0.0249832	2.57457	0.98307
STOX2	-0.166421	0.0897601	4.16502	0.632188	-0.196689	0.0617325	3.52407	0.835413	-0.234984	0.0186977	2.94976	0.987496	-0.241343	0.0460386	2.87204	0.932159	-0.23695	0.0507681	2.92529	0.915909	-0.197108	0.062462	3.51659	0.832749	-0.179667	0.0293217	3.85796	0.949425	-0.287274	0.0570832	2.41284	0.926811
IRF2	-0.100853	0.0284648	6.87282	0.862576	-0.0734839	0.0427224	9.43264	0.596654	-0.088191	0.00162803	7.85961	0.999319	-0.0819767	0.0261314	8.45542	0.8311	-0.124276	0.00507177	5.57748	0.99668	-0.0844514	0.0369691	8.20764	0.722929	-0.0420524	0.00932169	16.4829	0.91052	-0.115248	0.0192893	6.01438	0.946946
TRIML2	-0.0967254	0.0381221	7.16614	0.762967	-0.107756	0.0255514	6.43256	0.898913	-0.0931147	0.00862997	7.44401	0.983111	-0.106874	0.0233475	6.48566	0.912868	-0.108681	0.0268967	6.37779	0.890873	-0.0819649	0.0421467	8.45663	0.654103	-0.125778	0.03076	5.51088	0.893163	-0.128918	0.0105072	5.37664	0.986889
FRG1	-0.0164268	0.0105618	42.1962	0.547403	-0.0249983	0.0133288	27.7278	0.63752	-0.0508186	0.00448802	13.6396	0.984641	-0.0390502	0.00550805	17.7502	0.961732	-0.0389786	0.0259373	17.7828	0.530342	-0.0451054	0.0133557	15.3673	0.85081	-0.049201	0.0153333	14.0881	0.837348	-0.0424373	0.0121383	16.3335	0.859382
PLK2	-0.293811	0.0695221	2.35916	0.899297	-0.305243	0.069189	2.2708	0.906818	-0.359294	0.0564044	1.92919	0.953026	-0.384778	0.0389056	1.80142	0.979963	-0.269489	0.0667616	2.57208	0.890675	-0.253028	0.0412446	2.73941	0.949541	-0.266484	0.0218004	2.60108	0.986792	-0.366516	0.0351008	1.89118	0.981987
ZSWIM6	-0.10448	0.0446979	6.63428	0.732037	-0.106959	0.0394934	6.48051	0.785746	-0.12959	0.00929886	5.34876	0.989807	-0.125193	0.0223555	5.53664	0.94005	-0.1179	0.0123793	5.87909	0.978427	-0.0989966	0.0424007	7.00173	0.731588	-0.109163	0.0328944	6.34965	0.846308	-0.165898	0.0232295	4.17816	0.962267
NR2F1	-0.113672	0.0456412	6.09779	0.756182	-0.10708	0.0345992	6.47319	0.827261	-0.166105	0.00674669	4.17294	0.996711	-0.19388	0.0225988	3.57514	0.973546	-0.136441	0.0263393	5.08018	0.930637	-0.110838	0.0486253	6.25368	0.722062	-0.104211	0.00247326	6.65137	0.998875	-0.173694	0.0150914	3.99062	0.985127
CCDC127	-0.165617	0.0454799	4.18525	0.868945	-0.182449	0.0398724	3.79912	0.912809	-0.190174	0.0107974	3.6448	0.993594	-0.207176	0.039598	3.34569	0.931912	-0.177067	0.0267539	3.9146	0.956335	-0.161615	0.0177195	4.28889	0.976522	-0.190414	0.0267328	3.6402	0.962075	-0.193219	0.0350168	3.58737	0.938361
PP7080	-0.131424	0.0347693	5.27414	0.877206	-0.117851	0.0415036	5.88154	0.801253	-0.147107	0.00341602	4.71184	0.998923	-0.15625	0.0278507	4.43614	0.940254	-0.133836	0.023201	5.17909	0.943304	-0.109299	0.0314504	6.34173	0.857931	-0.079095	0.015712	8.76348	0.926851	-0.12602	0.0237163	5.50031	0.933851
LPCAT1	-0.208736	0.0720233	3.32068	0.807682	-0.219312	0.0522236	3.16056	0.898144	-0.229805	0.0269046	3.01624	0.973318	-0.224689	0.0659077	3.08491	0.853182	-0.226665	0.0349198	3.05803	0.954683	-0.222559	0.0354161	3.11444	0.951796	-0.22055	0.0363845	3.14281	0.948379	-0.214055	0.0490767	3.23817	0.904871
MRPL36	-0.0506215	0.00882872	13.6927	0.942653	-0.0615168	0.0192712	11.2676	0.83593	-0.0791303	0.0134383	8.75957	0.945465	-0.0791533	0.00699096	8.75702	0.984638	-0.0741748	0.0291125	9.34478	0.764474	-0.0649187	0.00948334	10.6772	0.959068	-0.0570967	0.019853	12.1399	0.80528	-0.0688282	0.0140326	10.0707	0.923247
FASTKD3	-0.0810723	0.0349619	8.54974	0.728893	-0.0888169	0.0338682	7.80423	0.774702	-0.112674	0.00791416	6.15178	0.990229	-0.127008	0.0248409	5.45752	0.92893	-0.126652	0.0277763	5.47286	0.912246	-0.098782	0.0296494	7.01694	0.847328	-0.108328	0.0134195	6.3986	0.970222	-0.11965	0.0233927	5.79311	0.928982
ANKRD33B	-0.156769	0.0737921	4.42144	0.692941	-0.11848	0.0378705	5.85034	0.830334	-0.151048	0.0247992	4.58891	0.948847	-0.178986	0.0299617	3.87262	0.946931	-0.164433	0.0266212	4.21538	0.95019	-0.136991	0.0487639	5.0598	0.797817	-0.134846	0.0506124	5.14027	0.780183	-0.185668	0.0426411	3.73327	0.904576
ZNF622	-0.112886	0.0209559	6.14026	0.935521	-0.122995	0.0267856	5.63557	0.913363	-0.157011	0.0074049	4.41464	0.995571	-0.150605	0.0264117	4.60241	0.942055	-0.12214	0.0334886	5.67502	0.8693	-0.118973	0.0266503	5.82608	0.908798	-0.147783	0.0191831	4.69032	0.967399	-0.149243	0.0179208	4.64444	0.971971
GOLPH3	-0.05838	0.0347921	11.873	0.584681	-0.0534301	0.0237817	12.973	0.716217	-0.0833483	0.00794986	8.31627	0.98213	-0.061774	0.0154704	11.2207	0.888544	-0.0776369	0.027371	8.92806	0.800907	-0.0567697	0.0311481	12.2098	0.624185	-0.044894	0.00166389	15.4396	0.99726	-0.0821554	0.0200071	8.43703	0.893965
MTMR12	-0.083925	0.0416245	8.25913	0.670251	-0.092514	0.0211593	7.49235	0.905288	-0.0786283	0.00864135	8.8155	0.976413	-0.0878356	0.0186327	7.89142	0.917431	-0.101647	0.0215894	6.81915	0.917243	-0.0786966	0.0322921	8.80784	0.748082	-0.0461277	0.00909511	15.0267	0.927856	-0.107715	0.0178567	6.43502	0.9479
RAD1	-0.0497534	0.0330648	13.9316	0.530979	-0.0567086	0.0267104	12.223	0.692663	-0.0580863	0.00276704	11.9331	0.995482	-0.0616101	0.0205011	11.2505	0.818698	-0.0771048	0.0263483	8.98967	0.810672	-0.0476051	0.0242464	14.5603	0.658405	-0.0460069	0.00729959	15.0661	0.952066	-0.0702747	0.02063	9.8634	0.852982
EGFLAM	-0.0699343	0.0213423	9.91141	0.842982	-0.0870507	0.0228934	7.96257	0.878483	-0.103506	0.00325465	6.69666	0.998026	-0.104164	0.0148189	6.65438	0.961096	-0.112028	0.0215651	6.18727	0.931003	-0.0854113	0.0206515	8.1154	0.895317	-0.0866548	0.0253752	7.99895	0.853606	-0.0974476	0.017804	7.11303	0.937417
PTGER4	-0.211742	0.100621	3.27355	0.688875	-0.222071	0.107083	3.12128	0.682578	-0.331133	0.0471064	2.09326	0.9611	-0.262193	0.0462931	2.64366	0.941311	-0.255537	0.119742	2.71251	0.694854	-0.161433	0.0511073	4.29371	0.833019	-0.188331	0.0713673	3.68048	0.776879	-0.305721	0.0644712	2.26726	0.918322
AC025171.1	-0.127145	0.0542478	5.45164	0.733095	-0.108291	0.0512975	6.40077	0.690235	-0.167405	0.0415675	4.14053	0.890226	-0.107521	0.00964076	6.44664	0.984175	-0.151237	0.0128199	4.58319	0.985833	-0.122961	0.0445002	5.63713	0.792425	-0.0929966	0.0163133	7.45347	0.942025	-0.159903	0.0291885	4.33479	0.937523
C5orf34	-0.112704	0.0269427	6.15014	0.897428	-0.0796538	0.0350461	8.702	0.720895	-0.125374	0.00917149	5.52863	0.989411	-0.108936	0.0232382	6.36287	0.916582	-0.122249	0.0157853	5.66994	0.96773	-0.0773821	0.032596	8.95746	0.738075	-0.0684738	0.00624216	10.1228	0.983651	-0.123808	0.016165	5.59858	0.96703
MRPS30	-0.0673899	0.0343959	10.2856	0.657454	-0.0555206	0.0322406	12.4845	0.597224	-0.0943321	0.00696366	7.34795	0.989219	-0.0895208	0.0157583	7.74287	0.941644	-0.092445	0.0292698	7.49794	0.83299	-0.0706519	0.0270297	9.81073	0.773558	-0.0503427	0.00986443	13.7686	0.928687	-0.0980214	0.0217096	7.07138	0.91066
ISL1	-0.292341	0.117089	2.37102	0.757096	-0.351722	0.0467015	1.97072	0.96594	-0.312784	0.0347843	2.21605	0.975862	-0.359127	0.0790728	1.93009	0.911611	-0.345635	0.0874099	2.00543	0.886593	-0.340568	0.058724	2.03527	0.943873	-0.355245	0.0457671	1.95118	0.967871	-0.420335	0.0431977	1.64903	0.979314
PELO	-0.222938	0.0414966	3.10915	0.935198	-0.218388	0.0659882	3.17393	0.845593	-0.27062	0.0188143	2.56133	0.990426	-0.265712	0.0389732	2.60864	0.958748	-0.206145	0.0486532	3.36242	0.899762	-0.177438	0.02677	3.90642	0.956459	-0.226066	0.00435035	3.06613	0.99926	-0.258636	0.0330553	2.68001	0.968365
MCIDAS	-0.0945694	0.0381152	7.32951	0.754784	-0.094948	0.025745	7.30028	0.871807	-0.147638	0.0604186	4.69492	0.749093	-0.155522	0.0498713	4.45692	0.829421	-0.141343	0.0444002	4.904	0.835174	-0.134555	0.0468177	5.1514	0.805068	-0.145939	0.0636925	4.74955	0.724142	-0.211626	0.0321054	3.27534	0.955995
CCNO	-0.135722	0.0269058	5.10711	0.927128	-0.102908	0.029631	6.73558	0.85777	-0.234961	0.0228353	2.95006	0.981459	-0.191343	0.0261969	3.62254	0.963866	-0.171953	0.0370084	4.03103	0.915212	-0.12388	0.0322215	5.59531	0.880819	-0.144359	0.0194045	4.80155	0.965124	-0.218906	0.0203079	3.16642	0.983079
MAP3K1	-0.116739	0.0506006	5.93759	0.726871	-0.0918935	0.053532	7.54294	0.595694	-0.142597	0.027561	4.86089	0.93048	-0.148147	0.0246837	4.67879	0.947398	-0.141052	0.038935	4.91411	0.867763	-0.113804	0.0491633	6.09072	0.7282	-0.0870373	0.0130295	7.96379	0.957102	-0.206018	0.0354502	3.3645	0.944092
MIER3	-0.164718	0.0572146	4.2081	0.805605	-0.175647	0.0448173	3.94625	0.884792	-0.225877	0.00577873	3.06869	0.998693	-0.233165	0.0289075	2.97277	0.970175	-0.157204	0.047988	4.40923	0.842909	-0.139571	0.0502328	4.96626	0.794239	-0.188972	0.0198182	3.66799	0.978477	-0.233976	0.0199847	2.96247	0.985619
GPBP1	-0.110043	0.0653005	6.29887	0.586763	-0.112058	0.040352	6.18563	0.794064	-0.164806	0.018076	4.20584	0.976506	-0.1583	0.0274091	4.37869	0.943433	-0.135173	0.0284932	5.12786	0.918387	-0.109928	0.035685	6.30546	0.825929	-0.118908	0.00816395	5.82926	0.99066	-0.154595	0.0295767	4.48364	0.931789
PDE4D	-0.153261	0.0639527	4.52267	0.741705	-0.126499	0.0542422	5.47947	0.731138	-0.167074	0.0288341	4.14874	0.94378	-0.172383	0.031401	4.02096	0.937767	-0.163921	0.0382475	4.22854	0.901807	-0.128969	0.0431384	5.37451	0.817153	-0.121498	0.0173119	5.70499	0.96098	-0.191795	0.0320846	3.61399	0.946998
AC008560.1	-0.208064	0.0866776	3.33141	0.742338	-0.16284	0.0505318	4.25662	0.83851	-0.268338	0.145302	2.58311	0.630349	-0.244113	0.0494766	2.83945	0.92408	-0.224756	0.0780007	3.08399	0.805879	-0.125032	0.0497515	5.54374	0.759496	-0.180821	0.084178	3.83333	0.697623	-0.250424	0.0430801	2.7679	0.94412
MAST4	-0.157398	0.0459726	4.40378	0.854249	-0.129338	0.0738865	5.35917	0.605075	-0.117902	0.0219756	5.87902	0.935032	-0.148453	0.0405118	4.66912	0.870367	-0.149894	0.0414823	4.62426	0.867171	-0.143371	0.0504322	4.83465	0.801621	-0.0399665	0.0225131	17.3432	0.611766	-0.190156	0.0265671	3.64515	0.962428
UTP15	-0.0737093	0.034579	9.40379	0.694368	-0.0559998	0.0352801	12.3777	0.557473	-0.0910079	0.0109207	7.61634	0.972008	-0.0787829	0.0184721	8.7982	0.900941	-0.104311	0.0283725	6.64498	0.871106	-0.0655375	0.0332445	10.5763	0.660231	-0.0551517	0.00297327	12.568	0.994221	-0.0981864	0.0189275	7.0595	0.93082
POC5	-0.0702481	0.044899	9.86713	0.550351	-0.0799091	0.0392735	8.67419	0.674264	-0.098189	0.0193142	7.05932	0.928173	-0.110903	0.0226689	6.25001	0.922884	-0.100546	0.0291968	6.89386	0.855692	-0.0805523	0.0443473	8.60493	0.622591	-0.057984	0.00893497	11.9541	0.954663	-0.120164	0.0203541	5.76836	0.945731
LHFPL2	-0.156401	0.0535659	4.43187	0.809978	-0.136069	0.0390978	5.0941	0.858275	-0.159254	0.0015649	4.35247	0.999807	-0.199564	0.0360676	3.47331	0.938678	-0.147337	0.0313751	4.7045	0.916848	-0.100432	0.0421488	6.90165	0.739507	-0.118632	0.0113898	5.84281	0.981898	-0.162865	0.0392866	4.25595	0.895756
RIOK2	-0.0876653	0.0368543	7.90674	0.738843	-0.0907922	0.0316446	7.63444	0.804532	-0.102017	0.00818635	6.7944	0.987285	-0.102157	0.0182152	6.78511	0.940215	-0.0975349	0.0384836	7.10666	0.762568	-0.0770611	0.0252231	8.99477	0.823542	-0.122994	0.013811	5.63563	0.975402	-0.123437	0.0196923	5.61541	0.951563
RGMB	-0.28437	0.100152	2.43748	0.801234	-0.256799	0.0753351	2.69918	0.853153	-0.380154	0.0661365	1.82333	0.942922	-0.333984	0.0429571	2.07539	0.967973	-0.28086	0.0663427	2.46795	0.89961	-0.186256	0.0544481	3.72148	0.854034	-0.227093	0.0415177	3.05227	0.93734	-0.33254	0.0381181	2.0844	0.974394
CHD1	-0.133585	0.0392842	5.18883	0.852542	-0.132521	0.0613083	5.23047	0.700254	-0.185527	0.00554948	3.73611	0.998214	-0.197734	0.0274406	3.50545	0.962911	-0.164539	0.0308055	4.21266	0.934488	-0.147707	0.0409128	4.69272	0.86697	-0.156058	0.0135234	4.4416	0.985204	-0.22489	0.0251108	3.08216	0.975672
GIN1	-0.0656268	0.0254838	10.562	0.7683	-0.096512	0.0487401	7.18198	0.662216	-0.12031	0.0147957	5.76133	0.97064	-0.107898	0.0146401	6.42409	0.964487	-0.114314	0.0249787	6.06356	0.912831	-0.075297	0.0442275	9.20551	0.59171	-0.073338	0.0142635	9.4514	0.929669	-0.1088	0.0138107	6.37081	0.96878
C5orf30	-0.0766401	0.0420928	9.04419	0.623714	-0.0629675	0.0297179	11.008	0.69181	-0.0990494	0.011439	6.99799	0.974018	-0.0934839	0.0237648	7.41462	0.885545	-0.0912867	0.0332323	7.59308	0.790479	-0.0696805	0.0404463	9.9475	0.597424	-0.0629454	0.00907841	11.0119	0.960059	-0.106926	0.024546	6.48251	0.904653
FEM1C	-0.179844	0.0910345	3.85415	0.661181	-0.158	0.0795978	4.38701	0.663308	-0.193478	0.0534194	3.58256	0.867707	-0.214066	0.0661216	3.23801	0.839758	-0.204424	0.0376677	3.39073	0.936413	-0.138182	0.0680248	5.01621	0.673541	-0.214383	0.0529656	3.23322	0.891203	-0.216794	0.0595757	3.19726	0.868785
TNFAIP8	-0.0756073	0.0395235	9.16773	0.64661	-0.0604539	0.0412267	11.4657	0.518103	-0.100546	0.00553198	6.89386	0.993982	-0.0852402	0.0258564	8.1317	0.844577	-0.102502	0.0169233	6.76226	0.948301	-0.0707604	0.0358107	9.79569	0.66127	-0.0855142	0.00673845	8.10564	0.987734	-0.0976972	0.01763	7.09485	0.938854
PHAX	-0.0954362	0.0279933	7.26294	0.85319	-0.0893423	0.0317265	7.75833	0.798589	-0.0968844	0.0106838	7.15437	0.976257	-0.0880384	0.0235656	7.87324	0.874662	-0.10614	0.0234242	6.53048	0.911237	-0.0940885	0.02236	7.36697	0.89851	-0.0922831	0.00822167	7.5111	0.984373	-0.106293	0.0247418	6.52109	0.902231
RAPGEF6	-0.088055	0.0403744	7.87175	0.703992	-0.071233	0.0329985	9.7307	0.699694	-0.105375	0.026257	6.57792	0.889539	-0.11326	0.0239859	6.11995	0.917685	-0.15596	0.0237443	4.4444	0.955696	-0.0853998	0.0489578	8.1165	0.603392	-0.075965	0.0311367	9.12456	0.748499	-0.139415	0.029762	4.97182	0.916468
FNIP1	-0.0889105	0.0579523	7.79601	0.540628	-0.0808151	0.0465564	8.57695	0.601052	-0.131733	0.00588012	5.26175	0.996031	-0.13373	0.0184646	5.18318	0.963272	-0.143124	0.034438	4.84299	0.896224	-0.100245	0.0468011	6.91453	0.696412	-0.0987407	0.0133398	7.01987	0.964782	-0.168278	0.0286115	4.11907	0.945343
SHROOM1	-0.118101	0.0467992	5.86912	0.761005	-0.14529	0.0110105	4.77078	0.988644	-0.157341	0.0512805	4.40539	0.824778	-0.131832	0.0128607	5.25781	0.981322	-0.166915	0.0302804	4.15271	0.938244	-0.153507	0.0457147	4.5154	0.84935	-0.110619	0.0354711	6.26607	0.829432	-0.166968	0.0043995	4.15138	0.998613
JADE2	-0.0933948	0.0502319	7.42169	0.633491	-0.0586455	0.0392469	11.8193	0.527505	-0.109276	0.0017585	6.34311	0.999482	-0.0993002	0.0276255	6.98032	0.865956	-0.108888	0.0229027	6.36568	0.918713	-0.0924633	0.0430649	7.49646	0.697424	-0.0428153	0.0187025	16.1892	0.723788	-0.120567	0.0361956	5.74906	0.847275
BRD8	-0.0859953	0.0468896	8.06029	0.627111	-0.118509	0.021549	5.84891	0.937974	-0.144707	0.0144055	4.79001	0.980565	-0.129571	0.0229818	5.34955	0.940805	-0.122436	0.0348189	5.66132	0.860771	-0.108991	0.0370973	6.35969	0.811883	-0.165556	0.00775702	4.18678	0.995629	-0.158432	0.019721	4.37503	0.969943
FAM53C	-0.164233	0.0413575	4.22051	0.887446	-0.138165	0.0315972	5.01682	0.905305	-0.174337	0.00448204	3.97592	0.99868	-0.181607	0.0281897	3.81674	0.954027	-0.172762	0.025267	4.01215	0.958975	-0.148671	0.0444167	4.6623	0.848526	-0.114749	0.00470557	6.04053	0.996648	-0.197794	0.0199044	3.50439	0.980148
PROB1	-0.170003	0.0934394	4.07725	0.623367	-0.102328	0.0264326	6.7738	0.882261	-0.200781	0.03361	3.45225	0.946931	-0.138677	0.0194547	4.99827	0.96213	-0.262595	0.0217579	2.6396	0.986455	-0.113208	0.0446683	6.1228	0.762561	-0.170212	0.0665658	4.07225	0.765767	-0.21209	0.0563426	3.26818	0.876313
CXXC5	-0.10947	0.0370525	6.33183	0.813587	-0.0799809	0.0322299	8.66641	0.754848	-0.130564	0.0121001	5.30887	0.983112	-0.127605	0.0223678	5.43196	0.942106	-0.1292	0.025112	5.3649	0.929752	-0.109755	0.0317398	6.31543	0.856707	-0.01753	0.00849576	39.5407	0.680385	-0.137506	0.0185177	5.04084	0.964999
SH3RF2	-0.10357	0.0592027	6.69256	0.604777	-0.0558037	0.0271861	12.4212	0.678115	-0.142959	0.00549164	4.84857	0.997057	-0.0866881	0.0316428	7.99588	0.789591	-0.127941	0.0273288	5.4177	0.916377	-0.0747412	0.0280236	9.27396	0.780541	-0.0228024	0.0123499	30.3979	0.63025	-0.141687	0.0133493	4.8921	0.982556
GRPEL2	-0.0901324	0.055785	7.69032	0.566209	-0.0738572	0.0289358	9.38496	0.76512	-0.109568	0.0149981	6.32617	0.963879	-0.0989531	0.019389	7.00481	0.928689	-0.095539	0.0243881	7.25512	0.884702	-0.0705847	0.0352496	9.82008	0.667206	-0.118731	0.00802884	5.83794	0.990937	-0.132809	0.0301916	5.21914	0.906323
PPARGC1B	-0.202789	0.088748	3.41807	0.723039	-0.203453	0.0633298	3.40691	0.837673	-0.201959	0.0369897	3.43212	0.937127	-0.274041	0.0256467	2.52935	0.982784	-0.229758	0.0320449	3.01686	0.962552	-0.203569	0.0613333	3.40497	0.846346	-0.24787	0.0144536	2.79641	0.993246	-0.309768	0.0336112	2.23764	0.976995
TIGD6	-0.275152	0.117652	2.51914	0.732245	-0.280963	0.0579742	2.46705	0.921528	-0.351986	0.0542618	1.96925	0.954627	-0.333023	0.101975	2.08138	0.842083	-0.337528	0.0683646	2.0536	0.924173	-0.257192	0.0786102	2.69506	0.842572	-0.349723	0.0845887	1.98199	0.895251	-0.341902	0.0833554	2.02733	0.893754
MED7	-0.142421	0.0238144	4.86688	0.947042	-0.177335	0.0208908	3.90869	0.972994	-0.20078	0.0145724	3.45228	0.989574	-0.152758	0.0196664	4.53755	0.967914	-0.187651	0.0162309	3.69382	0.985258	-0.139261	0.017506	4.97733	0.969364	-0.141052	0.00744554	4.91412	0.994458	-0.172136	0.0353129	4.02675	0.922365
RNF145	-0.226244	0.083158	3.06371	0.787279	-0.23787	0.0632449	2.91397	0.876129	-0.250955	0.0400373	2.76204	0.95156	-0.237376	0.0753515	2.92004	0.832272	-0.258716	0.0539933	2.67918	0.919871	-0.2214	0.0596779	3.13074	0.873125	-0.21255	0.0564867	3.26111	0.876229	-0.227612	0.0658188	3.0453	0.856722
PWWP2A	-0.10438	0.0591441	6.64064	0.608966	-0.109374	0.0450867	6.33741	0.746347	-0.148238	0.00980648	4.67592	0.991323	-0.142922	0.0312878	4.84983	0.912535	-0.163048	0.0323445	4.25119	0.927038	-0.129664	0.0307066	5.3457	0.899148	-0.139529	0.0224156	4.96777	0.950915	-0.181567	0.0457714	3.81757	0.887233
TLX3	-0.15916	0.0435247	4.35503	0.869893	-0.148759	0.0247756	4.65954	0.947439	-0.165947	0.0297424	4.17692	0.939633	-0.139815	0.0237236	4.9576	0.945554	-0.182962	0.0170194	3.78848	0.982988	-0.154349	0.0502049	4.49077	0.825356	-0.116935	0.0376244	5.92765	0.828464	-0.174968	0.0149848	3.96156	0.985543
UBTD2	-0.100498	0.0489396	6.89711	0.678298	-0.0899567	0.0323208	7.70535	0.794797	-0.130851	0.0161309	5.29723	0.970502	-0.11585	0.0284831	5.98313	0.892144	-0.130243	0.0222345	5.32194	0.944923	-0.0907664	0.0309425	7.63661	0.811406	-0.09243	0.0128566	7.49916	0.962747	-0.139627	0.0231341	4.96429	0.947954
STC2	-0.131107	0.0788125	5.28687	0.58048	-0.148267	0.0415436	4.67499	0.864291	-0.19564	0.00956964	3.54297	0.995238	-0.186707	0.0477115	3.71249	0.884483	-0.116088	0.0473822	5.97086	0.750084	-0.112004	0.0465524	6.18862	0.743217	-0.131777	0.0518889	5.26	0.763302	-0.177191	0.0291371	3.91186	0.948694
NOP16	-0.102609	0.015172	6.7552	0.958106	-0.107138	0.0295763	6.46969	0.867741	-0.165093	0.0167025	4.19853	0.97994	-0.145605	0.0153052	4.76047	0.978379	-0.123396	0.0311755	5.61727	0.886792	-0.115874	0.0308607	5.98193	0.875761	-0.129212	0.0185855	5.36444	0.960266	-0.13774	0.0219685	5.03228	0.951587
ZNF346	-0.101867	0.0539484	6.80443	0.640638	-0.0912903	0.0366814	7.59278	0.755913	-0.152303	0.0199619	4.55109	0.966784	-0.156321	0.022947	4.43414	0.958683	-0.137402	0.0291118	5.04468	0.917616	-0.115412	0.0322771	6.00585	0.864731	-0.0936062	0.0391956	7.40492	0.740375	-0.16361	0.0306262	4.23659	0.934509
N4BP3	-0.230252	0.0560351	3.01038	0.894093	-0.23554	0.0655209	2.9428	0.86598	-0.368646	0.0224106	1.88025	0.992663	-0.306753	0.04276	2.25963	0.962592	-0.23817	0.0829043	2.91031	0.804937	-0.207527	0.0395864	3.34004	0.932163	-0.267894	0.0266827	2.58739	0.980545	-0.331969	0.0418403	2.08799	0.969208
CLK4	-0.13468	0.0658317	5.14662	0.676658	-0.158257	0.0456035	4.37989	0.857578	-0.18461	0.0377059	3.75465	0.922992	-0.226863	0.064151	3.05536	0.862126	-0.152839	0.0572379	4.53515	0.780946	-0.168338	0.0828959	4.1176	0.673404	-0.177546	0.0569915	3.90404	0.829135	-0.261577	0.0455459	2.64988	0.94283
MGAT1	-0.125433	0.0379759	5.52603	0.845076	-0.0878786	0.0339471	7.88755	0.77015	-0.125469	0.00379092	5.52443	0.998178	-0.131486	0.0264487	5.27163	0.925134	-0.120353	0.0303911	5.7593	0.886895	-0.109724	0.0355745	6.31716	0.826287	-0.0767068	0.00823354	9.03632	0.977476	-0.127265	0.0329584	5.44647	0.881729
HEIH	-0.179857	0.102011	3.85388	0.608501	-0.21436	0.0430185	3.23356	0.925457	-0.272321	0.0213502	2.54533	0.987856	-0.252285	0.0293053	2.74748	0.973723	-0.263445	0.0399848	2.63108	0.955957	-0.211054	0.0536418	3.28422	0.885586	-0.185728	0.0970259	3.73206	0.646905	-0.282272	0.0717399	2.4556	0.885594
ZFP62	-0.171061	0.0739138	4.05205	0.728117	-0.181806	0.0477741	3.81256	0.878657	-0.231395	0.0431399	2.99551	0.935003	-0.210676	0.0677352	3.29011	0.828678	-0.225564	0.0477213	3.07295	0.917836	-0.184733	0.0543052	3.75215	0.852638	-0.218321	0.0448874	3.1749	0.922046	-0.273812	0.0730626	2.53147	0.875349
ZBED9	-0.200595	0.0832369	3.45546	0.743844	-0.215974	0.103765	3.20941	0.684151	-0.226933	0.0964634	3.05441	0.734551	-0.24999	0.0399201	2.7727	0.951475	-0.283763	0.012929	2.4427	0.995865	-0.217846	0.0366147	3.18182	0.946522	-0.255892	0.0826684	2.70875	0.827311	-0.280484	0.0336879	2.47126	0.971958
KCNK5	-0.270136	0.129305	2.56591	0.685758	-0.339239	0.0974433	2.04324	0.858358	-0.480364	0.105119	1.44296	0.912597	-0.450561	0.0972918	1.53841	0.914699	-0.359852	0.112431	1.9262	0.836656	-0.329079	0.0783192	2.10632	0.898244	-0.38732	0.0682388	1.7896	0.941549	-0.434015	0.0875824	1.59706	0.92469
FOXF2	-0.137678	0.0625646	5.03456	0.70771	-0.143556	0.041386	4.82841	0.857468	-0.182406	0.00560124	3.80003	0.998118	-0.149766	0.0113656	4.62821	0.988613	-0.134411	0.0165804	5.15693	0.970465	-0.127026	0.0493391	5.45674	0.768205	-0.0725913	0.0363198	9.54862	0.666372	-0.160412	0.0406686	4.32105	0.886092
FOXC1	-0.218691	0.0659456	3.16952	0.846123	-0.199002	0.0602191	3.48312	0.845208	-0.243298	0.0342165	2.84896	0.961948	-0.28049	0.0198784	2.4712	0.990055	-0.216799	0.0424412	3.19718	0.92881	-0.189215	0.0478761	3.66328	0.886491	-0.105309	0.0199948	6.58202	0.93275	-0.271778	0.0290014	2.55041	0.977733
RIPK1	-0.135594	0.0655702	5.11192	0.681342	-0.159154	0.041562	4.3552	0.879978	-0.168087	0.00582167	4.12374	0.997607	-0.180367	0.0239384	3.84297	0.96597	-0.158216	0.0332246	4.38103	0.918952	-0.138083	0.0310009	5.0198	0.908422	-0.134075	0.0194859	5.16987	0.959467	-0.166049	0.0300295	4.17435	0.938604
PXDC1	-0.123796	0.0466429	5.59909	0.778869	-0.0879713	0.0336266	7.87924	0.77386	-0.147648	0.0285857	4.6946	0.93026	-0.1504	0.0155074	4.60868	0.97918	-0.117971	0.0408825	5.87556	0.806329	-0.106445	0.0393325	6.5118	0.785499	-0.121878	0.00637823	5.6872	0.994552	-0.14731	0.0340226	4.70537	0.9036
FAM50B	-0.155711	0.0583212	4.45151	0.7809	-0.11879	0.0257474	5.83508	0.914111	-0.126707	0.0178286	5.47047	0.961911	-0.0978603	0.0137831	7.08303	0.961839	-0.12253	0.0288211	5.65698	0.90037	-0.10668	0.0225463	6.49743	0.917993	-0.052715	0.019222	13.149	0.789936	-0.0778583	0.0248743	8.90268	0.83047
TFAP2A	-0.182159	0.0718458	3.80518	0.762705	-0.111061	0.0631523	6.24116	0.607283	-0.126053	0.0217011	5.49886	0.94404	-0.131285	0.0340806	5.27972	0.881231	-0.122311	0.0119775	5.66709	0.981182	-0.109229	0.0492821	6.34583	0.710666	-0.0740226	0.0366684	9.364	0.670791	-0.203088	0.0336079	3.41303	0.948074
GCNT2	-0.123678	0.0652953	5.60447	0.642072	-0.110684	0.0474191	6.26237	0.731484	-0.142978	0.0300188	4.84793	0.918981	-0.139623	0.0457333	4.96442	0.823333	-0.137455	0.0328806	5.04271	0.89731	-0.107144	0.0280401	6.46928	0.879525	-0.149974	0.0151396	4.62178	0.980026	-0.147753	0.0395425	4.69125	0.874702
NEDD9	-0.27834	0.0552872	2.49029	0.926862	-0.32066	0.0659255	2.16163	0.922052	-0.338257	0.0274895	2.04917	0.986963	-0.356055	0.047988	1.94674	0.964944	-0.278321	0.0342798	2.49046	0.970553	-0.258457	0.0348644	2.68186	0.964885	-0.205979	0.020243	3.36513	0.981049	-0.34958	0.0210034	1.9828	0.992832
HIVEP1	-0.178199	0.0766452	3.88975	0.729932	-0.13676	0.0744902	5.06836	0.627608	-0.173859	0.0308429	3.98683	0.940784	-0.17424	0.0613242	3.97811	0.801449	-0.179199	0.0279877	3.86803	0.953484	-0.155256	0.0454669	4.46455	0.853589	-0.0782427	0.0335084	8.85893	0.731627	-0.232471	0.0474599	2.98165	0.923056
EDN1	-0.389	0.163172	1.78187	0.739699	-0.332036	0.101722	2.08756	0.841955	-0.496268	0.0866696	1.39672	0.942507	-0.40682	0.134611	1.70382	0.820363	-0.313807	0.135188	2.20884	0.7293	-0.325873	0.135889	2.12705	0.741963	-0.452851	0.0917716	1.53063	0.924098	-0.438701	0.151057	1.58	0.808327
CD83	-0.0651	0.0280151	10.6474	0.729723	-0.0475364	0.030159	14.5814	0.554008	-0.0823723	0.0098322	8.41481	0.972294	-0.0929817	0.036666	7.45466	0.762775	-0.10419	0.0242176	6.65274	0.902482	-0.0800715	0.0320334	8.65661	0.75752	-0.0626316	0.0139495	11.067	0.909743	-0.0829593	0.0274379	8.35527	0.820495
JARID2	-0.111774	0.0447594	6.20135	0.757165	-0.0960113	0.0476039	7.21943	0.670391	-0.127401	0.00776925	5.44066	0.992617	-0.141167	0.0262329	4.91011	0.935397	-0.149673	0.0323235	4.63106	0.914681	-0.127355	0.0508233	5.44265	0.758431	-0.115778	0.00413707	5.98688	0.997453	-0.1516	0.0205596	4.57223	0.964521
NUP153	-0.154601	0.0380454	4.48346	0.891967	-0.172832	0.0368477	4.01053	0.916667	-0.165523	0.00709724	4.18761	0.996336	-0.190686	0.0196854	3.63502	0.97913	-0.163146	0.0253003	4.24862	0.954109	-0.149612	0.0437558	4.63297	0.853922	-0.101154	0.0125215	6.85239	0.970265	-0.21192	0.0185746	3.2708	0.984868
E2F3	-0.134404	0.0619344	5.15721	0.701907	-0.122017	0.0563282	5.68073	0.701151	-0.134356	0.0101951	5.15904	0.988615	-0.150725	0.0330356	4.59876	0.912344	-0.137636	0.0252721	5.0361	0.93683	-0.109241	0.0405457	6.3451	0.783997	-0.107915	0.04288	6.42308	0.760009	-0.168932	0.0322047	4.10312	0.93224
SOX4	-0.188066	0.0718535	3.68566	0.774025	-0.207235	0.0419838	3.34474	0.924141	-0.316856	0.0134577	2.18758	0.996405	-0.270121	0.0351716	2.56607	0.967204	-0.21015	0.0404328	3.29835	0.931068	-0.17198	0.0472926	4.03038	0.868631	-0.209685	0.0149805	3.30565	0.989895	-0.275646	0.0432434	2.51463	0.953086
TRIM38	-0.0898434	0.0409666	7.71506	0.706299	-0.0771594	0.0451633	8.98331	0.593399	-0.106716	0.0161225	6.49526	0.956343	-0.133507	0.0331181	5.19183	0.890417	-0.101557	0.0253545	6.8252	0.889159	-0.100088	0.0381391	6.92537	0.77495	-0.0959136	0.00652089	7.22679	0.99084	-0.138575	0.0222274	5.00195	0.951062
HIST1H3A	-0.658807	0.188238	1.05213	0.859639	-0.571455	0.167851	1.21295	0.852842	-0.672404	0.266032	1.03085	0.761576	-0.716838	0.122649	0.966951	0.94469	-0.654998	0.279904	1.05824	0.732477	-0.576207	0.176266	1.20295	0.842348	-0.700803	0.224825	0.989075	0.829298	-0.725126	0.192475	0.955899	0.876491
HIST1H4A	-0.305494	0.134331	2.26894	0.721135	-0.291927	0.102184	2.37439	0.803182	-0.463956	0.180721	1.49399	0.767193	-0.45299	0.0439129	1.53016	0.981552	-0.371474	0.155374	1.86594	0.7408	-0.330085	0.0777987	2.0999	0.900007	-0.487095	0.10313	1.42302	0.917722	-0.452899	0.12778	1.53047	0.862662
HIST1H4B	-0.623741	0.217644	1.11127	0.804176	-0.548162	0.199955	1.26449	0.789815	-0.806038	0.272593	0.859944	0.81384	-0.804375	0.122358	0.861722	0.955769	-0.614983	0.31987	1.1271	0.648901	-0.541111	0.174734	1.28097	0.827437	-0.69528	0.199375	0.996933	0.858769	-0.745012	0.231371	0.930384	0.838297
HIST1H3B	-0.497475	0.178562	1.39333	0.795121	-0.513168	0.150163	1.35072	0.853787	-0.70917	0.234377	0.977406	0.820712	-0.728302	0.0764468	0.951731	0.978439	-0.558701	0.274432	1.24064	0.674514	-0.493946	0.15745	1.40328	0.831106	-0.569206	0.174325	1.21774	0.842041	-0.713674	0.174634	0.971238	0.893054
HIST1H2AB	-0.573978	0.186358	1.20762	0.825879	-0.543732	0.162252	1.2748	0.848831	-0.707924	0.271965	0.979127	0.772096	-0.721077	0.115493	0.961266	0.951197	-0.66423	0.277793	1.04353	0.740844	-0.537888	0.167894	1.28865	0.83692	-0.66055	0.230977	1.04935	0.803508	-0.674959	0.201049	1.02695	0.849292
HIST1H1C	-0.474126	0.199359	1.46195	0.73877	-0.471452	0.153662	1.47024	0.824766	-0.60754	0.19304	1.14091	0.832004	-0.602794	0.114076	1.14989	0.93316	-0.521797	0.241296	1.32839	0.700432	-0.473751	0.145199	1.4631	0.841843	-0.470419	0.169495	1.47347	0.793876	-0.570577	0.186328	1.21482	0.824209
HIST1H4C	-0.224595	0.0776487	3.08621	0.807067	-0.220567	0.063003	3.14257	0.85971	-0.311238	0.0860007	2.22707	0.867526	-0.297664	0.0288635	2.32862	0.981542	-0.294058	0.0993663	2.35718	0.814086	-0.278003	0.0528654	2.49331	0.932555	-0.290353	0.0679947	2.38725	0.901161	-0.273363	0.0965051	2.53563	0.800474
HIST1H2BC	-0.376185	0.149299	1.84257	0.760442	-0.390002	0.124	1.77729	0.831821	-0.560516	0.189069	1.23662	0.814625	-0.545316	0.0612366	1.27109	0.9754	-0.434791	0.212105	1.59421	0.677526	-0.411573	0.109595	1.68414	0.875799	-0.511464	0.106348	1.35522	0.920414	-0.550178	0.11975	1.25986	0.913451
HIST1H2AC	-0.421723	0.194323	1.64361	0.701929	-0.435203	0.169334	1.5927	0.767586	-0.504192	0.203109	1.37477	0.754968	-0.491958	0.153563	1.40895	0.83691	-0.424075	0.208191	1.63449	0.674753	-0.364841	0.154547	1.89986	0.735902	-0.425521	0.167079	1.62894	0.764327	-0.425733	0.193117	1.62813	0.708453
HIST1H1E	-0.538371	0.190564	1.28749	0.799629	-0.522831	0.166132	1.32576	0.831991	-0.696675	0.256206	0.994937	0.7871	-0.741303	0.0785287	0.935039	0.978049	-0.643096	0.273727	1.07783	0.734032	-0.553546	0.162258	1.25219	0.853356	-0.549187	0.175212	1.26213	0.830861	-0.778528	0.172628	0.89033	0.91047
HIST1H2BD	-0.380786	0.149248	1.82031	0.764968	-0.396056	0.12548	1.75012	0.832809	-0.517111	0.172338	1.34042	0.818238	-0.528743	0.0599045	1.31094	0.97497	-0.432491	0.205524	1.60268	0.688871	-0.371845	0.116785	1.86408	0.835227	-0.423225	0.121513	1.63777	0.858467	-0.489174	0.138847	1.41697	0.861231
HIST1H3D	-0.484605	0.206059	1.43033	0.734426	-0.517252	0.151181	1.34006	0.854079	-0.733752	0.260836	0.944662	0.798254	-0.648116	0.0878746	1.06948	0.964537	-0.538775	0.297629	1.28653	0.62099	-0.470988	0.161963	1.47169	0.808731	-0.669802	0.157443	1.03485	0.900491	-0.696499	0.179933	0.995187	0.88224
HIST1H2BF	-0.641448	0.202738	1.0806	0.833478	-0.562929	0.178788	1.23132	0.832124	-0.806592	0.246777	0.859353	0.84231	-0.774971	0.11095	0.894417	0.960621	-0.658536	0.286999	1.05256	0.724707	-0.586536	0.160489	1.18176	0.869763	-0.663064	0.184498	1.04537	0.865916	-0.746488	0.226198	0.928545	0.844852
HIST1H4E	-0.403563	0.154788	1.71757	0.772662	-0.405114	0.128325	1.71099	0.832863	-0.563518	0.186592	1.23003	0.820156	-0.570452	0.050129	1.21508	0.984791	-0.450314	0.204678	1.53925	0.707623	-0.439287	0.0956535	1.57789	0.913386	-0.525342	0.111854	1.31942	0.916871	-0.578796	0.122944	1.19757	0.91723
HIST1H2BG	-0.589933	0.211978	1.17496	0.794767	-0.563298	0.185296	1.23052	0.822088	-0.763893	0.276785	0.907388	0.792034	-0.753173	0.123737	0.920303	0.948784	-0.618597	0.308325	1.12051	0.668066	-0.566741	0.176597	1.22304	0.837387	-0.690659	0.20674	1.0036	0.848028	-0.708659	0.237235	0.97811	0.816903
HIST1H2AE	-0.521889	0.1938	1.32815	0.783827	-0.536956	0.151347	1.29088	0.862894	-0.722371	0.264814	0.959545	0.788161	-0.70573	0.101447	0.98217	0.960314	-0.571439	0.293364	1.21298	0.654831	-0.518999	0.154846	1.33555	0.848873	-0.611401	0.193742	1.1337	0.832759	-0.69702	0.198391	0.994444	0.860566
HIST1H3F	-0.525749	0.211434	1.3184	0.755594	-0.505222	0.159575	1.37197	0.833663	-0.746194	0.269487	0.92891	0.793112	-0.700067	0.101736	0.990116	0.959474	-0.547238	0.315123	1.26663	0.601254	-0.477611	0.173318	1.45128	0.791532	-0.643346	0.184501	1.07741	0.858745	-0.74378	0.189147	0.931925	0.885471
HIST1H2BH	-0.456561	0.206852	1.51819	0.70895	-0.45481	0.156028	1.52404	0.809466	-0.626509	0.241109	1.10636	0.771478	-0.661173	0.0898027	1.04836	0.964417	-0.515385	0.298449	1.34491	0.598563	-0.448161	0.158973	1.54665	0.798941	-0.52426	0.183847	1.32214	0.8026	-0.636786	0.190664	1.08851	0.847961
HIST1H3G	-0.53743	0.213953	1.28974	0.759318	-0.498378	0.162342	1.3908	0.824938	-0.698104	0.232915	0.9929	0.817909	-0.678518	0.0937047	1.02156	0.963257	-0.613317	0.27427	1.13016	0.714307	-0.54616	0.140571	1.26913	0.883011	-0.617758	0.182879	1.12204	0.850864	-0.664654	0.194293	1.04287	0.85404
HIST1H2BI	-0.482606	0.164645	1.43626	0.811177	-0.471726	0.137582	1.46938	0.854609	-0.641234	0.217073	1.08096	0.81354	-0.615299	0.0812387	1.12652	0.96631	-0.550187	0.231332	1.25984	0.738785	-0.504205	0.116972	1.37473	0.902819	-0.543011	0.148313	1.27649	0.870171	-0.641513	0.148498	1.08049	0.903206
HIST1H4H	-0.398301	0.154304	1.74026	0.769132	-0.389946	0.128214	1.77755	0.822222	-0.592581	0.178499	1.16971	0.846403	-0.568302	0.0571742	1.21968	0.980159	-0.449777	0.2136	1.54109	0.68915	-0.41637	0.105984	1.66474	0.885281	-0.558618	0.120244	1.24082	0.915191	-0.579309	0.142061	1.19651	0.892642
BTN3A3	-0.0540414	0.0365759	12.8262	0.52188	-0.0862201	0.0298251	8.03927	0.806896	-0.0746158	0.0132958	9.28955	0.940288	-0.0647626	0.0222284	10.7029	0.809315	-0.0847891	0.0323532	8.17496	0.774476	-0.0824947	0.0283458	8.40233	0.808975	-0.0669112	0.00489575	10.3592	0.989406	-0.0895392	0.0122216	7.74127	0.964077
HCG11	-0.113679	0.0396305	6.09739	0.804462	-0.0819989	0.038968	8.45313	0.688857	-0.114668	0.0276876	6.04484	0.895571	-0.115301	0.0213519	6.01161	0.935817	-0.135546	0.0177133	5.11373	0.966973	-0.0970037	0.0352214	7.14558	0.791343	-0.120476	0.0260902	5.75342	0.914247	-0.122011	0.023254	5.68104	0.932271
ABT1	-0.233015	0.0344636	2.97469	0.958083	-0.226394	0.0381347	3.06169	0.946301	-0.266643	0.00438211	2.59953	0.99946	-0.262625	0.0265093	2.6393	0.980029	-0.189963	0.0409022	3.64885	0.915145	-0.18759	0.0234724	3.69501	0.969638	-0.229706	0.0154814	3.01754	0.990997	-0.242454	0.0140844	2.85889	0.993296
ZNF322	-0.186262	0.0695589	3.72136	0.781906	-0.204484	0.0488849	3.38973	0.897422	-0.278814	0.0153095	2.48606	0.994006	-0.325441	0.0402081	2.12987	0.970375	-0.192776	0.08408	3.5956	0.724396	-0.152341	0.036988	4.54996	0.894534	-0.138944	0.0383076	4.98868	0.868035	-0.259722	0.0271942	2.6688	0.978544
HIST1H2BJ	-0.634018	0.249921	1.09326	0.762913	-0.588268	0.243374	1.17829	0.744981	-0.723178	0.277345	0.958474	0.772704	-0.710584	0.205407	0.975462	0.856809	-0.609007	0.321982	1.13816	0.641418	-0.536831	0.236358	1.29118	0.720616	-0.651712	0.284337	1.06358	0.724269	-0.63112	0.29139	1.09828	0.701096
HIST1H2AG	-0.512129	0.181195	1.35346	0.799769	-0.503515	0.15617	1.37662	0.838646	-0.679584	0.242617	1.01996	0.79687	-0.632114	0.115773	1.09655	0.937129	-0.574086	0.273418	1.20739	0.68792	-0.485817	0.159003	1.42677	0.823562	-0.601729	0.187524	1.15193	0.837351	-0.637782	0.194361	1.08681	0.843355
HIST1H4I	-0.593249	0.209767	1.16839	0.799967	-0.590885	0.190962	1.17307	0.827204	-0.733745	0.24232	0.94467	0.820929	-0.722677	0.126504	0.959138	0.942255	-0.575272	0.293934	1.2049	0.656971	-0.532514	0.181357	1.30165	0.811707	-0.716016	0.191653	0.968061	0.874669	-0.681228	0.216345	1.0175	0.832144
HIST1H2BK	-0.357646	0.121904	1.93808	0.811452	-0.339818	0.117247	2.03976	0.807697	-0.44413	0.121561	1.56069	0.869693	-0.458601	0.0510044	1.51144	0.975859	-0.41828	0.164889	1.65714	0.762893	-0.357743	0.113938	1.93756	0.831342	-0.26247	0.127315	2.64087	0.680005	-0.40209	0.133471	1.72386	0.819423
HIST1H2AH	-0.503616	0.201762	1.37634	0.757	-0.499933	0.160659	1.38648	0.828813	-0.667669	0.267638	1.03816	0.756791	-0.658227	0.103341	1.05305	0.953018	-0.566302	0.291616	1.22399	0.653449	-0.503936	0.144105	1.37547	0.859442	-0.640691	0.183945	1.08187	0.858473	-0.675438	0.190864	1.02622	0.862292
ZNF184	-0.249183	0.109598	2.78167	0.721034	-0.279763	0.10676	2.47762	0.774445	-0.322429	0.0853842	2.14976	0.876998	-0.371425	0.121334	1.86618	0.824112	-0.319234	0.0798129	2.17128	0.888878	-0.310687	0.0992959	2.23101	0.830365	-0.295736	0.110616	2.3438	0.781369	-0.405266	0.0863558	1.71035	0.91675
HIST1H2BL	-0.401486	0.153457	1.72646	0.77388	-0.433655	0.120518	1.59839	0.866197	-0.641758	0.213569	1.08008	0.818669	-0.597769	0.0485657	1.15956	0.986971	-0.456836	0.241987	1.51728	0.640546	-0.445465	0.113396	1.55601	0.88527	-0.501216	0.127433	1.38293	0.885517	-0.57194	0.156621	1.21192	0.869582
HIST1H2AI	-0.565901	0.197481	1.22486	0.804146	-0.534666	0.162812	1.29641	0.843557	-0.754863	0.268097	0.918242	0.798546	-0.73374	0.0984556	0.944677	0.965241	-0.582056	0.3202	1.19086	0.622951	-0.581497	0.153532	1.192	0.877638	-0.678936	0.194293	1.02093	0.859262	-0.774973	0.208799	0.894415	0.873223
HIST1H3H	-0.524408	0.224112	1.32177	0.732452	-0.523772	0.174382	1.32338	0.818538	-0.761274	0.283052	0.91051	0.783397	-0.725603	0.109447	0.95527	0.956477	-0.583171	0.32169	1.18858	0.621668	-0.533359	0.169129	1.29959	0.832565	-0.647057	0.204005	1.07123	0.834164	-0.717472	0.229137	0.966097	0.830572
HIST1H2BM	-0.603893	0.167315	1.1478	0.866908	-0.472931	0.160116	1.46564	0.813507	-0.706716	0.165403	0.980801	0.901263	-0.595406	0.118875	1.16416	0.926164	-0.67511	0.228707	1.02672	0.813319	-0.491963	0.175302	1.40894	0.797484	-0.434305	0.198906	1.59599	0.704471	-0.606219	0.208708	1.14339	0.808372
HIST1H4J	-0.28555	0.151946	2.42741	0.638447	-0.375145	0.121341	1.84768	0.826965	-0.589443	0.198599	1.17594	0.814971	-0.517943	0.0903019	1.33827	0.94269	-0.358438	0.167262	1.9338	0.696617	-0.321663	0.144239	2.15488	0.713188	-0.478765	0.147584	1.44778	0.840302	-0.578138	0.124918	1.19893	0.914602
HIST1H2BN	-0.391167	0.164009	1.772	0.739867	-0.414977	0.135699	1.67033	0.823817	-0.506616	0.17973	1.36819	0.798903	-0.534542	0.0885286	1.29671	0.947996	-0.475226	0.215561	1.45856	0.708467	-0.417894	0.140552	1.65867	0.815499	-0.449394	0.16243	1.5424	0.792844	-0.547311	0.151962	1.26646	0.866415
HIST1H2AK	-0.599931	0.17525	1.15538	0.854215	-0.54616	0.169056	1.26913	0.83919	-0.60497	0.250265	1.14576	0.74501	-0.630473	0.155687	1.09941	0.8913	-0.602249	0.25681	1.15093	0.733319	-0.566131	0.197533	1.22436	0.80419	-0.546741	0.281763	1.26778	0.653095	-0.594513	0.179577	1.16591	0.845682
HIST1H2AL	-0.54857	0.270293	1.26355	0.673152	-0.558753	0.211551	1.24053	0.777185	-0.633737	0.367232	1.09375	0.598239	-0.68959	0.182103	1.00516	0.877601	-0.609808	0.356554	1.13666	0.593915	-0.596177	0.21668	1.16265	0.79102	-0.54509	0.330868	1.27162	0.575742	-0.714532	0.309837	0.970072	0.726714
HIST1H1B	-0.578746	0.198921	1.19767	0.808883	-0.557712	0.150486	1.24284	0.872894	-0.72921	0.269972	0.950545	0.784847	-0.761115	0.0788291	0.9107	0.978997	-0.677591	0.25938	1.02296	0.773354	-0.610731	0.142108	1.13495	0.902295	-0.674483	0.157609	1.02767	0.901546	-0.76977	0.182628	0.90046	0.898816
HIST1H2AM	-0.51894	0.190377	1.3357	0.787918	-0.490335	0.187073	1.41362	0.774524	-0.720441	0.23062	0.962116	0.829917	-0.705149	0.0986898	0.98298	0.962302	-0.539982	0.305653	1.28365	0.609456	-0.489003	0.179481	1.41747	0.787756	-0.538706	0.188171	1.28669	0.803844	-0.68024	0.205921	1.01897	0.845112
HIST1H2BO	-0.479526	0.18606	1.44548	0.76858	-0.456387	0.163048	1.51877	0.796643	-0.625205	0.243946	1.10867	0.766583	-0.6265	0.100007	1.10638	0.951509	-0.565462	0.255015	1.22581	0.710846	-0.46958	0.15693	1.4761	0.817414	-0.578423	0.167875	1.19834	0.855823	-0.636893	0.171298	1.08833	0.873608
ZNF165	-0.164427	0.0804385	4.21553	0.676296	-0.180698	0.0489991	3.83595	0.871792	-0.239177	0.0562572	2.89805	0.900375	-0.182706	0.0600257	3.79378	0.822455	-0.279938	0.034359	2.47607	0.970752	-0.195655	0.0772882	3.5427	0.762145	-0.218856	0.00872529	3.16714	0.996831	-0.26735	0.069278	2.59265	0.881605
ZSCAN16	-0.18911	0.0586184	3.66531	0.838812	-0.189218	0.0650711	3.66321	0.808717	-0.358129	0.00565455	1.93547	0.999502	-0.25759	0.0570719	2.69089	0.910599	-0.275215	0.028851	2.51857	0.978494	-0.208792	0.0622979	3.3198	0.848858	-0.207936	0.0862845	3.33346	0.743839	-0.330367	0.0653772	2.09811	0.927366
ZSCAN26	-0.180312	0.0819428	3.84415	0.70769	-0.173217	0.0698984	4.00161	0.754333	-0.212076	0.0506909	3.26839	0.897454	-0.305935	0.0521013	2.26567	0.945175	-0.202843	0.0793479	3.41716	0.765672	-0.174526	0.0492853	3.9716	0.862445	-0.231139	0.0602505	2.99883	0.880363	-0.279473	0.063307	2.48019	0.906927
PGBD1	-0.0593352	0.0387885	11.6819	0.539173	-0.0693463	0.0285232	9.99545	0.747183	-0.136499	0.0105254	5.07804	0.988248	-0.093388	0.0213054	7.42223	0.90572	-0.111235	0.0192112	6.23135	0.943703	-0.0875168	0.0323697	7.92016	0.785173	-0.0745603	0.022349	9.29647	0.847679	-0.103255	0.0331093	6.71295	0.829436
ZSCAN31	-0.156146	0.0665203	4.43909	0.73369	-0.202106	0.0227343	3.42962	0.975318	-0.21754	0.0388729	3.1863	0.939971	-0.188041	0.0529414	3.68615	0.863162	-0.150884	0.0426246	4.59391	0.862358	-0.184783	0.035083	3.75115	0.932754	-0.185325	0.0285496	3.74018	0.954687	-0.204142	0.0486112	3.39542	0.898144
ZKSCAN3	-0.131083	0.0903551	5.28787	0.51275	-0.214286	0.0448201	3.23468	0.919544	-0.162309	0.0468405	4.27054	0.857216	-0.188316	0.0894281	3.68077	0.689166	-0.216903	0.0866568	3.19566	0.758017	-0.1973	0.023506	3.51316	0.972396	-0.263416	0.0091846	2.63137	0.997574	-0.251503	0.0826042	2.75602	0.822538
TRIM27	-0.211824	0.0408482	3.27227	0.930774	-0.216126	0.0401278	3.20715	0.935501	-0.258192	0.0221443	2.68462	0.985501	-0.267367	0.0308347	2.5925	0.974089	-0.247157	0.0319113	2.80448	0.967735	-0.22963	0.032353	3.01854	0.961815	-0.12152	0.00702974	5.70399	0.993352	-0.253922	0.0161512	2.72976	0.991973
TRIM26	-0.143413	0.0399918	4.83323	0.865409	-0.171627	0.021973	4.03869	0.968258	-0.15387	0.016315	4.50474	0.978009	-0.136719	0.0293318	5.06987	0.915704	-0.12576	0.0269607	5.51167	0.915818	-0.127859	0.0312735	5.42118	0.893135	-0.0982094	0.0227248	7.05785	0.903274	-0.137534	0.0168356	5.03981	0.970903
PRR3	-0.21137	0.0428569	3.27931	0.924025	-0.18207	0.0407886	3.80703	0.90878	-0.184096	0.0189913	3.76513	0.97916	-0.184775	0.0416049	3.7513	0.907936	-0.208759	0.0188901	3.32032	0.983888	-0.188641	0.0415081	3.67442	0.911716	-0.0623009	0.0188613	11.1258	0.845087	-0.20976	0.00968088	3.30449	0.995758
PPP1R10	-0.322014	0.0924547	2.15254	0.858466	-0.361656	0.0672308	1.91659	0.935353	-0.416223	0.0451058	1.66533	0.977051	-0.41428	0.0565989	1.67314	0.964013	-0.347762	0.0800459	1.99317	0.904192	-0.345431	0.0479512	2.00661	0.962891	-0.343757	0.0649677	2.01639	0.933326	-0.473249	0.0524201	1.46466	0.976049
PPP1R18	-0.136453	0.0786647	5.07973	0.600712	-0.11194	0.0647786	6.19213	0.598887	-0.219546	0.0320499	3.15719	0.95912	-0.220289	0.0405847	3.14653	0.936431	-0.178952	0.0504294	3.87337	0.862941	-0.153086	0.0593076	4.52784	0.769125	-0.0923887	0.0386435	7.50251	0.740795	-0.24621	0.0472182	2.81526	0.931481
AL645933.2	-0.152991	0.0774205	4.53065	0.661303	-0.138397	0.0174201	5.0084	0.969286	-0.244524	0.0383116	2.83468	0.953202	-0.129108	0.0230225	5.36872	0.940207	-0.398775	0.0997895	1.73819	0.888699	-0.134075	0.0365601	5.16986	0.870539	-0.154232	0.0995919	4.49418	0.545278	-0.0785581	0.0400939	8.82337	0.657479
HCP5	-0.0780641	0.0430266	8.87921	0.622054	-0.0437964	0.0187953	15.8266	0.730812	-0.145942	0.00859298	4.74946	0.993114	-0.103358	0.0259973	6.70624	0.887681	-0.108994	0.0276423	6.35948	0.886023	-0.07578	0.0413462	9.14684	0.626811	-0.11508	0.00974812	6.02319	0.985852	-0.124555	0.0291955	5.56501	0.900993
MICB	-0.080908	0.0337682	8.5671	0.741627	-0.0661124	0.0318692	10.4844	0.682717	-0.127285	0.00537172	5.44564	0.996451	-0.106711	0.0199559	6.49557	0.934628	-0.143389	0.02796	4.83402	0.929329	-0.0796768	0.0329804	8.69949	0.744784	-0.0455242	0.0210593	15.2259	0.700286	-0.125942	0.0257121	5.5037	0.923053
NFKBIL1	-0.126896	0.0407067	5.46235	0.829317	-0.116859	0.0343011	5.93147	0.853014	-0.201861	0.0511576	3.43379	0.886168	-0.178242	0.00583922	3.8888	0.997858	-0.170496	0.0521243	4.06547	0.842509	-0.164714	0.0461942	4.2082	0.864075	-0.174068	0.0566164	3.98205	0.825368	-0.206347	0.0349572	3.35913	0.945717
C6orf47	-0.252302	0.0401486	2.7473	0.951797	-0.275036	0.0331084	2.5202	0.971834	-0.342017	0.0358368	2.02665	0.978514	-0.341777	0.0455417	2.02807	0.965707	-0.225112	0.0414857	3.07912	0.936395	-0.227658	0.0463028	3.04469	0.923589	-0.282554	0.0162057	2.45315	0.993464	-0.278904	0.0151085	2.48525	0.994165
GPANK1	-0.192781	0.0331897	3.59551	0.944038	-0.194696	0.0672561	3.56016	0.807324	-0.232212	0.0393574	2.98498	0.945668	-0.249392	0.0289641	2.77935	0.973732	-0.234715	0.0615685	2.95315	0.879032	-0.185849	0.0245705	3.72964	0.966223	-0.24208	0.0528955	2.8633	0.912835	-0.252779	0.0350931	2.7421	0.962884
HSPA1L	-0.250387	0.124864	2.76831	0.667837	-0.217017	0.0909535	3.19398	0.740026	-0.301082	0.0671345	2.30219	0.909556	-0.347494	0.148522	1.9947	0.732409	-0.256634	0.0217762	2.70091	0.985804	-0.188098	0.0574122	3.68504	0.842939	-0.35132	0.045254	1.97298	0.967881	-0.21256	0.0771507	3.26094	0.791466
HSPA1A	-0.146405	0.0314526	4.73446	0.915494	-0.119134	0.0310194	5.81823	0.880599	-0.126481	0.0215193	5.48026	0.945274	-0.0954328	0.0305403	7.2632	0.829996	-0.182391	0.0132805	3.80035	0.989508	-0.140131	0.0170913	4.94641	0.971108	-0.0680612	0.01724	10.1842	0.886271	-0.0967392	0.0287759	7.16511	0.849644
HSPA1B	-0.154666	0.0417051	4.48159	0.873043	-0.144484	0.0332274	4.79741	0.904343	-0.144611	0.0241587	4.79317	0.947133	-0.110971	0.0297867	6.2462	0.874052	-0.198616	0.0205272	3.48988	0.979084	-0.150742	0.022417	4.59822	0.957644	-0.111938	0.01899	6.19224	0.945572	-0.111513	0.0261062	6.21582	0.901215
FKBPL	-0.354097	0.13866	1.95751	0.765298	-0.347585	0.0770579	1.99418	0.9105	-0.497852	0.0974854	1.39227	0.928777	-0.466232	0.0521046	1.4867	0.97563	-0.420569	0.0755682	1.64812	0.939346	-0.366058	0.0254288	1.89354	0.990441	-0.469093	0.0171018	1.47763	0.997349	-0.447895	0.0853776	1.54757	0.932252
PBX2	-0.0681664	0.0364409	10.1685	0.636307	-0.102267	0.0217031	6.77779	0.917369	-0.110593	0.0116253	6.26755	0.978378	-0.0886745	0.0301922	7.81676	0.811782	-0.0850783	0.0313094	8.14716	0.78687	-0.0848138	0.0401075	8.17257	0.690967	-0.113732	0.0154575	6.09456	0.964373	-0.120323	0.0115063	5.76074	0.982039
BRD2	-0.128616	0.0724421	5.38929	0.611811	-0.115676	0.0556158	5.99212	0.683848	-0.157403	0.0239305	4.40364	0.955815	-0.156108	0.0371496	4.44018	0.89826	-0.140782	0.0393474	4.92354	0.86488	-0.0987622	0.0529503	7.01835	0.634965	-0.0933081	0.0460347	7.42859	0.67258	-0.1939	0.0385153	3.57477	0.92686
ZBTB22	-0.117626	0.0423399	5.89283	0.794196	-0.0757245	0.0387626	9.15353	0.656141	-0.170429	0.0197597	4.06708	0.973819	-0.164818	0.016751	4.20552	0.97976	-0.117797	0.0226766	5.88423	0.930998	-0.0912533	0.0470675	7.59586	0.652708	-0.103461	0.0297775	6.6996	0.857873	-0.121162	0.0157966	5.72084	0.967122
DAXX	-0.0715455	0.0235468	9.68821	0.821938	-0.0522493	0.0262345	13.2662	0.664798	-0.0704999	0.013148	9.83188	0.934962	-0.0716292	0.024197	9.67688	0.81418	-0.0937574	0.0234876	7.39299	0.888482	-0.084219	0.0374569	8.2303	0.716529	-0.0247402	0.00887674	28.0171	0.795246	-0.0985526	0.0202116	7.03327	0.922408
KIFC1	-0.114111	0.0410113	6.07434	0.794701	-0.0607303	0.0375307	11.4135	0.566951	-0.119905	0.0041472	5.78083	0.997613	-0.121858	0.0266789	5.68816	0.912522	-0.106941	0.0235729	6.48157	0.91143	-0.100807	0.0379428	6.87598	0.779217	-0.0968974	0.00308322	7.15341	0.997979	-0.124724	0.0153149	5.55746	0.970728
KCTD20	-0.0665197	0.0423469	10.4202	0.552323	-0.0524012	0.0351086	13.2277	0.526929	-0.0847079	0.0121964	8.18279	0.960189	-0.0760473	0.0235554	9.11468	0.839006	-0.110132	0.0270624	6.29379	0.892249	-0.0806239	0.0303693	8.59729	0.778954	-0.0526148	0.00199901	13.174	0.997121	-0.0927375	0.0236718	7.47429	0.884712
STK38	-0.0795499	0.0438255	8.71337	0.622269	-0.0993589	0.028148	6.97619	0.861688	-0.0989556	0.0170145	7.00463	0.944173	-0.0878385	0.026415	7.89116	0.846835	-0.108085	0.022274	6.413	0.921713	-0.0840075	0.0322816	8.25101	0.772006	-0.0776163	0.0178946	8.93043	0.903907	-0.101561	0.0185966	6.82496	0.937157
SAYSD1	-0.0714831	0.0138305	9.69666	0.930347	-0.0618613	0.0258943	11.2049	0.740505	-0.0947042	0.0437015	7.31908	0.701323	-0.104004	0.0255507	6.66459	0.892294	-0.0957607	0.0341837	7.23833	0.796905	-0.0827323	0.0102602	8.37819	0.970158	-0.0662312	0.024492	10.4656	0.785239	-0.0672881	0.0411054	10.3012	0.572618
TFEB	-0.151602	0.0460438	4.57215	0.844249	-0.143136	0.0308967	4.84257	0.914757	-0.144956	0.0110009	4.78176	0.988612	-0.15451	0.0115585	4.48611	0.988931	-0.138873	0.0266614	4.99122	0.931345	-0.14231	0.0285575	4.87069	0.925465	-0.118104	0.0275363	5.86895	0.90194	-0.13314	0.0218488	5.20615	0.948893
TBCC	-0.315807	0.133244	2.19484	0.737448	-0.386093	0.0782339	1.79529	0.924114	-0.462777	0.0716219	1.4978	0.954285	-0.491906	0.0468271	1.4091	0.982198	-0.370849	0.0670689	1.86908	0.938601	-0.301382	0.0154869	2.2999	0.994747	-0.41518	0.071303	1.66951	0.944297	-0.425505	0.0546904	1.629	0.968017
BICRAL	-0.11146	0.0569211	6.21878	0.657203	-0.0942088	0.0647186	7.35756	0.514442	-0.123879	0.0181613	5.59536	0.958785	-0.126724	0.0313557	5.46976	0.89091	-0.130509	0.0165964	5.3111	0.96867	-0.0937924	0.0445228	7.39022	0.689337	-0.0399678	0.0116445	17.3426	0.854872	-0.166249	0.0424854	4.16934	0.884474
TJAP1	-0.100307	0.0475331	6.91025	0.690076	-0.0908719	0.052886	7.62774	0.596157	-0.141013	0.0451654	4.91549	0.829755	-0.0846124	0.0224335	8.19203	0.876739	-0.121659	0.0216365	5.69745	0.940506	-0.102075	0.0479831	6.79058	0.693507	-0.0443044	0.0208443	15.6451	0.693143	-0.112718	0.0226724	6.14937	0.925141
POLR1C	-0.104079	0.0246826	6.65984	0.89889	-0.116711	0.0232366	5.939	0.926546	-0.127164	0.0110734	5.45081	0.985061	-0.139305	0.012536	4.97577	0.984062	-0.139137	0.0197693	4.98177	0.961191	-0.126151	0.0317151	5.49456	0.887777	-0.144206	0.0162799	4.80663	0.975144	-0.12418	0.0364093	5.58178	0.853294
POLH	-0.100482	0.0326757	6.89825	0.825425	-0.078722	0.0274687	8.805	0.804177	-0.057998	0.0083807	11.9512	0.959914	-0.0958928	0.0247891	7.22835	0.882104	-0.127106	0.0245782	5.45329	0.930421	-0.0978314	0.024477	7.08512	0.888734	-0.0692987	0.0064281	10.0023	0.983083	-0.105749	0.0269457	6.55462	0.88507
GTPBP2	-0.0832081	0.0373723	8.33028	0.712525	-0.0947062	0.0337691	7.31892	0.79727	-0.160161	0.0340186	4.32783	0.917237	-0.13814	0.0190517	5.01773	0.963352	-0.114618	0.0326609	6.04744	0.860291	-0.0814079	0.045018	8.5145	0.6205	-0.101221	0.0133478	6.84787	0.966391	-0.149266	0.0155833	4.64371	0.978666
MAD2L1BP	-0.326981	0.0444107	2.11984	0.964418	-0.335009	0.0762683	2.06904	0.906077	-0.38296	0.0327766	1.80997	0.985561	-0.404193	0.0512566	1.71489	0.96884	-0.301523	0.063319	2.29882	0.918951	-0.269616	0.0318333	2.57087	0.972876	-0.344637	0.0135192	2.01124	0.996932	-0.405291	0.0191179	1.71025	0.99557
MRPS18A	-0.06232	0.0168516	11.1224	0.87242	-0.0544644	0.018017	12.7266	0.820437	-0.0760534	0.0184992	9.11395	0.894189	-0.0760167	0.012292	9.11836	0.950304	-0.089031	0.0256308	7.78546	0.857812	-0.0814946	0.0150554	8.50544	0.936103	-0.0322104	0.0201548	21.5193	0.560834	-0.0566504	0.0188709	12.2355	0.818379
VEGFA	-0.129438	0.0624202	5.35503	0.682544	-0.141715	0.0424088	4.89113	0.848101	-0.201825	0.0224025	3.4344	0.975951	-0.206604	0.0270425	3.35496	0.966871	-0.114835	0.0625625	6.03604	0.627501	-0.0511587	0.0327889	13.549	0.548977	-0.178131	0.00738596	3.89121	0.996573	-0.200869	0.020662	3.45075	0.979277
NFKBIE	-0.199229	0.0472259	3.47916	0.898974	-0.159334	0.0516078	4.35027	0.826571	-0.326035	0.0236647	2.12599	0.989573	-0.275241	0.0250412	2.51832	0.983715	-0.161559	0.0855837	4.29037	0.640516	-0.110131	0.0655577	6.29386	0.585241	-0.217768	0.0267035	3.18296	0.970805	-0.240728	0.0496951	2.87938	0.921462
TRAM2	-0.094528	0.059428	7.33272	0.558509	-0.0840192	0.0468364	8.24987	0.616714	-0.0976494	0.00936749	7.09832	0.981928	-0.12423	0.028092	5.57955	0.90722	-0.105715	0.0352071	6.55675	0.818446	-0.0895864	0.0385668	7.73719	0.729577	-0.032021	0.016177	21.6467	0.662051	-0.136703	0.0246238	5.07046	0.939063
FAM83B	-0.125591	0.04749	5.51909	0.777624	-0.119392	0.0457988	5.80562	0.77262	-0.151588	0.0141094	4.57258	0.982968	-0.149086	0.0399192	4.64931	0.874592	-0.172219	0.0224972	4.0248	0.966997	-0.141562	0.0482369	4.89643	0.811544	-0.102851	0.0312579	6.73935	0.844075	-0.171643	0.0343706	4.03831	0.925758
AL049555.1	-0.113168	0.055897	6.12495	0.672073	-0.132096	0.0448385	5.24728	0.81272	-0.166573	0.0222699	4.16122	0.965486	-0.154901	0.0457371	4.47478	0.851524	-0.175446	0.0424816	3.95076	0.895048	-0.104644	0.0261759	6.62386	0.888776	-0.134315	0.0236459	5.16059	0.941633	-0.175422	0.0371823	3.95132	0.917555
KIAA1586	-0.113033	0.0539327	6.13227	0.687129	-0.12585	0.0479664	5.50773	0.774872	-0.166714	0.0174346	4.15771	0.978595	-0.181155	0.0167057	3.82626	0.983276	-0.158816	0.0417811	4.36447	0.87841	-0.120446	0.0286118	5.75482	0.898587	-0.161302	0.00853798	4.2972	0.994428	-0.216804	0.0156939	3.19711	0.989629
BAG2	-0.0604439	0.0335895	11.4676	0.618186	-0.0508858	0.0304095	13.6216	0.583343	-0.084559	0.00952139	8.1972	0.975269	-0.0848181	0.0137926	8.17216	0.94977	-0.0907861	0.0245039	7.63495	0.872828	-0.0680154	0.0315628	10.191	0.698962	-0.0473308	0.00388606	14.6447	0.986697	-0.085252	0.0264803	8.13056	0.838251
LINC00472	-0.15807	0.0936366	4.38506	0.587608	-0.152494	0.0744775	4.54541	0.677019	-0.204156	0.0652911	3.39518	0.830182	-0.214132	0.0973381	3.23701	0.70758	-0.225523	0.0616458	3.07351	0.869992	-0.16121	0.0899341	4.29965	0.616357	-0.236278	0.0444871	2.9336	0.933793	-0.232848	0.0845213	2.97683	0.791438
AL136164.3	-0.541833	0.0780503	1.27926	0.960154	-0.296629	0.0899741	2.33675	0.844588	-0.337908	0.192787	2.05129	0.605688	-0.487974	0.133162	1.42046	0.870371	-0.484179	0.0814795	1.43159	0.946397	-0.357284	0.141249	1.94004	0.761853	-0.528236	0.14883	1.31219	0.862987	-0.464418	0.143814	1.49251	0.839078
MB21D1	-0.106369	0.060587	6.51644	0.606475	-0.120125	0.040121	5.77023	0.817591	-0.14071	0.0228813	4.92608	0.94977	-0.155449	0.0301283	4.459	0.930122	-0.150272	0.0341417	4.61263	0.906422	-0.136302	0.0412777	5.08538	0.845006	-0.095014	0.0135706	7.29521	0.9608	-0.168336	0.0376616	4.11763	0.909001
FAM46A	-0.28395	0.105523	2.44109	0.78357	-0.351111	0.0745762	1.97415	0.917239	-0.369373	0.0413958	1.87655	0.975496	-0.388489	0.0729201	1.78421	0.934174	-0.349896	0.0572007	1.98101	0.949261	-0.286302	0.0547074	2.42104	0.931945	-0.359264	0.052038	1.92935	0.959729	-0.394754	0.0766438	1.7559	0.929893
DOPEY1	-0.0848773	0.0539374	8.16646	0.553202	-0.0980842	0.0342996	7.06686	0.803488	-0.130416	0.0147808	5.31488	0.974954	-0.146486	0.0207378	4.73182	0.961461	-0.140811	0.0323193	4.92254	0.904682	-0.0985527	0.0492998	7.03326	0.666455	-0.122949	0.0400518	5.63766	0.824921	-0.145712	0.03332	4.75697	0.905321
RWDD2A	-0.167932	0.0610388	4.12755	0.790998	-0.24983	0.0356193	2.77447	0.960934	-0.285452	0.0295318	2.42824	0.979042	-0.286827	0.0130688	2.4166	0.995865	-0.208801	0.0474168	3.31965	0.906503	-0.18394	0.03819	3.76834	0.920629	-0.213938	0.028716	3.23994	0.96522	-0.241642	0.0352517	2.86849	0.959174
ZNF292	-0.130952	0.0795122	5.29314	0.575589	-0.160001	0.0645706	4.33214	0.754303	-0.196302	0.0386488	3.53103	0.928051	-0.193908	0.0598845	3.57461	0.839806	-0.195642	0.0529606	3.54293	0.872175	-0.164245	0.0527538	4.2202	0.828964	-0.185049	0.0288635	3.74574	0.9536	-0.242054	0.0552022	2.86361	0.90578
PRDM1	-0.293836	0.0912713	2.35896	0.838245	-0.329883	0.0842953	2.10119	0.884492	-0.349044	0.0490082	1.98584	0.962067	-0.42018	0.0531615	1.64964	0.968978	-0.261938	0.083217	2.64623	0.832041	-0.25323	0.0747838	2.73722	0.851479	-0.334204	0.0868772	2.07403	0.88094	-0.390267	0.105367	1.77608	0.872762
C6orf203	-0.0513455	0.0205347	13.4997	0.757638	-0.0598377	0.031306	11.5838	0.646229	-0.0931055	0.00636888	7.44475	0.990728	-0.0839117	0.0157385	8.26044	0.934267	-0.100664	0.0448303	6.88575	0.715991	-0.0956495	0.0257236	7.24674	0.873627	-0.0463686	0.00738178	14.9486	0.951758	-0.113018	0.00921888	6.13308	0.986867
FOXO3	-0.128976	0.0528068	5.37422	0.748915	-0.0996003	0.0583693	6.95929	0.592812	-0.164547	0.0131371	4.21246	0.987412	-0.159477	0.0123114	4.34639	0.988221	-0.133388	0.0203643	5.19649	0.95546	-0.115782	0.0338529	5.98666	0.853987	-0.0694172	0.0239619	9.98524	0.807553	-0.18188	0.0241341	3.81102	0.965983
ZBTB24	-0.237206	0.0755071	2.92213	0.831494	-0.25112	0.0586464	2.76023	0.901647	-0.291278	0.0241507	2.37968	0.986437	-0.30423	0.0535059	2.27837	0.941741	-0.279305	0.0682474	2.48169	0.893327	-0.265632	0.0396175	2.60943	0.957407	-0.270468	0.0155431	2.56277	0.993438	-0.331676	0.0346782	2.08983	0.978605
AMD1	-0.275325	0.0462399	2.51756	0.9466	-0.275572	0.0542919	2.51531	0.927962	-0.283028	0.0172011	2.44904	0.992667	-0.283099	0.055097	2.44843	0.92958	-0.295485	0.0421796	2.34579	0.960842	-0.267603	0.0217213	2.59021	0.986994	-0.222682	0.0289432	3.11273	0.967317	-0.268316	0.0466748	2.58332	0.942933
TRAF3IP2	-0.162282	0.0470565	4.27125	0.856046	-0.143573	0.0545112	4.82784	0.776212	-0.172582	0.00830105	4.01633	0.995394	-0.176031	0.0195042	3.93765	0.976035	-0.191394	0.0279903	3.62157	0.95898	-0.160777	0.0421097	4.31124	0.879354	-0.0441097	0.00769191	15.7142	0.942669	-0.201136	0.013997	3.44617	0.990407
ZUFSP	-0.0740338	0.0397475	9.36258	0.634322	-0.079059	0.0399587	8.76747	0.66185	-0.113531	0.0203904	6.10536	0.939396	-0.12251	0.0203472	5.65788	0.947715	-0.099608	0.0413393	6.95875	0.743781	-0.0910397	0.024243	7.61368	0.875794	-0.117052	0.027524	5.92172	0.900426	-0.11553	0.0299295	5.99972	0.881657
DCBLD1	-0.0753303	0.0396549	9.20144	0.643408	-0.0777179	0.038437	8.91876	0.671501	-0.133517	0.0254493	5.19146	0.93226	-0.126837	0.0267169	5.46487	0.918495	-0.0877064	0.0227703	7.90304	0.881209	-0.0800997	0.0322366	8.65355	0.75532	-0.0852113	0.00969456	8.13445	0.974766	-0.113071	0.0219781	6.13019	0.929746
CEP85L	-0.148492	0.0835059	4.66792	0.612558	-0.124105	0.0364997	5.58517	0.852519	-0.219768	0.0230189	3.154	0.978529	-0.164856	0.0567366	4.20455	0.80848	-0.181687	0.051867	3.81506	0.859852	-0.175639	0.0584158	3.94643	0.818845	-0.172102	0.0491669	4.02753	0.859675	-0.241798	0.0400602	2.86664	0.94796
ASF1A	-0.0290205	0.0144063	23.8848	0.669854	-0.0421642	0.0240101	16.4392	0.606601	-0.0708621	0.00959612	9.78164	0.964621	-0.0490276	0.0136902	14.1379	0.865093	-0.075342	0.0347699	9.2	0.701285	-0.0518269	0.0249147	13.3743	0.683901	-0.0333315	0.00783135	20.7956	0.900571	-0.0635347	0.0230183	10.9097	0.792069
SGK1	-0.495438	0.114932	1.39906	0.902828	-0.509726	0.103191	1.35984	0.924242	-0.572817	0.115271	1.21007	0.925076	-0.635444	0.0733783	1.09081	0.974024	-0.474763	0.118609	1.45999	0.889025	-0.436111	0.051508	1.58938	0.972858	-0.487014	0.062764	1.42326	0.96785	-0.595059	0.0897248	1.16484	0.956507
PDE7B	-0.299157	0.0762072	2.317	0.885124	-0.236068	0.0530084	2.93621	0.908395	-0.28809	0.0371326	2.40601	0.967842	-0.286161	0.0788779	2.42223	0.868088	-0.331071	0.0496943	2.09365	0.956882	-0.280913	0.0865854	2.46748	0.840329	-0.242692	0.0372274	2.85607	0.955056	-0.289819	0.0674261	2.39165	0.902323
MTFR2	-0.0637928	0.0412116	10.8656	0.545051	-0.116331	0.0122858	5.95839	0.97818	-0.109405	0.0317302	6.3356	0.855996	-0.0809972	0.00218529	8.55767	0.998546	-0.0752058	0.0473706	9.21667	0.55757	-0.0475901	0.0298074	14.5649	0.560352	-0.109337	0.0531717	6.33957	0.678887	-0.0800791	0.0264072	8.65578	0.821364
TNFAIP3	-0.284346	0.0710768	2.43769	0.888916	-0.279223	0.0567693	2.48241	0.923642	-0.302072	0.118754	2.29464	0.763881	-0.366288	0.0705352	1.89236	0.930956	-0.309025	0.0880523	2.24301	0.860306	-0.235973	0.0918349	2.9374	0.767509	-0.293315	0.0996037	2.36315	0.812593	-0.408746	0.0975753	1.69579	0.897688
NHSL1	-0.118958	0.076022	5.82684	0.550414	-0.0775607	0.0479303	8.93683	0.566966	-0.121053	0.00449513	5.72598	0.99725	-0.0994009	0.0176002	6.97325	0.940997	-0.100858	0.0432569	6.87249	0.731053	-0.0822905	0.0431145	8.42317	0.645576	-0.0577453	0.0334714	12.0035	0.5981	-0.146788	0.0439016	4.72211	0.848248
CITED2	-0.35154	0.0625928	1.97175	0.940375	-0.369559	0.0647332	1.87561	0.942184	-0.415376	0.0371082	1.66872	0.984289	-0.414197	0.0303677	1.67347	0.989364	-0.294628	0.0394585	2.35261	0.96537	-0.255073	0.042445	2.71745	0.947526	-0.262397	0.0260399	2.6416	0.980684	-0.398053	0.0276474	1.74134	0.990444
STX11	-0.197969	0.0360296	3.50129	0.937871	-0.164769	0.0635418	4.20679	0.770748	-0.188679	0.0328115	3.67369	0.942966	-0.28659	0.00975297	2.4186	0.997689	-0.145832	0.00942394	4.75304	0.991717	-0.110548	0.0251086	6.27009	0.906475	-0.0494123	0.0238336	14.0278	0.682451	-0.159641	0.01148	4.3419	0.989763
FBXO30	-0.129165	0.0691369	5.36635	0.635726	-0.160457	0.0362537	4.31982	0.907361	-0.147354	0.0210632	4.70397	0.960739	-0.179332	0.0312988	3.86516	0.942577	-0.156384	0.0349437	4.43235	0.909208	-0.12795	0.0386375	5.41733	0.845754	-0.175235	0.0344781	3.95553	0.92814	-0.182122	0.0417285	3.80594	0.904981
KATNA1	-0.0590785	0.033359	11.7326	0.610623	-0.0408406	0.0227488	16.972	0.617082	-0.115897	0.0188285	5.98074	0.949861	-0.0852915	0.0136324	8.1268	0.95139	-0.0987733	0.0174262	7.01756	0.941396	-0.0798329	0.0294244	8.68248	0.786352	-0.115204	0.00525061	6.01672	0.995863	-0.0837767	0.0138369	8.27375	0.948264
PLEKHG1	-0.140048	0.0366712	4.94935	0.879409	-0.15839	0.0475977	4.37622	0.847017	-0.135117	0.00788481	5.12997	0.993235	-0.134409	0.0249135	5.157	0.935704	-0.155423	0.00709098	4.45976	0.995854	-0.107966	0.0357985	6.42007	0.819752	-0.0824502	0.0265661	8.40686	0.828064	-0.166648	0.0168865	4.15934	0.979878
ZBTB2	-0.181846	0.0755668	3.81172	0.743291	-0.172355	0.049752	4.02163	0.857156	-0.236311	0.0155083	2.9332	0.99146	-0.235729	0.0419545	2.94044	0.940422	-0.212001	0.0278416	3.26954	0.966656	-0.187356	0.0338316	3.69963	0.938778	-0.132866	0.044795	5.21688	0.814776	-0.223588	0.0426547	3.10011	0.93215
FBXO5	-0.29178	0.114439	2.37558	0.764725	-0.343557	0.105042	2.01756	0.842486	-0.338739	0.0693922	2.04626	0.922568	-0.429703	0.0806396	1.61308	0.9342	-0.298514	0.0895728	2.32199	0.847404	-0.258953	0.0798194	2.67673	0.840321	-0.348575	0.0577245	1.98852	0.948004	-0.393105	0.0988075	1.76326	0.887819
SCAF8	-0.127191	0.0448823	5.44967	0.800615	-0.140201	0.0492398	4.94396	0.80212	-0.15414	0.00400711	4.49687	0.99865	-0.162604	0.0243382	4.2628	0.957115	-0.164489	0.0280919	4.21395	0.944881	-0.14834	0.0354669	4.6727	0.8974	-0.0926703	0.0143714	7.47971	0.954107	-0.191344	0.0105792	3.62251	0.993923
SYNJ2	-0.0856778	0.0335204	8.09016	0.765618	-0.0658917	0.0364142	10.5195	0.620803	-0.102279	0.0193224	6.77702	0.933375	-0.106797	0.024379	6.49034	0.905617	-0.10366	0.0246625	6.68671	0.898304	-0.0855287	0.0403382	8.10427	0.692101	-0.0532403	0.0166995	13.0192	0.835583	-0.118163	0.0299554	5.86605	0.886105
WTAP	-0.130745	0.0491581	5.3015	0.779589	-0.140771	0.0386088	4.92394	0.869229	-0.18793	0.0175397	3.68833	0.982877	-0.162739	0.0213253	4.25926	0.966797	-0.151932	0.0434613	4.56222	0.859359	-0.11582	0.0291777	5.98471	0.887366	-0.149644	0.0115115	4.63196	0.988303	-0.175052	0.0319776	3.95967	0.937435
LINC00473	-0.103379	0.0654067	6.70489	0.555375	-0.107876	0.0493515	6.42542	0.704928	-0.15175	0.0287959	4.56769	0.932821	-0.139808	0.0405528	4.95787	0.855965	-0.171953	0.0325255	4.03104	0.93322	-0.151969	0.0440004	4.56111	0.856413	-0.109684	0.0466434	6.31951	0.734386	-0.167915	0.0522391	4.12797	0.837821
TBP	-0.0784941	0.0307068	8.83057	0.765654	-0.0869428	0.0196219	7.97245	0.907548	-0.0951485	0.0145128	7.2849	0.955539	-0.0639585	0.0091724	10.8375	0.960491	-0.0924199	0.0309428	7.49997	0.816866	-0.044605	0.0251198	15.5397	0.611882	-0.0844821	0.0288024	8.20467	0.811382	-0.111992	0.0283832	6.18926	0.886161
RBM48	-0.165656	0.0966203	4.18426	0.595103	-0.172201	0.0773481	4.02522	0.712497	-0.196258	0.0536186	3.53182	0.870109	-0.276287	0.0400648	2.5088	0.959641	-0.199882	0.0690856	3.46778	0.807153	-0.182283	0.0520633	3.8026	0.85973	-0.259108	0.0412204	2.67513	0.951822	-0.264958	0.075856	2.61606	0.859159
CUL1	-0.0420053	0.0264191	16.5014	0.5583	-0.0548936	0.0256126	12.6271	0.696668	-0.0641638	0.016629	10.8028	0.881576	-0.0553288	0.0131669	12.5278	0.898259	-0.0726134	0.0241597	9.54572	0.818733	-0.0500892	0.0310282	13.8383	0.565784	-0.0194766	0.00682178	35.5888	0.802982	-0.0723666	0.011715	9.57827	0.950197
PDGFA	-0.0971791	0.0640416	7.13268	0.535167	-0.0869946	0.0437008	7.9677	0.664589	-0.128694	0.0258147	5.38601	0.925521	-0.144149	0.028315	4.80854	0.92836	-0.153536	0.0306348	4.51456	0.926249	-0.119843	0.0330146	5.7838	0.868221	-0.0973004	0.0321199	7.12378	0.821055	-0.137934	0.032978	5.02522	0.897405
GET4	-0.0569443	0.0377054	12.1724	0.532802	-0.0821908	0.0266335	8.4334	0.826439	-0.105294	0.0156441	6.58294	0.957718	-0.0968605	0.0304188	7.15614	0.835246	-0.121407	0.0200293	5.70929	0.948376	-0.119445	0.0228476	5.80307	0.931813	-0.116026	0.0509591	5.97406	0.721605	-0.0998017	0.046313	6.94525	0.698965
GPER1	-0.227351	0.073287	3.0488	0.827937	-0.274066	0.0445714	2.52912	0.949761	-0.2392	0.0438918	2.89777	0.936909	-0.245482	0.0483535	2.82362	0.92799	-0.281238	0.0532751	2.46463	0.933038	-0.235189	0.0577942	2.94719	0.892243	-0.176161	0.0381427	3.93473	0.914275	-0.260166	0.056335	2.66425	0.914265
MRM2	-0.114435	0.0371227	6.05712	0.826126	-0.1728	0.0215813	4.01127	0.969748	-0.139325	0.0132589	4.97506	0.982209	-0.13874	0.0346743	4.99602	0.88895	-0.154014	0.0217062	4.50053	0.961792	-0.139175	0.0293717	4.98042	0.918208	-0.149707	0.026031	4.63001	0.94298	-0.138263	0.0422741	5.01326	0.842482
CHST12	-0.0675016	0.0315762	10.2686	0.695582	-0.081246	0.0164306	8.53146	0.924389	-0.12025	0.030085	5.76424	0.88874	-0.0858059	0.0267107	8.07808	0.837657	-0.0821829	0.0335186	8.43421	0.750362	-0.0901011	0.0241314	7.693	0.874538	-0.0240045	0.00776947	28.8757	0.826774	-0.073366	0.0207982	9.4478	0.861528
FBXL18	-0.14001	0.0953801	4.95069	0.518627	-0.190594	0.0400324	3.63677	0.91892	-0.206257	0.0191744	3.36059	0.983009	-0.197603	0.0527799	3.50778	0.875131	-0.19544	0.0173749	3.5466	0.984439	-0.183742	0.0457323	3.77239	0.889762	-0.149578	0.0188174	4.63401	0.969318	-0.208987	0.0336366	3.3167	0.950742
RNF216	-0.0795917	0.0364184	8.70879	0.704855	-0.077958	0.0227112	8.89129	0.854889	-0.0997418	0.00670539	6.94942	0.991042	-0.1021	0.0127948	6.78892	0.969548	-0.114407	0.0246125	6.05858	0.91528	-0.0856111	0.0359711	8.09646	0.739052	-0.039728	0.00592085	17.4473	0.957467	-0.117428	0.0165902	5.90272	0.961613
AIMP2	-0.049995	0.0172637	13.8643	0.807443	-0.0510343	0.025981	13.582	0.658613	-0.0912176	0.0143119	7.59883	0.953076	-0.0750055	0.00625197	9.24128	0.986295	-0.0846073	0.0224724	8.19253	0.87635	-0.0642477	0.0225344	10.7887	0.802542	-0.0257078	0.00815372	26.9625	0.832506	-0.0672363	0.0192789	10.3091	0.858788
USP42	-0.257642	0.0509469	2.69035	0.927468	-0.221876	0.0868995	3.12403	0.765233	-0.272915	0.0525463	2.53979	0.930976	-0.2931	0.0700882	2.36488	0.897373	-0.209889	0.089119	3.30245	0.734986	-0.242916	0.0511743	2.85344	0.918476	-0.174234	0.0332346	3.97825	0.932167	-0.333409	0.0654099	2.07897	0.928524
FAM220A	-0.129191	0.0375702	5.36527	0.855329	-0.118009	0.0484703	5.87369	0.747716	-0.136405	0.014606	5.08152	0.977583	-0.148112	0.036774	4.67988	0.890242	-0.132722	0.0308777	5.22256	0.902322	-0.10074	0.0494352	6.88052	0.674942	-0.0603604	0.0161937	11.4835	0.874162	-0.14527	0.0181419	4.77143	0.969752
C7orf26	-0.0974655	0.0392389	7.11172	0.755195	-0.101718	0.0270061	6.81438	0.87644	-0.134566	0.0353281	5.151	0.878852	-0.15939	0.024961	4.34876	0.953244	-0.128663	0.00895117	5.38729	0.990413	-0.144091	0.0465594	4.81047	0.827254	-0.0463787	0.0151108	14.9454	0.824872	-0.151171	0.0135445	4.58518	0.984198
ZNF316	-0.171447	0.0820859	4.04292	0.685652	-0.173652	0.047447	3.99159	0.870088	-0.262897	0.0265671	2.63657	0.979985	-0.23884	0.0358901	2.90214	0.95679	-0.20247	0.0470677	3.42346	0.90246	-0.175312	0.0419301	3.95379	0.897337	-0.205455	0.0298971	3.37372	0.959371	-0.256356	0.0311163	2.70385	0.971378
ZNF12	-0.279905	0.115613	2.47637	0.745594	-0.243539	0.119972	2.84614	0.673243	-0.407719	0.0890003	1.70006	0.912992	-0.35738	0.0741834	1.93953	0.920662	-0.301035	0.107017	2.30255	0.79824	-0.209475	0.0996577	3.30897	0.688385	-0.313453	0.0786388	2.21133	0.888194	-0.376364	0.0998826	1.84169	0.87653
MIOS	-0.106797	0.0473219	6.49035	0.718039	-0.101624	0.039276	6.8207	0.769978	-0.141282	0.0191379	4.90614	0.964601	-0.156108	0.0305081	4.44016	0.929036	-0.138293	0.0351487	5.01217	0.885586	-0.107283	0.0398283	6.46092	0.783917	-0.137819	0.00848024	5.0294	0.992485	-0.165648	0.0271589	4.18447	0.94898
ARL4A	-0.182139	0.0718158	3.8056	0.762817	-0.197862	0.0437335	3.50319	0.910988	-0.263349	0.0282227	2.63205	0.977546	-0.238775	0.0283707	2.90293	0.97254	-0.217597	0.0446203	3.18546	0.922425	-0.174008	0.033052	3.98343	0.932698	-0.223966	0.0393642	3.09488	0.941812	-0.243068	0.0297006	2.85166	0.971005
SP4	-0.0828856	0.0490843	8.3627	0.587756	-0.060221	0.0372955	11.5101	0.565901	-0.0864972	0.0189348	8.01352	0.912542	-0.10356	0.032201	6.69318	0.837965	-0.128568	0.0355237	5.39131	0.867537	-0.0846643	0.044227	8.18701	0.64693	-0.0760885	0.022705	9.10975	0.848833	-0.1429	0.0276031	4.85056	0.930558
NUPL2	-0.0703064	0.0196351	9.85895	0.865057	-0.0935209	0.0277975	7.41168	0.849838	-0.111621	0.012093	6.20985	0.977063	-0.108236	0.0189321	6.40403	0.942338	-0.100091	0.0341036	6.92517	0.811564	-0.0664266	0.0317455	10.4348	0.686445	-0.0986447	0.00568936	7.0267	0.993391	-0.110551	0.0154693	6.26994	0.962315
MALSU1	-0.0785898	0.0196186	8.81981	0.889179	-0.0730123	0.02152	9.49357	0.85197	-0.0960138	0.0182624	7.21925	0.932525	-0.103768	0.0164955	6.6798	0.951892	-0.111951	0.0291555	6.19154	0.880554	-0.0880949	0.0143793	7.86818	0.949411	-0.0625718	0.00627112	11.0776	0.980306	-0.0892932	0.0116774	7.7626	0.966927
HOXA5	-0.166897	0.0411791	4.15314	0.891461	-0.173849	0.0314583	3.98706	0.938538	-0.203934	0.0388413	3.39888	0.932358	-0.183126	0.019366	3.78508	0.978122	-0.188347	0.00699433	3.68016	0.99725	-0.163104	0.0193123	4.24972	0.972725	-0.077503	0.0280015	8.94349	0.792978	-0.19352	0.0395286	3.58179	0.922982
HOXA11	-0.229922	0.0353933	3.0147	0.954752	-0.229704	0.0483875	3.01757	0.918486	-0.297306	0.00841679	2.33142	0.9984	-0.279137	0.032198	2.48318	0.974079	-0.208596	0.0488423	3.32292	0.901185	-0.194328	0.0330736	3.56689	0.94524	-0.208975	0.0452247	3.31689	0.914354	-0.238496	0.0381174	2.90633	0.951396
HOXA13	-0.212485	0.0971595	3.2621	0.705138	-0.178017	0.0645977	3.89371	0.791544	-0.242158	0.0307491	2.86238	0.96876	-0.23024	0.0101615	3.01054	0.996119	-0.187679	0.0463674	3.69327	0.891206	-0.148716	0.0230912	4.66089	0.954	-0.137063	0.0212166	5.05716	0.954269	-0.21554	0.0120978	3.21586	0.993739
KBTBD2	-0.140856	0.0517833	4.92097	0.78721	-0.137599	0.0495286	5.03744	0.794202	-0.195619	0.019804	3.54335	0.979914	-0.200718	0.0309955	3.45334	0.954478	-0.138902	0.0416017	4.99019	0.847885	-0.116969	0.030834	5.92588	0.87798	-0.153015	0.0151427	4.52994	0.980789	-0.180355	0.0282032	3.84324	0.953373
KIAA0895	-0.0963848	0.0294185	7.19146	0.842945	-0.0645305	0.0413707	10.7414	0.548839	-0.100689	0.0021426	6.88402	0.999095	-0.101323	0.025882	6.84094	0.884566	-0.111273	0.033619	6.22928	0.845618	-0.0769283	0.038345	9.0103	0.668045	-0.0779581	0.0053755	8.89128	0.99058	-0.107281	0.0199092	6.46103	0.935559
YAE1D1	-0.128596	0.00206533	5.39012	0.999484	-0.16625	0.0271065	4.16931	0.949516	-0.186785	0.00169977	3.71093	0.999834	-0.161291	0.00630196	4.2975	0.996956	-0.123241	0.0290921	5.62431	0.899729	-0.124032	0.0339475	5.58846	0.869699	-0.117389	0.00923941	5.90469	0.987762	-0.147251	0.00444765	4.70726	0.998179
CDK13	-0.11432	0.0394874	6.06324	0.80735	-0.12468	0.0380898	5.5594	0.842701	-0.132374	0.010269	5.23627	0.988107	-0.159594	0.0128859	4.34318	0.987129	-0.138616	0.0286437	5.00049	0.921318	-0.129323	0.0380721	5.35982	0.85227	-0.101467	0.0118338	6.83127	0.973517	-0.170245	0.0203385	4.07146	0.972248
MPLKIP	-0.0673763	0.0168158	10.2877	0.88922	-0.0391032	0.0254326	17.7261	0.541702	-0.0508553	0.0168518	13.6298	0.819935	-0.0377059	0.00617757	18.383	0.949051	-0.0725491	0.0242477	9.55418	0.817386	-0.039082	0.0124901	17.7357	0.830376	-0.081437	0.0260069	8.51145	0.830587	-0.0482395	0.0224236	14.3689	0.69825
URGCP	-0.315872	0.0775156	2.19439	0.892503	-0.361167	0.0647093	1.91919	0.939671	-0.404507	0.0175994	1.71356	0.996228	-0.428273	0.0602699	1.61847	0.9619	-0.37714	0.0582833	1.83791	0.954412	-0.366893	0.0409974	1.88924	0.975636	-0.381555	0.0240698	1.81664	0.992104	-0.409276	0.0499837	1.69359	0.971034
FIGNL1	-0.098072	0.034113	7.06774	0.805166	-0.0961365	0.038532	7.21003	0.756836	-0.11375	0.0161904	6.0936	0.96106	-0.0893255	0.0223954	7.75979	0.888322	-0.109471	0.0279943	6.33177	0.884339	-0.0771223	0.0314049	8.98763	0.750954	-0.103824	0.00545967	6.67614	0.9945	-0.121647	0.0161033	5.698	0.966139
MRPS17	-0.065799	0.00990127	10.5343	0.956675	-0.0622063	0.0153685	11.1427	0.891206	-0.115814	0.00871617	5.98499	0.988799	-0.0853839	0.00211743	8.11801	0.998772	-0.111749	0.0181494	6.20274	0.949888	-0.0762808	0.011042	9.08679	0.959778	-0.0710484	0.00386918	9.75598	0.994104	-0.0898408	0.0189689	7.71528	0.918139
ZNF736	-0.158257	0.0912203	4.37989	0.600784	-0.166329	0.0706537	4.16733	0.734818	-0.26352	0.026776	2.63034	0.979769	-0.249729	0.0752394	2.7756	0.846349	-0.213936	0.0716945	3.23997	0.816585	-0.184978	0.0488687	3.74719	0.877509	-0.248456	0.0501817	2.78982	0.924567	-0.257673	0.060893	2.69002	0.899529
ZNF107	-0.199194	0.121336	3.47975	0.574024	-0.183697	0.105668	3.77332	0.601766	-0.256153	0.0887544	2.70599	0.80638	-0.261401	0.0947917	2.65166	0.791766	-0.282941	0.030765	2.44979	0.9769	-0.245871	0.0615552	2.81915	0.888608	-0.239452	0.0511111	2.89473	0.916487	-0.231286	0.0904165	2.99693	0.765901
ZNF138	-0.119075	0.0808573	5.82111	0.520235	-0.143106	0.0710071	4.84358	0.670063	-0.153341	0.041435	4.52029	0.872576	-0.208239	0.102761	3.32861	0.672481	-0.189096	0.112459	3.66559	0.585691	-0.182087	0.0895867	3.80668	0.673796	-0.24303	0.0310337	2.8521	0.968418	-0.208395	0.118099	3.32612	0.608897
ZNF92	-0.331419	0.226449	2.09145	0.517138	-0.361214	0.128583	1.91894	0.797807	-0.446928	0.185762	1.55091	0.743209	-0.515411	0.131729	1.34484	0.884452	-0.468929	0.132489	1.47815	0.862327	-0.388424	0.170889	1.78451	0.720919	-0.412365	0.117566	1.68091	0.860166	-0.498478	0.136582	1.39053	0.869452
NSUN5	-0.0418762	0.0292538	16.5523	0.506067	-0.0433929	0.0293497	15.9737	0.522205	-0.0963858	0.0121565	7.19139	0.969167	-0.0907466	0.0215733	7.63827	0.898447	-0.084804	0.0231909	8.17352	0.869893	-0.0752885	0.0351946	9.20654	0.695873	-0.0616479	0.00478044	11.2437	0.988117	-0.0775639	0.0334667	8.93646	0.728683
GTF2IRD1	-0.0903444	0.0444274	7.67228	0.674014	-0.123803	0.0255382	5.59881	0.921571	-0.128657	0.0215873	5.38757	0.946694	-0.124216	0.0152747	5.58016	0.970645	-0.112942	0.0274413	6.1372	0.894401	-0.104827	0.0334609	6.61231	0.830717	-0.0532426	0.00902153	13.0187	0.945697	-0.146383	0.0187845	4.73515	0.968116
DTX2	-0.132099	0.0460379	5.24718	0.804557	-0.252515	0.0503299	2.74497	0.926396	-0.146529	0.0241136	4.73046	0.948619	-0.174882	0.0249313	3.9635	0.960941	-0.148126	0.0235653	4.67944	0.95182	-0.137132	0.0320338	5.05461	0.901602	-0.136939	0.0117443	5.06174	0.985502	-0.179464	0.0136651	3.86231	0.988537
RSBN1L	-0.161589	0.0519756	4.28957	0.828554	-0.147586	0.0443051	4.69658	0.847286	-0.174081	0.00996163	3.98175	0.993493	-0.18588	0.0279186	3.729	0.95683	-0.176191	0.0328781	3.93406	0.934892	-0.138647	0.0387452	4.99935	0.864913	-0.173385	0.0106024	3.99772	0.992577	-0.193545	0.0249833	3.58133	0.96775
TMEM60	-0.0822653	0.0146144	8.42575	0.940629	-0.108155	0.0294503	6.40884	0.870859	-0.130275	0.0215548	5.32063	0.948091	-0.126826	0.0205992	5.46535	0.949883	-0.111203	0.0167856	6.23318	0.956417	-0.107892	0.0239666	6.42445	0.910177	-0.0817677	0.0286507	8.47703	0.80286	-0.0968283	0.0113951	7.15852	0.973048
DBF4	-0.157455	0.0572767	4.4022	0.790732	-0.197919	0.0501042	3.50218	0.886387	-0.188795	0.0362127	3.67143	0.931461	-0.213541	0.0437929	3.24597	0.922411	-0.191674	0.0421275	3.61627	0.911899	-0.167338	0.0321012	4.1422	0.931445	-0.169726	0.0254958	4.08392	0.956818	-0.223048	0.0296783	3.10762	0.965802
FZD1	-0.087218	0.0453451	7.94729	0.649096	-0.0839427	0.0112532	8.25739	0.965304	-0.0804859	0.0125345	8.61203	0.953737	-0.116186	0.0130519	5.96583	0.975382	-0.0859772	0.0198549	8.06198	0.903621	-0.109944	0.0421386	6.30457	0.772917	-0.079694	0.0111536	8.69761	0.962302	-0.123121	0.0228767	5.62981	0.935411
MTERF1	-0.159086	0.0282627	4.35705	0.940625	-0.187657	0.0346491	3.69369	0.936168	-0.158603	0.0291114	4.37034	0.936873	-0.174796	0.0342425	3.96546	0.928718	-0.192956	0.0323119	3.59226	0.946894	-0.155703	0.0359441	4.45172	0.903682	-0.175694	0.0138184	3.94521	0.987779	-0.210673	0.00614619	3.29016	0.998301
SMURF1	-0.102153	0.0646777	6.78542	0.555014	-0.106794	0.0421017	6.49052	0.76287	-0.154642	0.00615032	4.48228	0.996846	-0.131366	0.0356502	5.27644	0.871616	-0.138165	0.0381457	5.0168	0.867717	-0.123589	0.0390722	5.60849	0.833405	-0.0929554	0.0203918	7.45677	0.912203	-0.167407	0.0320084	4.14048	0.931866
PTCD1	-0.123042	0.0682007	5.6334	0.6194	-0.106422	0.048534	6.51316	0.706233	-0.188477	0.0365769	3.67762	0.929954	-0.182116	0.0232287	3.80608	0.968488	-0.136629	0.0415043	5.07321	0.844197	-0.159349	0.0389727	4.34986	0.89315	-0.111623	0.0209485	6.20974	0.934193	-0.171049	0.0162592	4.05234	0.98225
ZNF394	-0.130125	0.0837589	5.32678	0.546853	-0.172851	0.0541386	4.01009	0.83598	-0.203652	0.0485809	3.40358	0.897819	-0.232041	0.0531878	2.98718	0.904911	-0.200317	0.059257	3.46026	0.851053	-0.177445	0.0579961	3.90626	0.823962	-0.202837	0.0634797	3.41727	0.836199	-0.224119	0.068685	3.09276	0.841862
ZKSCAN5	-0.156136	0.0772767	4.43939	0.671179	-0.188105	0.0583665	3.68489	0.838536	-0.211341	0.0365181	3.27976	0.943651	-0.237553	0.0586163	2.91786	0.891447	-0.239768	0.0480308	2.89091	0.925705	-0.192452	0.0537678	3.60166	0.86497	-0.17734	0.0236953	3.90859	0.965525	-0.25054	0.061455	2.76661	0.892591
FAM200A	-0.314869	0.0571729	2.20139	0.938139	-0.318162	0.0488443	2.1786	0.954985	-0.24986	0.0531236	2.77415	0.917087	-0.358489	0.0220921	1.93352	0.992462	-0.282255	0.0383178	2.45575	0.964451	-0.269172	0.0480598	2.57511	0.940063	-0.305705	0.0419455	2.26737	0.963714	-0.38495	0.045765	1.80062	0.97251
ZSCAN25	-0.284837	0.107033	2.43349	0.779785	-0.324085	0.0861284	2.13878	0.876228	-0.289908	0.0765566	2.39092	0.877602	-0.350576	0.104135	1.97716	0.850005	-0.357639	0.0723641	1.93812	0.924315	-0.32474	0.0549117	2.13447	0.945907	-0.411921	0.00755796	1.68272	0.999327	-0.38367	0.0956291	1.80662	0.889483
TRIM4	-0.120403	0.0283763	5.75689	0.900019	-0.098891	0.0375485	7.0092	0.776194	-0.0567961	0.00663327	12.2041	0.973444	-0.0944421	0.0107178	7.33939	0.974889	-0.131929	0.00629411	5.25394	0.995468	-0.0910138	0.0476405	7.61585	0.646001	-0.151206	0.041268	4.58412	0.87034	-0.128225	0.0368085	5.40572	0.85851
ZSCAN21	-0.231753	0.0713208	2.99089	0.84075	-0.20756	0.0434435	3.3395	0.919441	-0.23374	0.0656885	2.96546	0.863589	-0.240726	0.0754719	2.8794	0.83571	-0.266953	0.0739219	2.59651	0.867033	-0.25104	0.0349955	2.7611	0.962588	-0.163895	0.0734066	4.22922	0.71367	-0.241364	0.0484941	2.8718	0.925296
ZNF3	-0.169278	0.11632	4.09472	0.51431	-0.20138	0.0708973	3.44199	0.801353	-0.236764	0.054672	2.92758	0.903635	-0.248649	0.050305	2.78766	0.924333	-0.236741	0.0649162	2.92787	0.869278	-0.196158	0.0579312	3.53362	0.85147	-0.20968	0.0632046	3.30574	0.84622	-0.268853	0.0584968	2.57816	0.913508
MBLAC1	-0.0664392	0.0458999	10.4328	0.511623	-0.0257373	0.0178702	26.9316	0.509116	-0.127647	0.0390239	5.43021	0.842512	-0.157482	0.0521151	4.40143	0.820328	-0.0831455	0.0375972	8.33655	0.709752	-0.096082	0.0419882	7.21412	0.723618	-0.158016	0.00600312	4.38657	0.997122	-0.107763	0.0510285	6.43212	0.690393
MEPCE	-0.190308	0.0613933	3.64224	0.827718	-0.225896	0.0515181	3.06844	0.905777	-0.23628	0.0156114	2.93359	0.991345	-0.252308	0.0447038	2.74723	0.940924	-0.233326	0.0265096	2.97072	0.974833	-0.222421	0.0324835	3.11637	0.959087	-0.166417	0.0296114	4.16512	0.940449	-0.250262	0.0381797	2.76968	0.955522
POP7	-0.137111	0.019948	5.05539	0.959386	-0.11243	0.0241564	6.16515	0.915476	-0.1695	0.018397	4.08937	0.976982	-0.184217	0.0185373	3.76267	0.98015	-0.148798	0.0270794	4.65832	0.937876	-0.131893	0.013359	5.25536	0.979895	-0.165748	0.014054	4.18193	0.985825	-0.151977	0.0115706	4.56086	0.98854
UFSP1	-0.254591	0.0422234	2.72259	0.947857	-0.19339	0.0616593	3.58419	0.831041	-0.260492	0.0867985	2.66091	0.818293	-0.26739	0.0369234	2.59227	0.963264	-0.351384	0.112772	1.97262	0.829186	-0.228073	0.0556884	3.03915	0.893465	-0.237742	0.0772878	2.91554	0.825513	-0.255334	0.0384688	2.71467	0.956574
TRIM56	-0.102097	0.0694014	6.78911	0.519711	-0.113449	0.0339053	6.10979	0.848439	-0.12205	0.0247778	5.67921	0.923848	-0.116013	0.0388113	5.97474	0.817101	-0.127593	0.0197078	5.43249	0.954458	-0.108521	0.035856	6.38722	0.820791	-0.109572	0.0243601	6.32595	0.91004	-0.155066	0.0305821	4.47003	0.927823
AC006329.1	-0.181227	0.0399013	3.82474	0.911617	-0.255043	0.0522465	2.71776	0.922569	-0.26582	0.0239839	2.60758	0.983979	-0.208384	0.0604331	3.3263	0.856011	-0.173755	0.0531515	3.98923	0.842354	-0.212848	0.0221901	3.25653	0.978725	-0.208498	0.030613	3.32449	0.958666	-0.192287	0.0280925	3.60476	0.959059
ALKBH4	-0.335871	0.0512634	2.06373	0.955483	-0.359746	0.0628672	1.92677	0.942438	-0.328373	0.0477362	2.11085	0.959448	-0.401515	0.0668448	1.72633	0.947479	-0.349051	0.0528426	1.9858	0.956172	-0.33112	0.0469925	2.09334	0.961277	-0.28939	0.0207686	2.3952	0.989804	-0.348946	0.0338736	1.9864	0.981502
CCDC71L	-0.337649	0.0921985	2.05286	0.870229	-0.331292	0.103338	2.09225	0.837104	-0.51362	0.0430043	1.34953	0.986173	-0.533811	0.017618	1.29849	0.997826	-0.348242	0.0562737	1.99042	0.950367	-0.287284	0.0507803	2.41276	0.941187	-0.314784	0.050132	2.20197	0.951723	-0.527093	0.0450502	1.31504	0.9856
HBP1	-0.0588886	0.0298607	11.7705	0.660397	-0.0725745	0.0289157	9.55083	0.759019	-0.085478	0.00512857	8.10907	0.992852	-0.0815879	0.0224047	8.49571	0.868946	-0.0909839	0.0277716	7.61835	0.84293	-0.0546674	0.0260854	12.6793	0.687109	-0.0713637	0.0161169	9.71288	0.907434	-0.079227	0.0285729	8.74888	0.793568
CBLL1	-0.152337	0.0491008	4.55009	0.827967	-0.17933	0.043285	3.86521	0.89564	-0.166021	0.0216061	4.17506	0.967236	-0.17302	0.0353545	4.00616	0.922928	-0.184458	0.0093217	3.75775	0.994918	-0.140634	0.0434715	4.92874	0.83956	-0.0699408	0.0258689	9.91049	0.785172	-0.20036	0.044788	3.4595	0.909142
ZNF277	-0.0468061	0.0119013	14.8089	0.885501	-0.0466785	0.0239234	14.8494	0.655591	-0.0374337	0.0171607	18.5167	0.70407	-0.046058	0.0162459	15.0494	0.800748	-0.0750342	0.0335916	9.23775	0.713856	-0.0479199	0.0327393	14.4647	0.517184	-0.0684827	0.0141523	10.1215	0.921308	-0.0791878	0.0211281	8.75321	0.875369
IFRD1	-0.219572	0.100541	3.15681	0.704555	-0.221485	0.0749519	3.12954	0.813645	-0.310234	0.0887108	2.23427	0.859452	-0.30914	0.0811895	2.24218	0.878774	-0.252973	0.0938082	2.74001	0.784301	-0.216059	0.0633947	3.20814	0.853109	-0.271725	0.0567541	2.55092	0.919752	-0.310033	0.0814399	2.23572	0.878733
LSM8	-0.0140299	0.0060799	49.4051	0.72696	-0.0420803	0.0159228	16.472	0.777388	-0.0747076	0.00382637	9.27813	0.994781	-0.0872685	0.00313765	7.9427	0.997421	-0.0613291	0.0255208	11.3021	0.742763	-0.0451467	0.0147548	15.3532	0.82398	-0.0859035	0.00500299	8.0689	0.993262	-0.07742	0.0199129	8.95307	0.883151
GPR37	-0.14606	0.0298709	4.74562	0.922808	-0.140504	0.0297786	4.9333	0.917567	-0.152162	0.00162768	4.55532	0.999771	-0.174079	0.0214234	3.98179	0.9706	-0.140824	0.0282248	4.92208	0.925633	-0.113308	0.0379815	6.1174	0.816508	-0.119447	0.0133934	5.80299	0.975471	-0.162861	0.0145043	4.25608	0.984385
ZNF800	-0.158704	0.0663644	4.36754	0.740893	-0.138719	0.0908276	4.99676	0.538383	-0.177527	0.0380321	3.90446	0.915926	-0.186051	0.0655176	3.72558	0.801271	-0.185346	0.0456786	3.73975	0.891682	-0.158936	0.0424451	4.36117	0.875167	-0.140033	0.0370652	4.9499	0.877099	-0.234532	0.0548345	2.95545	0.901446
GCC1	-0.249399	0.0731622	2.77927	0.85316	-0.261151	0.0441827	2.6542	0.945853	-0.323257	0.0319613	2.14426	0.980823	-0.313654	0.0486767	2.20991	0.954044	-0.217489	0.0458048	3.18705	0.918517	-0.226239	0.0281974	3.06378	0.969868	-0.280372	0.0315872	2.47224	0.975243	-0.330567	0.0367743	2.09685	0.975846
AC010655.2	-0.140067	0.046053	4.94869	0.822226	-0.207164	0.0473132	3.34589	0.905535	-0.266844	0.0405096	2.59758	0.955938	-0.23553	0.0691749	2.94293	0.852865	-0.297963	0.10322	2.32628	0.806444	-0.0969983	0.0405278	7.14597	0.74121	-0.220847	0.0995013	3.13858	0.711248	-0.137778	0.0619588	5.03089	0.712018
METTL2B	-0.0739349	0.0400736	9.3751	0.6299	-0.0823938	0.0302085	8.41261	0.788119	-0.0989964	0.0283139	7.00174	0.8594	-0.0971953	0.036134	7.13149	0.78344	-0.142406	0.0245391	4.86739	0.943943	-0.115142	0.0195288	6.01993	0.945597	-0.0685064	0.0127591	10.118	0.935125	-0.102334	0.0381962	6.77341	0.782085
NRF1	-0.115658	0.0638349	5.99305	0.62141	-0.153192	0.0548862	4.5247	0.795713	-0.210124	0.0169613	3.29876	0.987136	-0.218079	0.0246099	3.17843	0.975163	-0.161991	0.0304257	4.27891	0.934095	-0.174702	0.0376299	3.9676	0.915089	-0.230019	0.0286923	3.01343	0.96982	-0.220497	0.0241152	3.14357	0.976636
C7orf49	-0.221135	0.0685038	3.1345	0.838975	-0.218601	0.0416767	3.17083	0.93223	-0.236083	0.0325487	2.93603	0.963376	-0.24992	0.0344978	2.77348	0.963291	-0.247828	0.040924	2.79689	0.948284	-0.218054	0.0313179	3.17878	0.960379	-0.231191	0.035611	2.99816	0.954697	-0.223895	0.054602	3.09586	0.893696
TMEM139	-0.0674072	0.0412003	10.283	0.572354	-0.0855392	0.0328243	8.10327	0.772497	-0.11592	0.00711143	5.97955	0.992529	-0.118889	0.0280811	5.8302	0.899623	-0.131433	0.0168487	5.27377	0.968179	-0.102732	0.0305119	6.74711	0.850035	-0.105184	0.0299501	6.58986	0.860471	-0.103151	0.0341349	6.71973	0.820333
ARHGEF5	-0.11632	0.0656535	5.95897	0.61082	-0.116132	0.0283218	5.96859	0.893695	-0.109593	0.0166244	6.32474	0.956004	-0.104095	0.0207005	6.65879	0.926705	-0.1165	0.0372086	5.94974	0.830554	-0.108847	0.0411846	6.36809	0.777405	-0.0714165	0.0465558	9.70569	0.540563	-0.144048	0.023908	4.8119	0.947783
ZNF786	-0.226927	0.121366	3.0545	0.636102	-0.254768	0.118611	2.7207	0.697592	-0.259323	0.0913283	2.67291	0.801243	-0.338282	0.0865101	2.04902	0.88433	-0.254883	0.108762	2.71947	0.733047	-0.293303	0.0968139	2.36325	0.82108	-0.416629	0.0526866	1.6637	0.969007	-0.313596	0.100799	2.21032	0.828753
ZNF398	-0.203538	0.0957755	3.40549	0.693078	-0.254987	0.0755166	2.71836	0.85076	-0.294115	0.0443534	2.35672	0.956496	-0.308994	0.0994969	2.24324	0.828246	-0.2982	0.0673676	2.32444	0.90738	-0.268828	0.0551188	2.5784	0.922443	-0.243612	0.0469355	2.84529	0.930891	-0.334681	0.0653022	2.07107	0.929246
ZNF282	-0.168652	0.042665	4.10993	0.886529	-0.147622	0.0357531	4.69541	0.895003	-0.192081	0.0147762	3.60863	0.988303	-0.197602	0.0254157	3.50779	0.967973	-0.167001	0.0283922	4.15056	0.945351	-0.159971	0.03673	4.33296	0.90462	-0.108278	0.0193899	6.40155	0.939729	-0.183535	0.0186132	3.77665	0.979845
ZNF212	-0.152855	0.102818	4.53468	0.524956	-0.232808	0.0595081	2.97733	0.884429	-0.24316	0.0330483	2.85058	0.964372	-0.295415	0.0407099	2.34635	0.963409	-0.225029	0.0528819	3.08025	0.900536	-0.183965	0.0350476	3.76782	0.932323	-0.267902	0.0322656	2.58732	0.971807	-0.297502	0.036806	2.32989	0.970298
ZNF777	-0.195054	0.0704123	3.55361	0.793257	-0.150053	0.0478931	4.61936	0.83074	-0.186887	0.00654742	3.70891	0.997551	-0.183874	0.0245567	3.76969	0.965556	-0.124805	0.0248544	5.55382	0.926511	-0.156173	0.0397228	4.43833	0.885434	-0.0578172	0.00663116	11.9886	0.974366	-0.232214	0.004274	2.98496	0.999323
ZNF746	-0.245001	0.0621356	2.82917	0.886022	-0.26253	0.0399489	2.64026	0.955739	-0.319315	0.0384868	2.17073	0.971766	-0.332542	0.0294099	2.08439	0.984598	-0.263805	0.0449591	2.6275	0.945099	-0.272684	0.0660034	2.54195	0.895113	-0.224776	0.0223559	3.08373	0.9806	-0.351589	0.0160506	1.97147	0.995849
LRRC61	-0.0835843	0.0489227	8.2928	0.59341	-0.0964368	0.0134196	7.18758	0.962716	-0.0922279	0.0233847	7.51559	0.88607	-0.0860658	0.0181615	8.05369	0.918225	-0.110759	0.0233604	6.25818	0.9183	-0.0749358	0.0272193	9.24988	0.791215	-0.0250104	0.0146589	27.7144	0.59275	-0.105024	0.0245203	6.59987	0.901698
ZNF775	-0.279391	0.0962008	2.48092	0.808331	-0.484485	0.0412341	1.43069	0.98572	-0.42544	0.0886733	1.62925	0.920061	-0.537529	0.136399	1.28951	0.885911	-0.409363	0.174797	1.69323	0.732786	-0.384669	0.0520798	1.80193	0.964636	-0.254741	0.031059	2.72098	0.971128	-0.422387	0.0659553	1.64102	0.953502
INSIG1	-0.133591	0.050009	5.18859	0.781086	-0.0883268	0.0598985	7.84753	0.520897	-0.159737	0.00156333	4.33931	0.999808	-0.151741	0.0359018	4.56797	0.899314	-0.138402	0.0585146	5.00822	0.736649	-0.059367	0.0327498	11.6756	0.621645	-0.0848288	0.0146123	8.17113	0.94398	-0.129746	0.0478793	5.34233	0.785944
MNX1	-0.113515	0.0634044	6.1062	0.615777	-0.0918537	0.0263206	7.54621	0.858943	-0.187318	0.0105925	3.70038	0.993645	-0.133786	0.031785	5.18101	0.898562	-0.131256	0.0510778	5.28089	0.767536	-0.14931	0.0257412	4.64235	0.943891	-0.0498379	0.0115657	13.908	0.902763	-0.165592	0.0205526	4.18588	0.970111
MNX1-AS1	-0.080169	0.0378023	8.64608	0.692192	-0.0978516	0.0648238	7.08366	0.532556	-0.195696	0.0243989	3.54195	0.969848	-0.12175	0.0145521	5.69318	0.972222	-0.104789	0.0476866	6.61468	0.707124	-0.0890041	0.0263503	7.78782	0.850847	-0.0792089	0.0460064	8.75087	0.597118	-0.167056	0.0198073	4.14919	0.972653
LINC00689	-0.095226	0.0541444	7.27897	0.607317	-0.0786814	0.0366296	8.80955	0.697612	-0.186122	0.0417262	3.72415	0.908662	-0.15762	0.0517708	4.39758	0.822529	-0.154056	0.0248552	4.49933	0.950516	-0.0791903	0.0385912	8.75293	0.677981	-0.0425754	0.0181173	16.2804	0.734129	-0.130368	0.0275758	5.31685	0.917866
ZNF623	-0.187463	0.129092	3.69751	0.51324	-0.217575	0.092768	3.18578	0.733361	-0.282273	0.0435201	2.45559	0.954616	-0.321339	0.0647066	2.15706	0.924987	-0.266376	0.0642949	2.60214	0.895642	-0.222507	0.0601348	3.11517	0.872539	-0.219443	0.0672381	3.15867	0.841916	-0.314962	0.0722966	2.20073	0.904668
MCPH1	-0.102205	0.0367975	6.7819	0.794123	-0.0870018	0.0405038	7.96705	0.697605	-0.138664	0.0078829	4.99874	0.993578	-0.134121	0.0241249	5.16808	0.939223	-0.124335	0.0335292	5.57484	0.873026	-0.120675	0.0435812	5.7439	0.793116	-0.0918772	0.0165066	7.54428	0.93936	-0.141378	0.0236632	4.90279	0.946944
PRAG1	-0.275124	0.0671233	2.5194	0.893618	-0.313712	0.0752724	2.2095	0.896745	-0.352982	0.0456059	1.96369	0.967692	-0.321048	0.043616	2.15901	0.964401	-0.298646	0.0200629	2.32096	0.991055	-0.267721	0.0495791	2.58907	0.935812	-0.18053	0.0139877	3.83952	0.988136	-0.379511	0.0357925	1.82642	0.982521
CLDN23	-0.148451	0.0751954	4.66919	0.660873	-0.355118	0.039097	1.95188	0.976332	-0.250648	0.0732908	2.76543	0.853969	-0.352322	0.04494	1.96737	0.968485	-0.141555	0.0784301	4.89667	0.619591	-0.122078	0.0501791	5.67789	0.747435	-0.158627	0.0966996	4.36967	0.573647	-0.245856	0.0256072	2.81933	0.978764
LONRF1	-0.159255	0.0593373	4.35243	0.782686	-0.138276	0.0411803	5.01276	0.849341	-0.172332	0.0393255	4.02215	0.905677	-0.180353	0.0561558	3.84328	0.837593	-0.187063	0.0186917	3.70542	0.980422	-0.100016	0.0689432	6.93034	0.512736	-0.176459	0.0137909	3.92809	0.987931	-0.180173	0.0499458	3.84713	0.866783
SH2D4A	-0.0608925	0.0417366	11.3831	0.515574	-0.067711	0.0371529	10.2368	0.624166	-0.0788246	0.00994988	8.79354	0.969117	-0.0847895	0.0198319	8.17492	0.901377	-0.0882268	0.0267004	7.85642	0.845184	-0.0784202	0.0351253	8.83888	0.713649	-0.0532891	0.0191703	13.0073	0.79439	-0.104952	0.0204211	6.60445	0.92961
NUDT18	-0.17596	0.0882228	3.93923	0.665441	-0.227176	0.0482641	3.05115	0.917202	-0.281151	0.00860153	2.4654	0.998132	-0.241765	0.0305529	2.86703	0.969048	-0.163386	0.0673169	4.2424	0.746543	-0.175338	0.0343228	3.95321	0.928817	-0.197075	0.0206321	3.51718	0.97855	-0.265376	0.0595809	2.61195	0.908418
C8orf58	-0.339879	0.102529	2.03939	0.846023	-0.27005	0.0530678	2.56674	0.928304	-0.592852	0.0233947	1.16917	0.996895	-0.429453	0.0161155	1.61402	0.997192	-0.422859	0.0540014	1.63919	0.968413	-0.305393	0.04549	2.26969	0.95751	-0.425873	0.0418884	1.62759	0.981018	-0.471653	0.145007	1.46961	0.841012
BIN3	-0.244652	0.0292118	2.8332	0.972277	-0.216605	0.0500064	3.20006	0.903671	-0.192392	0.0177931	3.60279	0.983181	-0.23622	0.0155808	2.93433	0.991374	-0.203058	0.0573815	3.41354	0.862284	-0.195856	0.0226146	3.53906	0.974028	-0.182457	0.0360009	3.79896	0.927761	-0.225131	0.0287329	3.07886	0.96845
TNFRSF10A	-0.066807	0.0395847	10.3754	0.587487	-0.0533374	0.035467	12.9955	0.530692	-0.102508	0.0169797	6.76187	0.94798	-0.0987434	0.0207154	7.01968	0.919098	-0.0860269	0.030494	8.05733	0.799169	-0.0775667	0.019954	8.93615	0.883116	-0.103232	0.00870693	6.71444	0.985972	-0.0910427	0.032824	7.61343	0.79367
SLC25A37	-0.117723	0.0660783	5.88795	0.613451	-0.123284	0.0408181	5.62235	0.820183	-0.112585	0.0176515	6.15665	0.953142	-0.160054	0.0338254	4.33071	0.917998	-0.181755	0.0245845	3.81362	0.9647	-0.106631	0.0445774	6.50045	0.740994	-0.0928981	0.0409125	7.46137	0.720509	-0.169621	0.0384193	4.08644	0.906943
CDCA2	-0.100793	0.0467202	6.87692	0.699442	-0.0991588	0.0354854	6.99027	0.796094	-0.135859	0.00641651	5.10196	0.995559	-0.133301	0.0202786	5.19988	0.955762	-0.135742	0.03573	5.10636	0.878295	-0.11211	0.0380282	6.18272	0.81293	-0.0934889	0.00769509	7.41422	0.986631	-0.161112	0.021378	4.30226	0.965985
DUSP4	-0.173306	0.047024	3.99956	0.871653	-0.177824	0.0440355	3.89795	0.890752	-0.216492	0.00987758	3.20173	0.995854	-0.209275	0.0252836	3.31214	0.971635	-0.172135	0.0274243	4.02677	0.951688	-0.170773	0.0546078	4.05888	0.830218	-0.11042	0.00836282	6.27737	0.988658	-0.216573	0.0302189	3.20052	0.962521
TTI2	-0.0544091	0.0197774	12.7395	0.790979	-0.101533	0.028411	6.82678	0.864605	-0.110012	0.0102426	6.30065	0.982959	-0.0750667	0.0213661	9.23376	0.860565	-0.110241	0.0179197	6.28758	0.949807	-0.0837714	0.023017	8.27427	0.868821	-0.0716341	0.0109314	9.67622	0.955499	-0.0772739	0.0320538	8.97	0.743976
RNF122	-0.384662	0.0841311	1.80197	0.912682	-0.348845	0.0644236	1.98698	0.936145	-0.408198	0.0428292	1.69807	0.978457	-0.347573	0.0556668	1.99425	0.951202	-0.235772	0.0428984	2.9399	0.937901	-0.182225	0.0524802	3.8038	0.857718	-0.184457	0.0587105	3.75778	0.831521	-0.26419	0.0537312	2.62367	0.923593
ZNF703	-0.214924	0.0406935	3.22508	0.933098	-0.196724	0.0462956	3.52345	0.900282	-0.302949	0.0732139	2.288	0.895408	-0.273652	0.0268805	2.53295	0.981068	-0.227913	0.0209224	3.04128	0.983425	-0.21168	0.0502127	3.2745	0.898846	-0.21225	0.0734595	3.26571	0.806732	-0.276899	0.0379373	2.50325	0.963816
BRF2	-0.247779	0.0910064	2.79745	0.787524	-0.279119	0.0820928	2.48334	0.852511	-0.302743	0.0766927	2.28955	0.886251	-0.332456	0.0756601	2.08493	0.906138	-0.301668	0.106441	2.29771	0.800643	-0.271251	0.0773741	2.55537	0.860042	-0.313702	0.062418	2.20957	0.926629	-0.302119	0.0891606	2.29429	0.851652
TM2D2	-0.0716416	0.0356016	9.6752	0.669389	-0.100951	0.0199069	6.86615	0.927842	-0.105492	0.00331462	6.57059	0.998029	-0.104526	0.0256667	6.63135	0.892384	-0.0971593	0.018422	7.13413	0.932922	-0.0923022	0.0171665	7.50954	0.935298	-0.0980663	0.00153252	7.06815	0.999512	-0.102918	0.0196718	6.73495	0.931906
GPAT4	-0.0656753	0.0398764	10.5542	0.575598	-0.0818565	0.0311723	8.46784	0.775168	-0.114752	0.01014	6.04041	0.984623	-0.111452	0.024212	6.21923	0.913753	-0.0905893	0.0306466	7.65153	0.813737	-0.0905617	0.0337603	7.65387	0.782508	-0.0796128	0.00971679	8.70648	0.971069	-0.0909797	0.020848	7.6187	0.904962
KAT6A	-0.114434	0.0494645	6.0572	0.727967	-0.130125	0.0440902	5.32679	0.813264	-0.122467	0.00849161	5.65985	0.990476	-0.148076	0.0107628	4.68102	0.989544	-0.131205	0.0353674	5.28292	0.873116	-0.116713	0.0394709	5.93888	0.813842	-0.101006	0.00984726	6.86241	0.981345	-0.17883	0.0233654	3.87602	0.966984
CEBPD	-0.227484	0.0367776	3.04701	0.950322	-0.210951	0.0476379	3.28581	0.907447	-0.306386	0.0327967	2.26233	0.977597	-0.27852	0.0106092	2.48868	0.997106	-0.224052	0.0675806	3.09369	0.846052	-0.158985	0.0612849	4.35984	0.7709	-0.191009	0.029184	3.62887	0.955394	-0.269261	0.0532601	2.57426	0.927428
MRPL15	-0.0357016	0.0199596	19.415	0.61534	-0.0672547	0.0225811	10.3063	0.816019	-0.0501862	0.0065121	13.8115	0.967422	-0.048044	0.00915381	14.4273	0.932311	-0.0733693	0.0213068	9.44737	0.855673	-0.0488473	0.0225077	14.1901	0.701936	-0.049742	0.00643609	13.9349	0.967602	-0.0501867	0.0218176	13.8114	0.725702
TGS1	-0.107663	0.0517495	6.43814	0.68396	-0.115828	0.0414652	5.98427	0.795981	-0.148981	0.0169036	4.65258	0.974899	-0.160439	0.032676	4.32032	0.923395	-0.13599	0.0281345	5.09706	0.921146	-0.115807	0.040538	5.98535	0.80317	-0.156837	0.0107593	4.41953	0.990675	-0.173786	0.0337649	3.98851	0.929802
PLAG1	-0.186987	0.122863	3.70693	0.536632	-0.10538	0.0681711	6.57758	0.544374	-0.210771	0.0338168	3.28862	0.951037	-0.194403	0.035071	3.56552	0.938887	-0.217537	0.0480595	3.18634	0.911065	-0.133083	0.0525855	5.20837	0.762045	-0.176383	0.0336121	3.92977	0.932289	-0.217981	0.0325158	3.17986	0.957394
FAM110B	-0.414887	0.0680472	1.67069	0.948946	-0.328489	0.0770438	2.11011	0.900886	-0.355327	0.0768469	1.95073	0.914456	-0.346466	0.113147	2.00062	0.824197	-0.328754	0.0862366	2.10841	0.879031	-0.32925	0.0656375	2.10523	0.926368	-0.272889	0.0673447	2.54003	0.891421	-0.394089	0.0603682	1.75886	0.955173
CHD7	-0.143143	0.053649	4.84234	0.780677	-0.117793	0.0555379	5.88446	0.692232	-0.139461	0.0273162	4.9702	0.928738	-0.155361	0.0384503	4.46154	0.890866	-0.159055	0.0381722	4.35791	0.896705	-0.129652	0.0379091	5.34621	0.853982	-0.133156	0.0285886	5.20552	0.91559	-0.207347	0.0352848	3.34294	0.945253
PDE7A	-0.0964914	0.0567348	7.18351	0.591214	-0.0947352	0.0423445	7.31668	0.714502	-0.154758	0.0212393	4.47891	0.963697	-0.131717	0.0410492	5.2624	0.837347	-0.147577	0.0342723	4.69685	0.902637	-0.111581	0.0439542	6.21204	0.763156	-0.0843731	0.0303638	8.21526	0.794268	-0.140936	0.044981	4.91817	0.830754
RRS1	-0.20872	0.0327305	3.32094	0.953124	-0.226464	0.0490564	3.06073	0.914204	-0.198707	0.00409843	3.48828	0.99915	-0.210102	0.0290569	3.2991	0.963156	-0.196468	0.0260034	3.52804	0.966151	-0.211473	0.0288606	3.27771	0.964087	-0.184178	0.0175082	3.76346	0.982248	-0.228599	0.0217037	3.03215	0.982291
VCPIP1	-0.144366	0.0657767	4.80133	0.706619	-0.163151	0.0277487	4.24849	0.94531	-0.139056	0.0167295	4.98468	0.971866	-0.13312	0.0290673	5.20694	0.912944	-0.125951	0.0243393	5.50331	0.930504	-0.100587	0.0442929	6.89104	0.720561	-0.188986	0.0345126	3.66771	0.937471	-0.178997	0.0420588	3.87239	0.90056
TMEM70	-0.0738246	0.0211258	9.38911	0.85927	-0.0838393	0.0226573	8.26757	0.872549	-0.089859	0.00968832	7.71372	0.977279	-0.0760419	0.0110998	9.11533	0.959127	-0.103578	0.0248549	6.69202	0.896729	-0.0686177	0.021639	10.1016	0.834099	-0.0971728	0.00881798	7.13314	0.983797	-0.0785971	0.020262	8.81899	0.882677
RBM12B	-0.16563	0.0873787	4.18491	0.642416	-0.15995	0.0515204	4.33352	0.828157	-0.190943	0.0387619	3.63013	0.923856	-0.171569	0.0501022	4.04005	0.854295	-0.21797	0.0355294	3.18001	0.949542	-0.16826	0.0361809	4.11949	0.915353	-0.190702	0.0467197	3.63471	0.892827	-0.208288	0.0446832	3.32784	0.915715
PDP1	-0.129986	0.0558143	5.33247	0.730596	-0.12746	0.0554772	5.43816	0.725222	-0.196602	0.0171293	3.52564	0.985045	-0.1785	0.0245681	3.88318	0.963496	-0.175619	0.0237651	3.94688	0.96467	-0.128445	0.0261925	5.39646	0.923219	-0.200563	0.0096104	3.45601	0.995429	-0.229963	0.0129208	3.01417	0.993726
PLEKHF2	-0.244199	0.078791	2.83845	0.827673	-0.258378	0.0788515	2.68268	0.84298	-0.291373	0.0448527	2.3789	0.954752	-0.318314	0.0375283	2.17756	0.972952	-0.283087	0.0447279	2.44853	0.952446	-0.221918	0.0278326	3.12343	0.9695	-0.287671	0.0145794	2.40952	0.994889	-0.309084	0.0309705	2.24258	0.980315
OSR2	-0.272312	0.0720555	2.54542	0.877167	-0.305922	0.0609255	2.26576	0.926506	-0.380812	0.0257872	1.82018	0.990912	-0.387162	0.0460272	1.79033	0.97251	-0.335722	0.0263111	2.06465	0.987865	-0.294938	0.05144	2.35014	0.942652	-0.245881	0.0690283	2.81904	0.863835	-0.413104	0.0509194	1.6779	0.97051
FBXO43	-0.106662	0.0640709	6.49851	0.580837	-0.141211	0.0591538	4.9086	0.740214	-0.101486	0.068497	6.83001	0.523259	-0.154902	0.032924	4.47476	0.917134	-0.169652	0.0863585	4.08571	0.658661	-0.102981	0.0363987	6.73083	0.800093	-0.147353	0.0672174	4.70398	0.706128	-0.158927	0.0535271	4.36141	0.815081
RNF19A	-0.158554	0.0660672	4.37169	0.74225	-0.172865	0.0483004	4.00977	0.864946	-0.21725	0.0243152	3.19054	0.975559	-0.219028	0.0444066	3.16465	0.924035	-0.182705	0.0537364	3.7938	0.852509	-0.173929	0.0345376	3.98523	0.926902	-0.191379	0.0129894	3.62185	0.990871	-0.226022	0.0381492	3.06672	0.946095
SYBU	-0.0838841	0.05788	8.26316	0.512243	-0.0820252	0.0559511	8.45042	0.517979	-0.107636	0.0250098	6.43971	0.902546	-0.119541	0.0302519	5.79838	0.886458	-0.138528	0.0399578	5.00367	0.857337	-0.10661	0.041961	6.50168	0.763459	-0.0591312	0.00916825	11.7222	0.954125	-0.136015	0.0253509	5.0961	0.935037
TRPS1	-0.101076	0.0678178	6.85766	0.526215	-0.0900332	0.0530758	7.6988	0.589952	-0.132056	0.0180108	5.2489	0.964131	-0.114853	0.0279938	6.03509	0.893803	-0.133609	0.0286442	5.18787	0.915814	-0.103238	0.0409872	6.71408	0.760314	-0.0856109	0.0159477	8.09649	0.935103	-0.160939	0.0418359	4.30689	0.880944
UTP23	-0.0935297	0.0496052	7.41098	0.639967	-0.0877433	0.0438037	7.89972	0.667355	-0.121006	0.0128114	5.72819	0.978073	-0.100854	0.0176831	6.87276	0.942078	-0.130618	0.0192816	5.30669	0.958237	-0.098634	0.0292573	7.02747	0.85036	-0.0857613	0.0114155	8.08229	0.965777	-0.127086	0.0304736	5.45414	0.896865
HAS2	-0.295744	0.0910036	2.34374	0.84078	-0.259675	0.0662762	2.66929	0.884735	-0.251505	0.0593656	2.75599	0.899741	-0.291116	0.0780459	2.381	0.874319	-0.235281	0.0610167	2.94604	0.881438	-0.195682	0.0295585	3.54221	0.956357	-0.27038	0.135054	2.56361	0.667115	-0.241401	0.0653681	2.87135	0.872105
C8orf76	-0.115797	0.0341025	5.98586	0.852179	-0.137663	0.0347819	5.03511	0.886781	-0.158429	0.0161353	4.37513	0.979677	-0.12592	0.0193608	5.50465	0.954854	-0.154717	0.0260945	4.48009	0.946171	-0.131344	0.0124206	5.27734	0.982429	-0.0915244	0.037148	7.57336	0.752175	-0.177057	0.0366989	3.91481	0.920876
TRMT12	-0.198111	0.102436	3.49877	0.651591	-0.280203	0.0482136	2.47374	0.944096	-0.349016	0.0597445	1.986	0.94464	-0.270996	0.0326726	2.55777	0.97175	-0.208887	0.0400227	3.31829	0.931601	-0.261103	0.0302294	2.65469	0.973892	-0.263781	0.0526759	2.62774	0.926135	-0.247709	0.0292343	2.79823	0.972898
RNF139	-0.289761	0.0353615	2.39213	0.971076	-0.249219	0.0505934	2.78127	0.923852	-0.321767	0.0364105	2.15419	0.97503	-0.332231	0.0290865	2.08634	0.984902	-0.215547	0.0454865	3.21576	0.918218	-0.174676	0.0262739	3.96819	0.956709	-0.258904	0.0125049	2.67724	0.995356	-0.291504	0.0197934	2.37783	0.990863
ZNF572	-0.282624	0.195752	2.45254	0.510347	-0.270885	0.100125	2.55882	0.785398	-0.619528	0.0300186	1.11883	0.995326	-0.367282	0.180761	1.88723	0.673655	-0.484028	0.100949	1.43204	0.919967	-0.313653	0.157527	2.20992	0.664683	-0.310987	0.169092	2.22886	0.628425	-0.37784	0.18727	1.8345	0.670555
FAM84B	-0.174495	0.0724021	3.97231	0.743868	-0.139356	0.0617826	4.97393	0.71782	-0.185879	0.0407474	3.72903	0.912317	-0.204075	0.03846	3.39653	0.933677	-0.157274	0.0565331	4.40726	0.794649	-0.14106	0.0553076	4.91384	0.764841	-0.150882	0.0220365	4.59396	0.959084	-0.232693	0.0364189	2.9788	0.953297
MYC	-0.426838	0.127612	1.62391	0.848345	-0.472488	0.126347	1.46701	0.874881	-0.580288	0.098186	1.19449	0.945842	-0.619383	0.0656186	1.11909	0.978045	-0.444856	0.154143	1.55814	0.806369	-0.378697	0.114316	1.83035	0.845846	-0.44113	0.0836044	1.5713	0.932977	-0.635335	0.109811	1.09099	0.943621
ST3GAL1	-0.169124	0.0684642	4.09846	0.753151	-0.189289	0.0633576	3.66185	0.816948	-0.234629	0.0371815	2.95423	0.952177	-0.255736	0.0304474	2.7104	0.972432	-0.197641	0.0658639	3.50711	0.818256	-0.165004	0.0468655	4.20079	0.861073	-0.136443	0.0245805	5.08011	0.939047	-0.235984	0.0330688	2.93727	0.96221
SLC45A4	-0.100235	0.0528215	6.91522	0.642918	-0.0800151	0.0272132	8.66271	0.812125	-0.135603	0.0114811	5.1116	0.985866	-0.111998	0.0260583	6.18894	0.902308	-0.126035	0.0264108	5.49963	0.919267	-0.0988746	0.0339946	7.01037	0.808788	-0.0545579	0.0377823	12.7048	0.510423	-0.113896	0.0253896	6.08577	0.9096
JRK	-0.215773	0.111488	3.2124	0.651917	-0.229974	0.0669049	3.01403	0.855232	-0.313122	0.0514486	2.21367	0.948772	-0.285283	0.0704702	2.42968	0.891237	-0.290782	0.0503996	2.38373	0.943323	-0.218836	0.051689	3.16743	0.89962	-0.29497	0.0546156	2.34989	0.935834	-0.319655	0.0681439	2.16843	0.916682
THEM6	-0.160339	0.0387225	4.323	0.895538	-0.160563	0.0435718	4.31698	0.871626	-0.178496	0.00590643	3.88326	0.997815	-0.17123	0.0435495	4.04804	0.885449	-0.203727	0.0290317	3.40233	0.960971	-0.164047	0.0376343	4.2253	0.904765	-0.0869907	0.00472053	7.96806	0.994145	-0.164761	0.023962	4.20699	0.959414
ZNF696	-0.200314	0.109491	3.4603	0.625966	-0.233976	0.0738069	2.96247	0.834019	-0.294455	0.0452458	2.354	0.954907	-0.244098	0.0732858	2.83963	0.847259	-0.270717	0.0690804	2.56041	0.884776	-0.255253	0.0587695	2.71553	0.904142	-0.189553	0.0667303	3.65674	0.80137	-0.272275	0.0829346	2.54576	0.843483
TIGD5	-0.330915	0.0641674	2.09464	0.930058	-0.281472	0.0646599	2.46258	0.904533	-0.395141	0.0770921	1.75418	0.929257	-0.404007	0.034235	1.71568	0.985842	-0.302	0.07857	2.29519	0.880769	-0.277138	0.0415609	2.50109	0.956957	-0.265802	0.042434	2.60776	0.951499	-0.360798	0.0494562	1.92115	0.963782
PYCR3	-0.0804214	0.0249601	8.61894	0.838466	-0.0793876	0.02966	8.73118	0.781758	-0.118512	0.00972586	5.84875	0.986709	-0.0946157	0.0300031	7.32592	0.832562	-0.120106	0.0339309	5.77112	0.86235	-0.105389	0.027215	6.57702	0.882325	-0.0588903	0.00825125	11.7701	0.962221	-0.102728	0.0289118	6.74738	0.863248
ZNF707	-0.189571	0.0718803	3.65641	0.776671	-0.192161	0.0424837	3.60711	0.910949	-0.202673	0.0826837	3.42002	0.75026	-0.240147	0.0629973	2.88634	0.879019	-0.214066	0.0423866	3.238	0.927288	-0.205178	0.0567431	3.37827	0.867329	-0.159865	0.0538886	4.33583	0.814825	-0.209514	0.0622161	3.30836	0.850077
EXOSC4	-0.0652416	0.0119847	10.6243	0.936777	-0.0801194	0.0180845	8.65143	0.907525	-0.10847	0.00644423	6.39023	0.99299	-0.106339	0.011466	6.51828	0.977276	-0.0965344	0.0352881	7.18032	0.789108	-0.107336	0.0120794	6.45774	0.975296	-0.109394	0.0128064	6.33627	0.973322	-0.0987585	0.019103	7.0186	0.930378
SLC52A2	-0.0267524	0.0181995	25.9097	0.519317	-0.0278982	0.0170693	24.8456	0.571851	-0.0733689	0.0151922	9.44742	0.92102	-0.0610167	0.0237361	11.36	0.767662	-0.0726679	0.0256592	9.53855	0.800409	-0.072568	0.037914	9.55169	0.646859	-0.0234125	0.0121675	29.6059	0.649277	-0.0543338	0.013814	12.7572	0.885521
CYHR1	-0.0337038	0.017503	20.5659	0.64961	-0.0377358	0.0101623	18.3684	0.873326	-0.0958798	0.010645	7.22934	0.97594	-0.0605351	0.0201243	11.4503	0.818979	-0.0914448	0.0213998	7.57995	0.901283	-0.0529832	0.0283192	13.0824	0.636389	-0.0607936	0.0177651	11.4017	0.854127	-0.0646611	0.0221948	10.7197	0.809298
ZNF7	-0.214596	0.10735	3.23001	0.666451	-0.218771	0.072664	3.16837	0.819241	-0.337636	0.0398803	2.05294	0.972854	-0.295721	0.0707703	2.34392	0.897229	-0.292254	0.07838	2.37173	0.874238	-0.252013	0.0677432	2.75044	0.873732	-0.324257	0.0389285	2.13765	0.971982	-0.350274	0.0583712	1.97887	0.947382
COMMD5	-0.0998262	0.0158818	6.94354	0.951817	-0.127411	0.0223528	5.44025	0.942012	-0.141553	0.0028405	4.89673	0.999195	-0.118852	0.0201969	5.83203	0.945399	-0.138471	0.0256985	5.00574	0.935553	-0.128071	0.0210346	5.41223	0.948811	-0.0961129	0.0189963	7.2118	0.927534	-0.123183	0.0298181	5.62699	0.895103
ZNF250	-0.249457	0.160027	2.77863	0.548533	-0.227922	0.0926641	3.04115	0.751551	-0.353103	0.131901	1.96302	0.781814	-0.330933	0.109769	2.09453	0.819642	-0.391485	0.110502	1.77056	0.862556	-0.262119	0.106972	2.6444	0.750132	-0.257866	0.134035	2.68801	0.649202	-0.31115	0.125164	2.2277	0.755498
ZNF16	-0.332597	0.184363	2.08404	0.619377	-0.402474	0.174196	1.72222	0.727455	-0.406122	0.154012	1.70675	0.776623	-0.528306	0.117908	1.31202	0.909405	-0.503148	0.123137	1.37762	0.893026	-0.337887	0.182287	2.05142	0.63207	-0.419092	0.119079	1.65393	0.86098	-0.428866	0.162257	1.61623	0.777436
ZFAND5	-0.123276	0.039716	5.62275	0.828096	-0.0924448	0.0465605	7.49796	0.66342	-0.170771	0.00532735	4.05892	0.998057	-0.169448	0.0131672	4.09063	0.988067	-0.138806	0.0293976	4.99366	0.917676	-0.10868	0.0384445	6.37785	0.799832	-0.095384	0.00629057	7.26691	0.991376	-0.165708	0.0161613	4.18294	0.981331
KLF9	-0.229866	0.0460506	3.01544	0.925695	-0.121247	0.0575675	5.71683	0.689245	-0.268982	0.0270998	2.57693	0.980103	-0.279791	0.0121294	2.47737	0.996255	-0.172552	0.0469354	4.01703	0.871099	-0.131231	0.0406135	5.28187	0.839239	-0.17238	0.00560279	4.02104	0.997892	-0.279161	0.02031	2.48296	0.989525
KANK1	-0.114778	0.0440802	6.039	0.772211	-0.0885621	0.0352781	7.82668	0.759097	-0.134874	0.0139668	5.13921	0.979003	-0.11875	0.0232855	5.83704	0.92859	-0.128857	0.0257443	5.3792	0.92607	-0.110092	0.0393808	6.29609	0.796234	-0.0743513	0.0119867	9.3226	0.950587	-0.144213	0.0264569	4.80642	0.936932
PLPP6	-0.215135	0.0374276	3.22192	0.942922	-0.171406	0.0617163	4.0439	0.794101	-0.197942	0.0240788	3.50177	0.971255	-0.202246	0.0144766	3.42725	0.989857	-0.195216	0.0387356	3.55067	0.927003	-0.152873	0.0218804	4.53415	0.960641	-0.134501	0.035	5.15347	0.880724	-0.186978	0.0293995	3.70711	0.952884
RCL1	-0.0742776	0.0256733	9.33185	0.807146	-0.10057	0.0217513	6.89222	0.914448	-0.0768315	0.00790885	9.02165	0.979247	-0.108916	0.018078	6.36408	0.947778	-0.115439	0.0224141	6.00445	0.929887	-0.0981387	0.0399813	7.06293	0.750783	-0.0543199	0.00524496	12.7605	0.981695	-0.109515	0.0203971	6.32927	0.935123
KIAA2026	-0.112495	0.0636876	6.16156	0.609378	-0.10739	0.0617687	6.45446	0.601808	-0.130257	0.0336993	5.32136	0.881939	-0.187209	0.0365985	3.70254	0.928991	-0.165467	0.0322166	4.18905	0.929526	-0.140974	0.0567738	4.91683	0.755074	-0.110232	0.0522793	6.28805	0.689725	-0.187439	0.0593939	3.69798	0.832769
RANBP6	-0.0963447	0.0580023	7.19445	0.579751	-0.106063	0.0307853	6.53527	0.8558	-0.136791	0.0158455	5.06718	0.973865	-0.109146	0.0256979	6.35067	0.900196	-0.1495	0.0250749	4.63645	0.946733	-0.0980132	0.0299861	7.07197	0.84232	-0.146286	0.0177346	4.7383	0.971445	-0.123908	0.0288465	5.59403	0.902205
BNC2	-0.142152	0.0652459	4.87609	0.703563	-0.143214	0.0432905	4.83994	0.845492	-0.12564	0.0290923	5.51693	0.903152	-0.155335	0.0486429	4.46229	0.836033	-0.181823	0.0144186	3.81221	0.987579	-0.135092	0.0477983	5.13094	0.799758	-0.111651	0.0427114	6.20817	0.773586	-0.197769	0.0582165	3.50484	0.852294
HAUS6	-0.0667372	0.0339723	10.3862	0.658651	-0.0515034	0.0329982	13.4583	0.549151	-0.0631962	0.0193415	10.9682	0.84222	-0.0505008	0.0238154	13.7255	0.692145	-0.111076	0.0226182	6.24032	0.923421	-0.0760734	0.0229811	9.11155	0.845654	-0.0637059	0.00628593	10.8804	0.9809	-0.088311	0.0213556	7.84894	0.89529
KLHL9	-0.154886	0.0500548	4.4752	0.827212	-0.175829	0.037641	3.94217	0.916038	-0.183289	0.00643107	3.78172	0.997544	-0.164195	0.0323319	4.22148	0.928033	-0.176808	0.0293201	3.92034	0.947868	-0.124857	0.0373961	5.55153	0.847879	-0.202238	0.0136451	3.42738	0.990978	-0.183661	0.016572	3.77407	0.983977
CDKN2B	-0.0985804	0.0537537	7.03129	0.627094	-0.11376	0.0214982	6.09307	0.933336	-0.125175	0.00800948	5.5374	0.991878	-0.138588	0.0138513	5.0015	0.980413	-0.119287	0.0201307	5.81073	0.946111	-0.0828891	0.039125	8.36234	0.691755	-0.0997047	0.008075	6.952	0.987051	-0.136453	0.03491	5.07974	0.884247
DMRTA1	-0.208096	0.0238706	3.33091	0.974358	-0.126899	0.0768084	5.46219	0.577131	-0.175486	0.0626977	3.94987	0.796624	-0.233552	0.0508856	2.96785	0.913291	-0.195169	0.0597758	3.55153	0.842026	-0.14205	0.0552628	4.87961	0.767635	-0.212153	0.0449438	3.2672	0.917635	-0.190917	0.0198106	3.63062	0.97892
TUSC1	-0.138924	0.02077	4.9894	0.957208	-0.109312	0.0231454	6.34099	0.917713	-0.163223	0.00639247	4.24663	0.996942	-0.149678	0.0105208	4.63091	0.990215	-0.125277	0.0293908	5.53293	0.900835	-0.104348	0.021909	6.64266	0.918976	-0.10478	0.0152672	6.61525	0.959269	-0.126987	0.0180797	5.4584	0.961039
TOPORS	-0.181136	0.0613526	3.82666	0.813373	-0.216492	0.0579214	3.20172	0.874768	-0.211043	0.00897186	3.28439	0.996398	-0.231788	0.0469445	2.99044	0.924182	-0.203737	0.0408091	3.40216	0.925718	-0.184533	0.0264363	3.75622	0.960571	-0.238567	0.0213988	2.90546	0.984164	-0.261527	0.0202295	2.65039	0.988175
NFX1	-0.107551	0.0495157	6.44483	0.702285	-0.0953567	0.054501	7.26899	0.604838	-0.108286	0.00848183	6.40111	0.987878	-0.111651	0.0336696	6.20816	0.846111	-0.120272	0.0282565	5.76318	0.900583	-0.113794	0.0382316	6.09125	0.815824	-0.0669641	0.0113023	10.351	0.946097	-0.153818	0.0287483	4.50628	0.9347
RPP25L	-0.0777962	0.0147788	8.90978	0.932683	-0.0861337	0.018163	8.04734	0.918331	-0.0937294	0.00999918	7.3952	0.977745	-0.0848456	0.0155975	8.16951	0.936689	-0.0977818	0.0227569	7.08871	0.90226	-0.0614819	0.0273386	11.274	0.716616	-0.0745384	0.020715	9.29919	0.8662	-0.072362	0.0190512	9.57888	0.878249
DNAJB5	-0.186639	0.0719332	3.71384	0.770958	-0.0758572	0.0370484	9.13753	0.677019	-0.189063	0.0808333	3.66622	0.732283	-0.168665	0.0213023	4.10962	0.969083	-0.1649	0.030574	4.20343	0.93567	-0.0952252	0.0460665	7.27903	0.681174	-0.119271	0.0469755	5.81155	0.763215	-0.173369	0.0420941	3.99811	0.894531
CCDC107	-0.0478084	0.0190557	14.4984	0.758876	-0.0525594	0.023294	13.1879	0.717958	-0.0692603	0.00654882	10.0079	0.982433	-0.0522742	0.0128655	13.2598	0.891944	-0.0628765	0.0334734	11.0239	0.638232	-0.0547359	0.00828567	12.6635	0.956179	-0.14691	0.00608707	4.71818	0.996578	-0.0759063	0.0330866	9.13161	0.72464
HRCT1	-0.232971	0.132209	2.97525	0.608238	-0.1791	0.0547824	3.87017	0.842374	-0.225262	0.0304824	3.07708	0.964671	-0.2219	0.0511889	3.12369	0.903807	-0.166479	0.0668949	4.16358	0.755902	-0.149881	0.020278	4.62465	0.964684	-0.206417	0.0204926	3.35799	0.980669	-0.218274	0.030897	3.17559	0.96147
ZBTB5	-0.220405	0.0873768	3.14487	0.760847	-0.24845	0.0573458	2.78988	0.90371	-0.250596	0.0659421	2.766	0.878359	-0.266474	0.0568722	2.60118	0.916506	-0.251556	0.0981153	2.75543	0.766723	-0.180225	0.0416234	3.846	0.903606	-0.245744	0.0722921	2.82061	0.852457	-0.283748	0.0557882	2.44283	0.928236
FBXO10	-0.167954	0.102089	4.12702	0.575065	-0.185522	0.0889562	3.7362	0.685014	-0.237065	0.0554393	2.92387	0.901406	-0.158696	0.0710796	4.36777	0.713661	-0.244718	0.0217879	2.83243	0.984394	-0.202604	0.0547192	3.42118	0.872688	-0.173893	0.0373295	3.98605	0.915612	-0.292877	0.0625638	2.36668	0.916367
EXOSC3	-0.0855457	0.0262082	8.10265	0.84195	-0.0884274	0.02355	7.83861	0.875769	-0.110986	0.00288394	6.24534	0.998651	-0.11881	0.0187501	5.83408	0.952552	-0.114433	0.0375852	6.05723	0.822534	-0.104368	0.0199304	6.64136	0.932024	-0.101508	0.00838361	6.82847	0.986541	-0.110887	0.0233096	6.25092	0.918799
SHB	-0.187577	0.0579587	3.69526	0.83967	-0.142717	0.05454	4.85678	0.773944	-0.203878	0.0157138	3.39982	0.988258	-0.206632	0.0242682	3.35451	0.973153	-0.149925	0.0129568	4.62331	0.985282	-0.104002	0.0630634	6.66474	0.576249	-0.100278	0.0282729	6.91222	0.862824	-0.203183	0.0181813	3.41144	0.984238
FAM122A	-0.14543	0.0501297	4.76619	0.807992	-0.0953741	0.043645	7.26767	0.704806	-0.152652	0.0373687	4.54071	0.892976	-0.169317	0.0116709	4.09379	0.990587	-0.139867	0.024578	4.95576	0.941834	-0.11091	0.0392003	6.24964	0.8001	-0.144875	0.0214345	4.78444	0.958057	-0.169621	0.0321279	4.08646	0.933051
TMEM2	-0.0810613	0.0415934	8.5509	0.655066	-0.0865688	0.02477	8.0069	0.859297	-0.0859903	0.00799924	8.06076	0.982987	-0.0771383	0.0235062	8.98578	0.84337	-0.101323	0.0238251	6.84094	0.900429	-0.073076	0.040779	9.48529	0.616216	-0.079945	0.0115762	8.6703	0.959753	-0.106395	0.0193003	6.51484	0.93825
ABHD17B	-0.215883	0.0679671	3.21076	0.834557	-0.253059	0.0615094	2.73907	0.894327	-0.307443	0.0301355	2.25455	0.981146	-0.323569	0.0374638	2.14219	0.973889	-0.258848	0.0573345	2.67782	0.910644	-0.249703	0.0278035	2.77588	0.975804	-0.294303	0.0252276	2.35521	0.985517	-0.320482	0.0333716	2.16283	0.978775
C9orf85	-0.0790121	0.0454362	8.77267	0.601912	-0.0875834	0.0494987	7.91414	0.610197	-0.121876	0.0238287	5.6873	0.928977	-0.116717	0.0340507	5.93869	0.85454	-0.126961	0.0247473	5.45952	0.929379	-0.110112	0.0137795	6.29493	0.969631	-0.0751975	0.0201507	9.21769	0.874419	-0.0929999	0.0350187	7.45321	0.779075
TLE4	-0.0752873	0.0399831	9.20669	0.639354	-0.0574038	0.0388369	12.0749	0.522068	-0.0697805	0.00882499	9.93325	0.969003	-0.0821871	0.016927	8.43377	0.921798	-0.0954753	0.0189538	7.25996	0.926938	-0.0717037	0.0406184	9.66683	0.609091	-0.0178726	0.00277866	38.7827	0.953887	-0.118046	0.0186613	5.87182	0.952398
GAS1	-0.328427	0.0791726	2.11051	0.895876	-0.360599	0.0595081	1.92221	0.948346	-0.400168	0.0655	1.73214	0.949142	-0.444486	0.0130738	1.55943	0.998273	-0.271223	0.0529236	2.55564	0.929237	-0.247389	0.0435815	2.80185	0.941559	-0.294399	0.0157316	2.35445	0.994322	-0.369825	0.0363593	1.87426	0.981035
CKS2	-0.0602997	0.00755218	11.495	0.969582	-0.0554961	0.0183108	12.49	0.8212	-0.098246	0.00871568	7.05522	0.984504	-0.0803693	0.00592768	8.62453	0.989237	-0.0863587	0.0295915	8.02637	0.809829	-0.0612388	0.0160599	11.3188	0.879081	-0.058969	0.0106776	11.7544	0.938461	-0.0679906	0.0182052	10.1948	0.874591
NFIL3	-0.26452	0.0824463	2.62039	0.837316	-0.243233	0.0783543	2.84973	0.828127	-0.368802	0.0197345	1.87946	0.994306	-0.378944	0.0540443	1.82916	0.96091	-0.220162	0.0857358	3.14835	0.767284	-0.14362	0.0744545	4.82627	0.650404	-0.341205	0.0402478	2.03147	0.972925	-0.374029	0.0424515	1.85319	0.974884
ROR2	-0.0961454	0.0412258	7.20936	0.731147	-0.101134	0.0360838	6.85378	0.797065	-0.142732	0.00337974	4.85629	0.99888	-0.148887	0.023973	4.65553	0.950704	-0.112378	0.0284389	6.16799	0.886459	-0.124067	0.0464558	5.58686	0.780999	-0.0139558	0.00454814	49.6672	0.8248	-0.145495	0.031244	4.76407	0.915559
IPPK	-0.138209	0.0457259	5.01521	0.8204	-0.118475	0.0449583	5.85058	0.776396	-0.176682	0.00494738	3.92314	0.998434	-0.180002	0.0310209	3.85078	0.943931	-0.161125	0.0319463	4.30192	0.927109	-0.132151	0.0338934	5.24512	0.883737	-0.107006	0.0127127	6.47765	0.972546	-0.168428	0.030792	4.11539	0.937342
ZNF484	-0.17425	0.0813839	3.97788	0.696246	-0.194585	0.0901794	3.56218	0.699515	-0.219381	0.062165	3.15956	0.861629	-0.207368	0.103371	3.34259	0.66801	-0.240336	0.0375475	2.88407	0.953457	-0.18074	0.0600099	3.83506	0.81935	-0.223269	0.0265233	3.10454	0.97255	-0.240224	0.102299	2.88542	0.73384
ZNF510	-0.185218	0.0870195	3.74233	0.693738	-0.180118	0.0626321	3.8483	0.805264	-0.196582	0.061325	3.52599	0.837077	-0.207378	0.061488	3.34244	0.850465	-0.248511	0.0451662	2.7892	0.93803	-0.18717	0.0640492	3.70331	0.810242	-0.188924	0.0467709	3.66892	0.890808	-0.241191	0.0525303	2.87385	0.913351
ZNF782	-0.0742828	0.0512704	9.33119	0.512094	-0.0744109	0.0299233	9.31513	0.755614	-0.0633095	0.0290437	10.9485	0.703772	-0.0920735	0.0611064	7.52819	0.531656	-0.17546	0.0569334	3.95045	0.826054	-0.110746	0.0559414	6.25887	0.662114	-0.114562	0.0312578	6.0504	0.870406	-0.14307	0.0454788	4.8448	0.831883
FOXE1	-0.292969	0.0836289	2.36594	0.85987	-0.250131	0.0604961	2.77114	0.895263	-0.334404	0.0317324	2.07279	0.982309	-0.331257	0.0394507	2.09248	0.972416	-0.280069	0.0505263	2.47492	0.938885	-0.265708	0.0284194	2.60868	0.977632	-0.238164	0.00835145	2.91038	0.997547	-0.317649	0.0450098	2.18211	0.961395
TRMO	-0.119854	0.0542572	5.78325	0.709289	-0.133077	0.0231795	5.2086	0.942793	-0.145021	0.0110178	4.77963	0.988588	-0.159688	0.0466706	4.34064	0.854092	-0.148879	0.0366526	4.65577	0.891886	-0.142567	0.024072	4.86189	0.946057	-0.1463	0.0137598	4.73784	0.982616	-0.149767	0.0347311	4.62816	0.902889
ALG2	-0.174304	0.0435201	3.97667	0.889141	-0.149771	0.0330982	4.62805	0.911016	-0.175199	0.00811884	3.95635	0.995723	-0.152546	0.0419171	4.54386	0.868801	-0.15226	0.0281258	4.55238	0.936116	-0.138592	0.0210688	5.00133	0.955822	-0.142397	0.0128622	4.86771	0.983944	-0.165989	0.0190619	4.17586	0.974302
TEX10	-0.0571528	0.0333229	12.128	0.595275	-0.0749274	0.0324005	9.25092	0.72781	-0.111245	0.0164246	6.23084	0.958224	-0.0842753	0.0221717	8.2248	0.878404	-0.0988333	0.027359	7.0133	0.867108	-0.0823555	0.035815	8.41652	0.72556	-0.0855621	0.00493635	8.1011	0.993387	-0.106959	0.0189149	6.48049	0.941135
MRPL50	-0.0444778	0.0092565	15.5841	0.920282	-0.065568	0.036083	10.5714	0.622785	-0.0598553	0.0107775	11.5804	0.939106	-0.067851	0.0117421	10.2157	0.943487	-0.0833701	0.0282237	8.3141	0.81353	-0.0402084	0.0214791	17.2388	0.636649	-0.0779308	0.015569	8.8944	0.926077	-0.0737685	0.0200955	9.39625	0.870763
ABCA1	-0.157418	0.0731728	4.40322	0.698258	-0.106558	0.0236342	6.5049	0.910425	-0.165871	0.0409828	4.17884	0.891191	-0.0946966	0.0635256	7.31966	0.526306	-0.11276	0.0161598	6.14709	0.960545	-0.0850626	0.0463613	8.14867	0.627311	-0.0844164	0.0327748	8.21105	0.768357	-0.127653	0.00338325	5.42992	0.998597
KLF4	-0.246668	0.0537733	2.81004	0.913203	-0.232365	0.0579907	2.98301	0.889231	-0.299967	0.057322	2.31074	0.931937	-0.314981	0.036146	2.2006	0.974338	-0.245417	0.0471044	2.82436	0.931377	-0.203274	0.0390717	3.40991	0.931193	-0.201209	0.0143764	3.44491	0.989893	-0.339646	0.0193356	2.04079	0.99356
PTPN3	-0.109983	0.0374054	6.30232	0.812124	-0.0844763	0.0376233	8.20523	0.715968	-0.0898759	0.0184445	7.71227	0.922312	-0.0671693	0.0216933	10.3194	0.827395	-0.10232	0.0273524	6.77428	0.874951	-0.0887351	0.0252362	7.81142	0.860759	-0.0319544	0.0178985	21.6918	0.614445	-0.107469	0.020338	6.44977	0.933159
HDHD3	-0.236939	0.0321223	2.92543	0.964544	-0.281227	0.0548485	2.46473	0.929303	-0.363188	0.0512865	1.90851	0.961648	-0.327554	0.046047	2.11613	0.961978	-0.287244	0.0367108	2.4131	0.968366	-0.280396	0.0514736	2.47203	0.936857	-0.293622	0.0193875	2.36068	0.991356	-0.355303	0.0044778	1.95086	0.999682
RGS3	-0.154207	0.0571492	4.49491	0.784505	-0.143788	0.0393307	4.82062	0.869837	-0.192819	0.0478627	3.5948	0.890288	-0.184516	0.0457446	3.75657	0.890531	-0.190538	0.0284683	3.63784	0.957261	-0.174858	0.0445664	3.96406	0.885019	-0.0995529	0.0424515	6.9626	0.733315	-0.209415	0.0320732	3.30992	0.955189
COL27A1	-0.113035	0.0611444	6.13217	0.630826	-0.174472	0.0387547	3.97282	0.910184	-0.173954	0.0290573	3.98465	0.947145	-0.211456	0.053589	3.27797	0.88617	-0.187955	0.025078	3.68784	0.965619	-0.153142	0.0368433	4.52616	0.896251	-0.262617	0.0303557	2.63938	0.973974	-0.213145	0.0188222	3.252	0.984643
TRIM32	-0.295034	0.0685009	2.34938	0.902678	-0.325898	0.0331524	2.12689	0.979723	-0.298979	0.0122257	2.31838	0.996667	-0.30458	0.064433	2.27575	0.917849	-0.254985	0.0265257	2.71838	0.978815	-0.245353	0.0392799	2.8251	0.951238	-0.273285	0.0191346	2.53635	0.99029	-0.298722	0.0375755	2.32038	0.969326
TLR4	-0.0958382	0.0392557	7.23247	0.748754	-0.0826943	0.0549914	8.38205	0.530661	-0.143759	0.0351275	4.82159	0.893325	-0.11622	0.0243579	5.96408	0.919244	-0.0851371	0.0372524	8.14154	0.723111	-0.0764899	0.0411252	9.06195	0.633655	-0.124435	0.0179922	5.57037	0.959865	-0.131934	0.045254	5.25375	0.809516
AL161911.1	-0.188024	0.0561436	3.68647	0.848665	-0.148072	0.0434547	4.68114	0.853061	-0.192179	0.0152747	3.60678	0.987523	-0.177295	0.0152083	3.90956	0.985497	-0.146753	0.0215857	4.72321	0.958525	-0.10769	0.0107339	6.43653	0.980517	-0.178921	0.060978	3.87405	0.811488	-0.14894	0.0399615	4.65387	0.874144
DAB2IP	-0.17032	0.0635122	4.06967	0.782407	-0.185773	0.0504571	3.73116	0.871429	-0.183188	0.0219663	3.78381	0.972046	-0.181896	0.035643	3.81069	0.928682	-0.180459	0.0352478	3.84103	0.929107	-0.185602	0.0387988	3.73459	0.919627	-0.118607	0.0419881	5.84406	0.799587	-0.218054	0.0371416	3.17879	0.945156
TTLL11	-0.176284	0.0704508	3.93198	0.757904	-0.170211	0.0410139	4.07229	0.895958	-0.208019	0.0491607	3.33214	0.899522	-0.252164	0.0279673	2.7488	0.975989	-0.21181	0.0478081	3.2725	0.90753	-0.188555	0.0671549	3.67611	0.797643	-0.188417	0.022908	3.67879	0.971285	-0.165056	0.0478679	4.19946	0.85601
ZBTB6	-0.205939	0.0992445	3.36579	0.682836	-0.226181	0.0528222	3.06457	0.901647	-0.247955	0.0635348	2.79546	0.883929	-0.288055	0.0625439	2.4063	0.913838	-0.246755	0.0582591	2.80905	0.899695	-0.215867	0.0472933	3.211	0.912411	-0.287383	0.0375424	2.41193	0.966995	-0.299617	0.0572011	2.31344	0.932057
ZBTB26	-0.2016	0.125717	3.43823	0.562509	-0.22327	0.0681518	3.10452	0.842923	-0.223972	0.0827698	3.0948	0.785459	-0.235169	0.0932543	2.94745	0.76075	-0.235166	0.0860832	2.94748	0.788651	-0.151422	0.0880188	4.57758	0.596739	-0.220676	0.0931322	3.14101	0.737343	-0.270709	0.0834855	2.56049	0.840184
ZBTB43	-0.195444	0.13787	3.54653	0.501193	-0.25742	0.0792602	2.69267	0.840613	-0.298465	0.0735287	2.32237	0.891756	-0.291432	0.106927	2.37842	0.787875	-0.288497	0.0740963	2.40262	0.883448	-0.229103	0.0736552	3.02548	0.828695	-0.262984	0.0800684	2.6357	0.843602	-0.324309	0.115646	2.1373	0.797247
LRSAM1	-0.0438775	0.027748	15.7973	0.555602	-0.0847795	0.0264414	8.17589	0.837139	-0.0538542	0.0188007	12.8708	0.804022	-0.0470936	0.025379	14.7185	0.632576	-0.0942308	0.0216567	7.35584	0.904454	-0.0777261	0.0319238	8.91782	0.747728	-0.0182694	0.00262879	37.9404	0.960238	-0.0599493	0.0125082	11.5622	0.919907
TOR2A	-0.1216	0.0240184	5.7002	0.92762	-0.0778408	0.0167463	8.90467	0.915276	-0.166965	0.0205716	4.15146	0.970534	-0.180708	0.0456591	3.83572	0.886775	-0.177654	0.00722784	3.90167	0.9967	-0.13584	0.0594472	5.10266	0.723049	-0.090025	0.0495741	7.6995	0.62248	-0.168542	0.0323239	4.11261	0.931478
NAIF1	-0.24109	0.0513952	2.87506	0.916682	-0.266738	0.034297	2.59861	0.967993	-0.243004	0.0164917	2.85241	0.990873	-0.298181	0.0329424	2.32458	0.976171	-0.248096	0.0211692	2.79386	0.985648	-0.241625	0.0311063	2.86869	0.967917	-0.298892	0.0270313	2.31906	0.983905	-0.286097	0.0375318	2.42277	0.966726
SLC25A25	-0.222218	0.10411	3.11923	0.694931	-0.173078	0.0653947	4.00482	0.777897	-0.277152	0.0693628	2.50097	0.888675	-0.276122	0.0333068	2.51029	0.971723	-0.199517	0.0979172	3.47412	0.674895	-0.129537	0.0529279	5.35097	0.749683	-0.194355	0.0384629	3.5664	0.927361	-0.24996	0.0625182	2.77303	0.888799
DOLK	-0.231776	0.0269162	2.99059	0.973736	-0.238572	0.0552479	2.9054	0.903134	-0.29678	0.0385875	2.33556	0.967295	-0.257076	0.0460487	2.69627	0.939698	-0.20054	0.0172977	3.4564	0.985338	-0.208427	0.0379398	3.32561	0.93785	-0.215775	0.0297665	3.21236	0.963334	-0.247008	0.00757428	2.80617	0.998123
DOLPP1	-0.0574343	0.0392638	12.0685	0.516877	-0.0569617	0.0322572	12.1686	0.609243	-0.0854314	0.00901436	8.1135	0.978218	-0.0828432	0.0397771	8.36698	0.684422	-0.11111	0.0203639	6.23839	0.937048	-0.0815103	0.0362345	8.5038	0.716727	-0.0202818	0.0124252	34.1758	0.571223	-0.101644	0.0269276	6.81934	0.876913
LINC00963	-0.131355	0.0512034	5.27691	0.766927	-0.123469	0.0408554	5.61393	0.820355	-0.136092	0.0106368	5.09323	0.98793	-0.123874	0.0210106	5.59559	0.945593	-0.168988	0.0198778	4.10175	0.973072	-0.142447	0.0341996	4.866	0.896633	-0.096504	0.0123494	7.18257	0.968287	-0.150017	0.0243468	4.62044	0.949958
ASB6	-0.124977	0.049129	5.54621	0.763905	-0.148929	0.0199967	4.65422	0.965198	-0.159129	0.00995261	4.35589	0.992237	-0.150954	0.0246745	4.59177	0.949274	-0.140337	0.0300695	4.93915	0.915902	-0.116265	0.0424104	5.96178	0.789815	-0.0949272	0.00901717	7.30188	0.982274	-0.144964	0.0285433	4.78151	0.928041
ABL1	-0.126656	0.0491636	5.47267	0.768435	-0.108802	0.0372947	6.37071	0.809723	-0.134859	0.00598628	5.1398	0.996075	-0.15661	0.0281897	4.42595	0.939144	-0.127568	0.0216725	5.43357	0.945425	-0.122783	0.0503257	5.64532	0.748505	-0.0222669	0.00508042	31.1291	0.905703	-0.149003	0.0258988	4.65189	0.94302
FAM78A	-0.16885	0.0973499	4.10512	0.600667	-0.199657	0.0374071	3.47168	0.934401	-0.189029	0.0394232	3.66689	0.91997	-0.188928	0.0484666	3.66884	0.883689	-0.177201	0.0377913	3.91165	0.916618	-0.152083	0.0408355	4.55768	0.873979	-0.0922151	0.0347276	7.51664	0.779031	-0.21233	0.0316598	3.26448	0.957427
GTF3C4	-0.156826	0.0608756	4.41986	0.768428	-0.134407	0.0585778	5.15707	0.724698	-0.150922	0.0159948	4.59276	0.97803	-0.158867	0.0326921	4.36306	0.92192	-0.16404	0.0343844	4.22548	0.919225	-0.133909	0.0342629	5.17625	0.884224	-0.157829	0.0188609	4.39175	0.972232	-0.202578	0.0296828	3.42163	0.958829
RALGDS	-0.166122	0.0464189	4.17252	0.864933	-0.155954	0.0380411	4.44455	0.893657	-0.17581	0.0219303	3.9426	0.96982	-0.209878	0.0142804	3.30262	0.990826	-0.204308	0.0201053	3.39266	0.981	-0.169588	0.0545904	4.08725	0.828336	-0.042594	0.0207618	16.2733	0.67788	-0.200816	0.0277459	3.45165	0.963224
SURF6	-0.136349	0.0613956	5.08362	0.711486	-0.149756	0.0368049	4.62852	0.892218	-0.182531	0.0269598	3.79743	0.958193	-0.185391	0.0375736	3.73884	0.924085	-0.148044	0.0467912	4.68204	0.833478	-0.161034	0.0408385	4.30435	0.886032	-0.163909	0.0218003	4.22886	0.96583	-0.199399	0.0379765	3.47618	0.932361
MED22	-0.157779	0.0658694	4.39316	0.741522	-0.170887	0.0430795	4.05618	0.887231	-0.214807	0.0246506	3.22684	0.974338	-0.203514	0.0523076	3.40589	0.883298	-0.22261	0.0346726	3.11373	0.953726	-0.199085	0.0477134	3.48166	0.89696	-0.128718	0.050049	5.38499	0.767831	-0.208768	0.057908	3.32018	0.866642
REXO4	-0.0674363	0.0476767	10.2785	0.500084	-0.132317	0.0169104	5.23854	0.968367	-0.10911	0.00782367	6.35272	0.989822	-0.111131	0.0274497	6.23718	0.89125	-0.111689	0.0283107	6.20603	0.886131	-0.11711	0.0368477	5.91878	0.834725	-0.0940498	0.0135143	7.37	0.960342	-0.106732	0.0388181	6.49427	0.790795
CACFD1	-0.17513	0.0512941	3.95791	0.853555	-0.195453	0.0385181	3.54636	0.927925	-0.279788	0.0475371	2.47741	0.945416	-0.215273	0.053758	3.21986	0.88911	-0.227437	0.0671545	3.04765	0.851524	-0.197221	0.0333383	3.51457	0.94594	-0.193157	0.00477873	3.58852	0.998777	-0.230913	0.0594844	3.00177	0.88283
RXRA	-0.0765649	0.0470384	9.05307	0.569841	-0.0768679	0.0285063	9.01739	0.784278	-0.0843695	0.0222274	8.21562	0.878106	-0.0897032	0.0230204	7.72712	0.883614	-0.100256	0.0218321	6.91378	0.913374	-0.0888482	0.0405182	7.80148	0.706243	-0.0359739	0.0192562	19.268	0.635705	-0.116268	0.0228539	5.96163	0.928269
PPP1R26-AS1	-0.120283	0.051765	5.76263	0.729703	-0.125345	0.053115	5.5299	0.735766	-0.136472	0.0851713	5.07905	0.562118	-0.17229	0.0294233	4.02314	0.944885	-0.176665	0.0193055	3.92351	0.976674	-0.102046	0.0160166	6.79251	0.953044	-0.178542	0.0680351	3.88227	0.774945	-0.223551	0.0887209	3.10063	0.760448
PPP1R26	-0.0956582	0.0489007	7.24608	0.656748	-0.0890234	0.0511011	7.78612	0.602774	-0.148599	0.0111319	4.66456	0.988901	-0.151942	0.0226456	4.56193	0.957463	-0.116771	0.0229106	5.93595	0.928514	-0.110225	0.036664	6.28846	0.818811	-0.0793745	0.00284899	8.73262	0.99743	-0.141314	0.0228345	4.90503	0.950371
NACC2	-0.134493	0.0491504	5.15377	0.7892	-0.102184	0.0309887	6.78332	0.844639	-0.131357	0.0209462	5.27684	0.951606	-0.113603	0.0390675	6.10151	0.808715	-0.152183	0.0154714	4.55471	0.979748	-0.128746	0.0399856	5.38383	0.838282	-0.0521588	0.0274535	13.2892	0.643468	-0.130196	0.0401129	5.32386	0.840445
GPSM1	-0.00986441	0.00668174	70.2675	0.521478	-0.0271319	0.0144386	25.5473	0.638408	-0.0756076	0.0234196	9.16769	0.839002	-0.0728634	0.0349455	9.51297	0.684914	-0.0792834	0.0363755	8.74266	0.703729	-0.0697029	0.0292061	9.94432	0.740117	-0.0424055	0.00922522	16.3457	0.913531	-0.0789096	0.0192602	8.78407	0.893535
SNHG7	-0.168976	0.0880512	4.10206	0.64806	-0.169904	0.0781109	4.07964	0.702882	-0.264495	0.0721272	2.62065	0.870528	-0.25195	0.0650398	2.75113	0.882396	-0.212462	0.0935329	3.26246	0.720662	-0.173581	0.0717497	3.99323	0.745313	-0.232958	0.0767433	2.97542	0.82166	-0.246532	0.0785173	2.81159	0.831346
TRAF2	-0.155033	0.0509657	4.47095	0.822274	-0.107805	0.0612052	6.42963	0.60803	-0.195291	0.0257462	3.54931	0.966407	-0.182676	0.0362208	3.79442	0.927103	-0.18002	0.0395421	3.8504	0.911996	-0.154688	0.0454639	4.48094	0.852688	-0.168561	0.0419824	4.11215	0.889628	-0.191578	0.0539094	3.61809	0.863284
TPRN	-0.0598181	0.0186994	11.5876	0.836509	-0.0550672	0.0245822	12.5873	0.715026	-0.117999	0.00400484	5.8742	0.997701	-0.102233	0.0274643	6.78006	0.873867	-0.115295	0.0193716	6.01193	0.946558	-0.106565	0.035778	6.50444	0.816034	-0.0659469	0.0123155	10.5107	0.934797	-0.107133	0.0248705	6.46997	0.902704
TMEM203	-0.13639	0.0356905	5.08208	0.879545	-0.138904	0.0454596	4.9901	0.823578	-0.162462	0.0142566	4.26652	0.984832	-0.149688	0.0220773	4.63061	0.958308	-0.138083	0.0375596	5.01979	0.871098	-0.127644	0.022494	5.43033	0.941522	-0.101563	0.0158203	6.82483	0.953718	-0.135358	0.0252478	5.12083	0.934943
TUBB4B	-0.0706356	0.0255053	9.813	0.793172	-0.0972053	0.0191798	7.13076	0.92776	-0.0966117	0.0196236	7.17457	0.923776	-0.0767783	0.0176664	9.0279	0.904251	-0.103153	0.0228804	6.71959	0.910416	-0.112389	0.0188434	6.16737	0.946772	-0.103886	0.0166308	6.67221	0.951243	-0.0855027	0.0196831	8.10673	0.904169
TOR4A	-0.264814	0.0660964	2.61749	0.889209	-0.240278	0.0344234	2.88477	0.960569	-0.275015	0.0162157	2.5204	0.993095	-0.27748	0.0373426	2.49801	0.965044	-0.225325	0.0649095	3.07621	0.857656	-0.19457	0.0479226	3.56246	0.8918	-0.236233	0.0110137	2.93417	0.995672	-0.26369	0.0481141	2.62865	0.93757
NRARP	-0.212474	0.0557118	3.26227	0.879118	-0.189474	0.0206377	3.65827	0.976822	-0.244629	0.0151575	2.83346	0.99238	-0.268555	0.0268422	2.58102	0.980411	-0.239854	0.0654406	2.88988	0.870414	-0.181361	0.0403097	3.82192	0.910083	-0.153483	0.063727	4.51611	0.743611	-0.256464	0.0602932	2.7027	0.900464
NSMF	-0.0744713	0.041943	9.30758	0.61184	-0.0909406	0.0262082	7.62198	0.857554	-0.115447	0.0181522	6.00403	0.952884	-0.0833242	0.0210572	8.31868	0.886738	-0.12372	0.0315874	5.60254	0.884666	-0.0904838	0.0382333	7.66046	0.736874	-0.0437854	0.017631	15.8306	0.755125	-0.111701	0.0250508	6.20538	0.908603
ZMYND19	-0.0960212	0.0318088	7.21869	0.820024	-0.101734	0.0335679	6.81332	0.821191	-0.180213	0.0144341	3.84627	0.987332	-0.198245	0.0136227	3.49641	0.990644	-0.112554	0.0323515	6.15834	0.858198	-0.105262	0.0424953	6.58495	0.75417	-0.114886	0.0041454	6.03335	0.997403	-0.150416	0.0264272	4.60819	0.941853
MT-ND1	-0.155121	0.0588665	4.46843	0.776384	-0.137355	0.0780359	5.0464	0.607699	-0.242944	0.0539351	2.85311	0.910272	-0.29791	0.0394195	2.3267	0.966167	-0.179682	0.0506736	3.85764	0.862761	-0.146405	0.0344943	4.73444	0.900072	-0.0786693	0.0514676	8.8109	0.538786	-0.269936	0.00783799	2.56782	0.998317
MT-ND2	-0.152464	0.047045	4.5463	0.840037	-0.159119	0.0721221	4.35615	0.708775	-0.166145	0.0627285	4.17193	0.778155	-0.348586	0.0554203	1.98845	0.95188	-0.218261	0.0426181	3.17578	0.929148	-0.161819	0.0593352	4.28346	0.788083	-0.108468	0.0322291	6.39034	0.849926	-0.298855	0.0339492	2.31934	0.97484
MT-ATP8	-0.185714	0.0473873	3.73234	0.884786	-0.194463	0.0686674	3.56441	0.800399	-0.249345	0.125026	2.77988	0.665407	-0.29975	0.0397166	2.31242	0.966079	-0.281668	0.0990469	2.46087	0.801727	-0.0888105	0.046067	7.80479	0.650143	-0.140117	0.078485	4.94693	0.614434	-0.387017	0.0322006	1.791	0.986344
MT-ND3	-0.437112	0.0266513	1.58574	0.99262	-0.358298	0.0837094	1.93455	0.901578	-0.350015	0.0935111	1.98034	0.87508	-0.432634	0.0400711	1.60216	0.983132	-0.307457	0.0844728	2.25446	0.868831	-0.304503	0.0978409	2.27633	0.828854	-0.314421	0.0773015	2.20452	0.89215	-0.454668	0.0407549	1.52451	0.984185
MT-CYB	-0.157655	0.0229193	4.39661	0.959446	-0.168804	0.0666569	4.10623	0.762278	-0.169464	0.0188883	4.09022	0.975756	-0.227389	0.0342797	3.04829	0.956523	-0.14436	0.052168	4.80152	0.792906	-0.137809	0.0533915	5.02978	0.769108	-0.111303	0.0376696	6.22759	0.813612	-0.300727	0.0307255	2.3049	0.979549
KLHL15	-0.107311	0.051654	6.45922	0.683344	-0.0870177	0.0406265	7.96559	0.696405	-0.126991	0.0143929	5.45824	0.974953	-0.134659	0.0311677	5.14744	0.903224	-0.136622	0.0424524	5.07346	0.83815	-0.0825277	0.0403469	8.39896	0.676578	-0.116613	0.0261583	5.94399	0.908566	-0.156456	0.0396405	4.4303	0.88622
ZNF41	-0.136144	0.064874	5.09128	0.687699	-0.123614	0.061924	5.60737	0.665824	-0.15802	0.0264996	4.38646	0.94675	-0.146727	0.0385803	4.72408	0.878522	-0.133226	0.0249488	5.20278	0.934459	-0.114654	0.0491682	6.04554	0.731098	-0.0999398	0.020376	6.93565	0.923245	-0.181232	0.0387738	3.82463	0.916132
PUDP	-0.110968	0.0422735	6.24636	0.775045	-0.128495	0.0561296	5.39434	0.723784	-0.152284	0.0481682	4.55166	0.833266	-0.102898	0.0370306	6.73624	0.794267	-0.0965993	0.0222951	7.17549	0.90372	-0.115567	0.025826	5.9978	0.90919	-0.0919771	0.0388511	7.53608	0.737005	-0.118695	0.0332706	5.83971	0.8642
TCEANC	-0.284517	0.0938457	2.43623	0.821293	-0.293811	0.0683212	2.35916	0.902409	-0.341158	0.107719	2.03175	0.833757	-0.354865	0.112797	1.95327	0.8319	-0.373705	0.0171962	1.8548	0.995783	-0.299461	0.0329926	2.31465	0.976299	-0.378695	0.071496	1.83036	0.933456	-0.336395	0.0348471	2.06052	0.978989
RAB9A	-0.136057	0.0283578	5.09452	0.920063	-0.157114	0.0332835	4.41174	0.917638	-0.165626	0.00746752	4.18501	0.995951	-0.16565	0.0132338	4.18442	0.987396	-0.154544	0.0396537	4.48511	0.883648	-0.111989	0.0205834	6.18943	0.936712	-0.183619	0.0182536	3.77491	0.980618	-0.152401	0.0179487	4.54819	0.973008
OFD1	-0.0555941	0.033004	12.468	0.586556	-0.0630181	0.0230404	10.9992	0.789049	-0.0899087	0.0226896	7.70946	0.887017	-0.0957812	0.0225116	7.23678	0.900512	-0.0913216	0.0271931	7.59018	0.849374	-0.0684343	0.038113	10.1286	0.617155	-0.0495807	0.00623734	13.9802	0.969319	-0.119196	0.0187437	5.81521	0.952874
ZRSR2	-0.0486041	0.0251496	14.2611	0.65126	-0.0689074	0.0387884	10.0591	0.612098	-0.11073	0.0430217	6.25979	0.768104	-0.062194	0.0250066	11.1449	0.755671	-0.103281	0.0150896	6.71126	0.959057	-0.065759	0.0279339	10.5407	0.73481	-0.123599	0.0307981	5.60802	0.889538	-0.128059	0.010398	5.41272	0.986986
NHS	-0.122633	0.0450246	5.65222	0.787651	-0.085125	0.0553102	8.1427	0.542194	-0.138491	0.00429329	5.005	0.998082	-0.145333	0.00601916	4.76937	0.996581	-0.15051	0.0203631	4.60532	0.964684	-0.10861	0.0462662	6.38196	0.733717	-0.0427252	0.00393987	16.2234	0.983277	-0.182419	0.0150405	3.79975	0.986586
ZFX	-0.129821	0.0694312	5.33924	0.636105	-0.125071	0.0512025	5.54203	0.748954	-0.139031	0.0276707	4.98555	0.926594	-0.150694	0.0371944	4.59969	0.891392	-0.152715	0.0397907	4.53883	0.880454	-0.118568	0.0425901	5.846	0.794877	-0.120788	0.020909	5.73854	0.943458	-0.169255	0.0375128	4.09528	0.910545
MID1IP1	-0.169798	0.0441888	4.08219	0.880706	-0.147496	0.0407169	4.69944	0.867745	-0.204339	0.015308	3.39215	0.9889	-0.180024	0.0292531	3.8503	0.94984	-0.167407	0.0346915	4.1405	0.920905	-0.136876	0.0371607	5.06406	0.871524	-0.140904	0.0223544	4.91928	0.952073	-0.183322	0.0310824	3.78103	0.945631
BCOR	-0.1817	0.0509827	3.81479	0.863962	-0.143785	0.0515699	4.82072	0.795371	-0.203798	0.0152272	3.40115	0.988958	-0.20084	0.0146211	3.45123	0.989512	-0.165195	0.0261878	4.19593	0.952144	-0.144521	0.0532215	4.79615	0.786639	-0.0904159	0.0101226	7.66621	0.975545	-0.237454	0.0169437	2.91908	0.989919
KDM6A	-0.126551	0.0617502	5.47722	0.677421	-0.136519	0.0428095	5.07729	0.835657	-0.171411	0.00586754	4.04377	0.997662	-0.147442	0.0380652	4.70117	0.882375	-0.146698	0.0384873	4.725	0.878995	-0.134856	0.0494332	5.13989	0.788187	-0.124432	0.00613543	5.57049	0.995161	-0.202837	0.0421344	3.41726	0.920556
TBC1D25	-0.160353	0.0725645	4.32263	0.709438	-0.144377	0.0317196	4.80097	0.911962	-0.107728	0.0310448	6.43425	0.857564	-0.0980478	0.0382664	7.06948	0.766494	-0.126111	0.0395408	5.49634	0.835691	-0.095562	0.033566	7.25338	0.802084	-0.0398112	0.0167899	17.4109	0.737612	-0.134038	0.0349191	5.17127	0.880485
SUV39H1	-0.193722	0.0352055	3.57805	0.93804	-0.178686	0.035084	3.87914	0.928417	-0.234041	0.0252616	2.96165	0.97723	-0.205514	0.031006	3.37276	0.956458	-0.192025	0.033983	3.60967	0.941054	-0.17494	0.0412299	3.96219	0.900017	-0.155618	0.0190841	4.45414	0.9708	-0.212921	0.016532	3.25543	0.988086
ZXDB	-0.163353	0.0660267	4.24325	0.753722	-0.11353	0.0702944	6.10542	0.566012	-0.127823	0.0216606	5.42273	0.945687	-0.146001	0.0420514	4.74756	0.857696	-0.165845	0.0261353	4.1795	0.952682	-0.115359	0.0403902	6.00859	0.8031	-0.0711349	0.0371747	9.74412	0.646743	-0.182473	0.0435067	3.79864	0.897911
ZXDA	-0.263772	0.0948016	2.62782	0.794694	-0.214846	0.0953273	3.22626	0.717493	-0.288353	0.0657716	2.40381	0.905753	-0.295546	0.0732097	2.34531	0.890694	-0.277366	0.0726289	2.49904	0.879404	-0.274352	0.0439125	2.52649	0.95126	-0.233493	0.0796514	2.9686	0.811202	-0.332518	0.0760974	2.08454	0.905185
STARD8	-0.118329	0.0536472	5.85778	0.708671	-0.0617487	0.0321204	11.2253	0.648857	-0.0944088	0.0162938	7.34198	0.943776	-0.126831	0.0148515	5.46512	0.973309	-0.123302	0.0283699	5.62152	0.904259	-0.0923163	0.0334343	7.50839	0.792183	-0.0437142	0.0114198	15.8563	0.879901	-0.131117	0.0342711	5.28648	0.879788
EFNB1	-0.10689	0.0668574	6.48467	0.561027	-0.0763474	0.0424373	9.07886	0.618075	-0.117502	0.0314337	5.89902	0.874791	-0.127156	0.025977	5.45117	0.922959	-0.101762	0.0351003	6.81147	0.807788	-0.0786609	0.0475464	8.81184	0.577796	-0.105254	0.00496212	6.58544	0.995575	-0.124511	0.00175018	5.56695	0.999605
ERCC6L	-0.114934	0.030332	6.03081	0.877736	-0.0984264	0.0413059	7.04229	0.739517	-0.0997884	0.0107182	6.94617	0.977447	-0.1136	0.0316442	6.10167	0.865658	-0.100504	0.0280715	6.89673	0.865033	-0.0976359	0.0302604	7.09931	0.838845	-0.10827	0.0110801	6.40205	0.979484	-0.137668	0.026146	5.0349	0.932715
FTX	-0.103288	0.0491181	6.71081	0.68857	-0.0858315	0.0409813	8.07568	0.686841	-0.1375	0.0302681	5.04106	0.911647	-0.12645	0.0508187	5.48158	0.755843	-0.112248	0.0204288	6.17514	0.93787	-0.106827	0.0572647	6.48851	0.635041	-0.117559	0.0308293	5.89619	0.879085	-0.143925	0.0451925	4.81603	0.835287
TIMM8A	-0.0739079	0.0150541	9.37853	0.923381	-0.0839866	0.0109071	8.25307	0.96737	-0.128395	0.0137666	5.39857	0.977524	-0.0845061	0.013543	8.20233	0.951143	-0.0836174	0.032226	8.28951	0.770972	-0.0561392	0.0314607	12.3469	0.61421	-0.148858	0.0318339	4.65645	0.916197	-0.0724691	0.0319386	9.56472	0.720218
NKRF	-0.159596	0.0332647	4.34314	0.920059	-0.127969	0.0426325	5.41654	0.818347	-0.178208	0.0245135	3.88953	0.963537	-0.173911	0.0231007	3.98564	0.965915	-0.165545	0.0238749	4.18706	0.960062	-0.157621	0.0323506	4.39756	0.922297	-0.112714	0.0124416	6.1496	0.976212	-0.190491	0.0179859	3.63874	0.982483
RNF113A	-0.248966	0.0372196	2.7841	0.957214	-0.250588	0.0475471	2.76609	0.932832	-0.371282	0.0476832	1.8669	0.968066	-0.348216	0.0233878	1.99057	0.991058	-0.239116	0.056013	2.89879	0.901107	-0.17898	0.0218206	3.87277	0.971131	-0.333159	0.0294112	2.08053	0.984653	-0.310829	0.00956625	2.23	0.998109
ELF4	-0.147616	0.0510504	4.6956	0.806973	-0.127618	0.0542696	5.43142	0.73439	-0.138074	0.00912293	5.02011	0.991344	-0.14919	0.0283716	4.64606	0.932549	-0.176154	0.0240457	3.9349	0.964072	-0.151362	0.0406436	4.57941	0.873969	-0.0626286	0.0335027	11.0676	0.636	-0.185486	0.0294988	3.73693	0.951851
ZNF280C	-0.126664	0.0412597	5.47231	0.824937	-0.118024	0.0329166	5.87295	0.865375	-0.148431	0.0145902	4.66983	0.981042	-0.123952	0.0331629	5.59205	0.874767	-0.174766	0.036496	3.96614	0.919779	-0.117376	0.0442723	5.90535	0.778493	-0.0819438	0.00759256	8.45881	0.98312	-0.180332	0.0255517	3.84372	0.961397
ZNF449	-0.187822	0.0817495	3.69044	0.725224	-0.225649	0.0990147	3.0718	0.721974	-0.276464	0.0154595	2.50718	0.993785	-0.307805	0.0835261	2.2519	0.871632	-0.235429	0.0562503	2.94418	0.897528	-0.276699	0.0226231	2.50506	0.986807	-0.198121	0.0424273	3.4986	0.915987	-0.338128	0.0772689	2.04995	0.905434
CXorf40B	-0.0594108	0.0320272	11.667	0.632425	-0.0837752	0.0296554	8.2739	0.799607	-0.0585025	0.0304984	11.8482	0.647859	-0.0601111	0.0197192	11.5311	0.82289	-0.0728094	0.034027	9.52002	0.695982	-0.0579018	0.0170136	11.9711	0.852749	-0.0504918	0.0142524	13.7279	0.862548	-0.0561275	0.0158387	12.3495	0.862616
ZNF275	-0.140076	0.0376761	4.94838	0.873599	-0.108303	0.0665818	6.40008	0.569511	-0.109058	0.0357428	6.35578	0.823161	-0.146749	0.0479702	4.72334	0.823921	-0.10633	0.0465361	6.5188	0.723022	-0.115605	0.0554599	5.99582	0.684794	-0.0527299	0.0295721	13.1452	0.613858	-0.13969	0.0367819	4.96205	0.878221
TMEM187	-0.101724	0.0480579	6.81402	0.691376	-0.107773	0.0300362	6.43155	0.865541	-0.133588	0.0216551	5.1887	0.950069	-0.128795	0.0225491	5.38178	0.942237	-0.122295	0.0283618	5.66785	0.902879	-0.0831406	0.0348602	8.33704	0.739858	-0.0701445	0.0316722	9.88171	0.710351	-0.0967532	0.0295848	7.16408	0.842461
UBL4A	-0.120248	0.0487472	5.76433	0.752625	-0.121593	0.041325	5.70053	0.812339	-0.158386	0.0143268	4.37631	0.983899	-0.151482	0.0293445	4.57578	0.930187	-0.167949	0.0295418	4.12714	0.941726	-0.146766	0.0279587	4.72279	0.932332	-0.0995746	0.0145186	6.96108	0.959215	-0.145354	0.04123	4.76867	0.861388
SLC10A3	-0.114949	0.0314029	6.03002	0.870122	-0.0984622	0.0305584	7.03973	0.838474	-0.10561	0.00730126	6.56327	0.990531	-0.107922	0.0306164	6.42269	0.861355	-0.118231	0.0216635	5.86267	0.937078	-0.0874722	0.0352543	7.9242	0.754789	-0.0368024	0.0123371	18.8343	0.816491	-0.117513	0.0204303	5.89846	0.942995
CASC10	-0.106389	0.0496884	6.51522	0.696252	-0.0709391	0.0282842	9.77102	0.758759	-0.131139	0.0211125	5.2856	0.950717	-0.0970302	0.0270012	7.14363	0.865894	-0.153033	0.00706046	4.52939	0.995761	-0.0834764	0.0255167	8.30351	0.842548	-0.0353273	0.0241194	19.6207	0.517526	-0.115286	0.0265401	6.0124	0.904164
ZMIZ1	-0.150566	0.0491314	4.6036	0.824432	-0.106496	0.0418338	6.50864	0.764168	-0.115517	0.0175602	6.0004	0.955825	-0.100481	0.0264817	6.89831	0.878027	-0.0833631	0.0256216	8.3148	0.841095	-0.0646945	0.04107	10.7142	0.553705	-0.0320265	0.0153041	21.6429	0.686485	-0.15983	0.00798808	4.33677	0.995029
LARP4B	-0.0854454	0.0437536	8.11216	0.655986	-0.0747533	0.0333804	9.27246	0.7149	-0.0915138	0.00979719	7.57424	0.977591	-0.0671094	0.011918	10.3286	0.940666	-0.0892428	0.0237066	7.76698	0.876323	-0.0732613	0.0384885	9.4613	0.644328	-0.0585198	0.024792	11.8447	0.735856	-0.116147	0.0247375	5.96784	0.916822
WDR37	-0.143945	0.0694535	4.81536	0.682309	-0.169612	0.0731587	4.08665	0.728816	-0.147923	0.0515793	4.68588	0.804395	-0.1733	0.0546485	3.9997	0.834112	-0.209052	0.0334856	3.31567	0.95119	-0.148676	0.0312369	4.66213	0.918878	-0.175849	0.0424988	3.94171	0.895403	-0.184389	0.057065	3.75917	0.839237
KLF6	-0.266048	0.174546	2.60535	0.537388	-0.313936	0.101852	2.20792	0.826094	-0.320499	0.139875	2.16271	0.724144	-0.370725	0.0864617	1.86971	0.901887	-0.327916	0.110199	2.1138	0.815745	-0.187371	0.105743	3.69933	0.610879	-0.348228	0.106881	1.9905	0.841462	-0.396107	0.122353	1.7499	0.839755
NET1	-0.065932	0.0380988	10.5131	0.599584	-0.0501561	0.0319133	13.8198	0.552577	-0.0950118	0.00581613	7.29538	0.992561	-0.0908074	0.0103504	7.63315	0.974674	-0.0846584	0.020214	8.18757	0.897648	-0.0653543	0.0346613	10.606	0.639974	-0.0509787	0.00865342	13.5968	0.945513	-0.101407	0.0229283	6.83528	0.907241
ASB13	-0.0864166	0.0423232	8.021	0.675801	-0.0994336	0.0320677	6.97096	0.827803	-0.11509	0.0112201	6.02266	0.981346	-0.115016	0.0205096	6.02653	0.940207	-0.133456	0.0293524	5.19382	0.911787	-0.105994	0.0207595	6.53952	0.928747	-0.076422	0.00403509	9.06999	0.994455	-0.1214	0.0252113	5.70959	0.920595
TAF3	-0.0917034	0.061347	7.55858	0.527691	-0.0682944	0.020537	10.1494	0.846843	-0.0736919	0.00956902	9.40602	0.967377	-0.0555237	0.0114344	12.4838	0.921811	-0.0866599	0.0204809	7.99847	0.899516	-0.0625188	0.040348	11.087	0.54555	-0.0628402	0.0198503	11.0303	0.833634	-0.129082	0.0364415	5.36983	0.862514
USP6NL	-0.083454	0.0413002	8.30574	0.67122	-0.0543204	0.0350135	12.7603	0.546164	-0.0844527	0.0102036	8.20752	0.971633	-0.0812965	0.0132017	8.52617	0.949902	-0.0948253	0.0231848	7.30973	0.893207	-0.080869	0.030145	8.57124	0.78253	-0.0459833	0.0175935	15.0739	0.773531	-0.114603	0.0187815	6.04826	0.949023
PROSER2	-0.197981	0.0345955	3.50108	0.942446	-0.18564	0.0325529	3.73382	0.942065	-0.196292	0.00759232	3.5312	0.997017	-0.190106	0.032744	3.6461	0.94399	-0.206947	0.0377911	3.34939	0.937476	-0.170298	0.0464441	4.0702	0.870507	-0.131079	0.00477422	5.28801	0.997354	-0.220326	0.0172467	3.14601	0.987893
AC069544.2	-0.0897563	0.0514458	7.72254	0.603481	-0.119203	0.0443154	5.81486	0.783442	-0.12439	0.0153117	5.57239	0.970587	-0.137467	0.0376969	5.04228	0.869264	-0.151542	0.0299003	4.57396	0.927764	-0.133116	0.0268961	5.20707	0.924515	-0.0874556	0.0547423	7.9257	0.56066	-0.159895	0.0377126	4.33503	0.89988
RPP38	-0.318116	0.0469824	2.17892	0.958199	-0.343333	0.0514037	2.01888	0.957092	-0.387699	0.0586187	1.78785	0.956278	-0.445954	0.0280881	1.5543	0.992128	-0.318847	0.055801	2.17392	0.94228	-0.306683	0.0365963	2.26014	0.97231	-0.343533	0.0320999	2.0177	0.982837	-0.400967	0.0345937	1.72869	0.985331
CACNB2	-0.0959582	0.0507277	7.22343	0.641467	-0.0784039	0.0355899	8.84072	0.708162	-0.100389	0.00582205	6.90463	0.993318	-0.101946	0.031286	6.79916	0.841495	-0.0969331	0.0289889	7.15078	0.848266	-0.072975	0.0358031	9.49842	0.675028	-0.0958209	0.0368197	7.23378	0.772019	-0.124259	0.0219585	5.57824	0.941215
SKIDA1	-0.27103	0.117098	2.55746	0.728158	-0.267377	0.0848388	2.59239	0.832391	-0.334426	0.0594037	2.07265	0.940642	-0.321169	0.0961375	2.1582	0.84803	-0.334634	0.0721685	2.07136	0.914895	-0.224354	0.0865333	3.08953	0.770695	-0.269415	0.0597243	2.57279	0.91051	-0.32866	0.0795746	2.10901	0.895061
OTUD1	-0.251193	0.0521217	2.75943	0.920717	-0.195282	0.0608561	3.54946	0.837361	-0.292771	0.0326673	2.36754	0.975705	-0.323921	0.0384892	2.13987	0.972538	-0.203522	0.0462619	3.40576	0.906342	-0.177244	0.0373546	3.91068	0.918415	-0.174881	0.0544294	3.96353	0.837706	-0.311123	0.0337934	2.22788	0.976948
ARHGAP21	-0.0971634	0.033245	7.13383	0.810281	-0.0719154	0.0463936	9.63837	0.545749	-0.111614	0.0114169	6.21021	0.979503	-0.10108	0.0217505	6.8574	0.915243	-0.128022	0.0287244	5.4143	0.908525	-0.0884594	0.0349956	7.83577	0.761604	-0.0417495	0.0129291	16.6025	0.839062	-0.143242	0.0132887	4.83898	0.983078
WAC	-0.0773821	0.0465806	8.95746	0.579811	-0.0631114	0.033817	10.9829	0.635232	-0.0945045	0.0046753	7.33454	0.995129	-0.0868633	0.0179357	7.97975	0.92143	-0.0990907	0.0304326	6.99508	0.841295	-0.0680302	0.0317526	10.1888	0.696525	-0.0613634	0.00751223	11.2958	0.970898	-0.113212	0.0154396	6.12255	0.964136
BAMBI	-0.397793	0.0356846	1.74248	0.98416	-0.436853	0.109175	1.58668	0.888957	-0.581478	0.0580405	1.19204	0.980463	-0.512875	0.0601994	1.35149	0.973184	-0.311911	0.0757006	2.22226	0.894609	-0.276339	0.0590244	2.50832	0.916385	-0.42804	0.018411	1.61935	0.996314	-0.509797	0.0185653	1.35965	0.997355
MTPAP	-0.0582999	0.0377108	11.8893	0.544423	-0.0686574	0.02748	10.0957	0.757348	-0.0699433	0.0099875	9.91012	0.960818	-0.0687058	0.0258159	10.0886	0.779807	-0.0981936	0.025313	7.05898	0.882684	-0.0653957	0.0331528	10.5993	0.660498	-0.0461725	0.00362164	15.0121	0.987845	-0.0982378	0.0294254	7.05581	0.84786
MAP3K8	-0.182497	0.0680098	3.79813	0.782623	-0.170092	0.0531331	4.07513	0.836707	-0.220454	0.0423855	3.14418	0.931158	-0.191165	0.0486874	3.62591	0.885166	-0.197155	0.0624157	3.51575	0.833022	-0.129061	0.0462619	5.37069	0.795562	-0.224321	0.0391171	3.08998	0.94267	-0.212339	0.0612577	3.26435	0.857299
EPC1	-0.261402	0.105333	2.65166	0.754861	-0.275166	0.0899051	2.51901	0.824059	-0.325597	0.0687694	2.12885	0.918088	-0.374046	0.0743205	1.85311	0.92682	-0.31905	0.0864846	2.17253	0.871872	-0.303258	0.075426	2.28567	0.8899	-0.287769	0.0548917	2.40869	0.932166	-0.367347	0.103839	1.8869	0.862213
ZNF485	-0.280541	0.0512163	2.47075	0.937507	-0.316252	0.051868	2.19175	0.948949	-0.245632	0.0663916	2.82189	0.872515	-0.294969	0.0752744	2.3499	0.884761	-0.292344	0.0478538	2.371	0.949137	-0.31409	0.0450269	2.20684	0.96052	-0.321307	0.012989	2.15727	0.996742	-0.338818	0.0610484	2.04578	0.939029
NPY4R	-0.111064	0.0474039	6.24094	0.732954	-0.0894926	0.0536792	7.7453	0.581544	-0.139192	0.0167994	4.97978	0.971692	-0.102409	0.0401519	6.7684	0.764852	-0.154791	0.0200105	4.47797	0.967657	-0.100557	0.0388364	6.89311	0.770224	-0.0475618	0.0197418	14.5736	0.743728	-0.100081	0.0348322	6.9259	0.80498
SGMS1	-0.1058	0.0451898	6.55147	0.732671	-0.100554	0.0347893	6.89325	0.806844	-0.112259	0.00827677	6.17453	0.989245	-0.119387	0.0328017	5.80589	0.868827	-0.135533	0.0217304	5.11423	0.951101	-0.092771	0.0396249	7.4716	0.732669	-0.0733407	0.0175627	9.45106	0.897111	-0.133327	0.0243893	5.19884	0.937272
CSTF2T	-0.15351	0.0370743	4.51532	0.895532	-0.161183	0.0349948	4.30038	0.913846	-0.155477	0.0114505	4.45821	0.989268	-0.138133	0.0216646	5.01798	0.95311	-0.154058	0.0237752	4.49926	0.954533	-0.131564	0.0302066	5.2685	0.904627	-0.148215	0.0127284	4.67664	0.985464	-0.14508	0.0221972	4.77768	0.955276
DKK1	-0.35284	0.0275093	1.96448	0.987989	-0.374409	0.0593283	1.85131	0.952183	-0.410904	0.0444295	1.68688	0.977152	-0.400346	0.0531673	1.73137	0.965928	-0.2839	0.049639	2.44152	0.94238	-0.307369	0.0354665	2.2551	0.974062	-0.293874	0.0269546	2.35866	0.983453	-0.372374	0.0236123	1.86143	0.992022
SLC16A9	-0.0843655	0.0388371	8.216	0.70233	-0.0571593	0.0282128	12.1266	0.672384	-0.0737201	0.0168759	9.40242	0.905135	-0.0810828	0.0216274	8.54863	0.875433	-0.0908627	0.0313306	7.62851	0.807891	-0.0583411	0.0321255	11.8809	0.622498	-0.0211874	0.0127306	32.7151	0.580699	-0.0814878	0.0188521	8.50615	0.903306
ARID5B	-0.273758	0.0837415	2.53197	0.842357	-0.26233	0.0746188	2.64228	0.860719	-0.311759	0.044225	2.22335	0.961311	-0.334801	0.0479144	2.07033	0.960649	-0.244826	0.0710106	2.83118	0.855979	-0.245299	0.0515597	2.82573	0.918813	-0.217557	0.0294932	3.18604	0.964547	-0.35489	0.0542618	1.95313	0.955333
ADO	-0.127086	0.0463461	5.45417	0.789896	-0.107823	0.0477595	6.42855	0.718186	-0.138537	0.0123457	5.00333	0.984365	-0.125899	0.0210213	5.50557	0.947187	-0.125952	0.021124	5.50327	0.94674	-0.098579	0.0369353	7.03139	0.780782	-0.0525145	0.0275367	13.1992	0.645196	-0.145953	0.0224589	4.74912	0.954785
NRBF2	-0.153634	0.0536025	4.51167	0.804208	-0.171436	0.0538915	4.04319	0.834978	-0.176884	0.0079676	3.91864	0.995958	-0.210274	0.0427354	3.2964	0.923694	-0.168528	0.0260344	4.11294	0.954446	-0.136647	0.029693	5.07254	0.913713	-0.175215	0.0146386	3.95599	0.986232	-0.192253	0.0289309	3.60539	0.956672
JMJD1C	-0.164889	0.0457703	4.20373	0.866473	-0.141891	0.0501348	4.88508	0.800199	-0.190805	0.0168035	3.63274	0.984726	-0.202767	0.0251267	3.41845	0.970203	-0.176335	0.0402185	3.93086	0.905763	-0.135869	0.0469968	5.1016	0.806912	-0.152646	0.016031	4.54089	0.978417	-0.235984	0.0344105	2.93726	0.95921
TYSND1	-0.0421061	0.0231832	16.4619	0.62255	-0.0484506	0.0232038	14.3063	0.685532	-0.0877877	0.0170853	7.89572	0.92958	-0.068887	0.0213238	10.0621	0.839181	-0.0877228	0.0207265	7.90156	0.899564	-0.0731718	0.0285415	9.47288	0.766697	-0.047079	0.00992543	14.7231	0.918363	-0.0728179	0.0260985	9.51891	0.795601
CHST3	-0.134941	0.0686828	5.13668	0.658704	-0.115034	0.0465829	6.02556	0.753032	-0.183724	0.0283769	3.77276	0.954461	-0.178084	0.0419054	3.89225	0.900297	-0.159656	0.0379393	4.34151	0.898523	-0.126206	0.0436947	5.49219	0.806626	-0.077816	0.0248801	8.90752	0.830251	-0.157813	0.0433102	4.3922	0.869086
DNAJC9-AS1	-0.0605039	0.0309963	11.4562	0.655777	-0.0953696	0.0457344	7.26801	0.684962	-0.200648	0.015794	3.45454	0.98776	-0.269148	0.0825577	2.57534	0.841627	-0.213769	0.0640664	3.2425	0.847717	-0.119966	0.0556158	5.77785	0.699378	-0.24077	0.0314361	2.87888	0.96703	-0.136694	0.0453891	5.07078	0.819329
FUT11	-0.1454	0.0489571	4.76719	0.815166	-0.126029	0.0169614	5.49991	0.965041	-0.127873	0.00614192	5.42058	0.995407	-0.138876	0.0189352	4.99111	0.964152	-0.0802638	0.0332585	8.63586	0.744382	-0.0759632	0.0360684	9.12478	0.689229	-0.122954	0.0162172	5.63744	0.966377	-0.135219	0.0380318	5.12611	0.863397
ZNF503	-0.437177	0.0714471	1.58551	0.949291	-0.371942	0.0642551	1.86359	0.943673	-0.442959	0.0106995	1.56481	0.998834	-0.455747	0.0561245	1.5209	0.970562	-0.374714	0.0862278	1.84981	0.904235	-0.284469	0.0544823	2.43664	0.931652	-0.289929	0.0479883	2.39074	0.948054	-0.512286	0.0231006	1.35305	0.99595
POLR3A	-0.0723928	0.0437053	9.57481	0.57838	-0.081002	0.0257835	8.55716	0.831505	-0.0864411	0.0175688	8.01872	0.923687	-0.0716853	0.0155399	9.6693	0.914087	-0.100381	0.024894	6.90516	0.89047	-0.0690798	0.040053	10.034	0.597959	-0.0504657	0.0225846	13.735	0.714003	-0.0961096	0.028682	7.21205	0.84881
MINPP1	-0.0820425	0.0214847	8.44864	0.879388	-0.0638081	0.0299346	10.863	0.69436	-0.100327	0.00783348	6.90885	0.987954	-0.0914335	0.0197641	7.58089	0.914537	-0.0943925	0.0262098	7.34324	0.866401	-0.0730702	0.0291368	9.48604	0.758723	-0.0419232	0.0144469	16.5338	0.808078	-0.0820996	0.025767	8.44276	0.835419
TBC1D12	-0.0786533	0.0455284	8.81269	0.598755	-0.0724626	0.0282287	9.56558	0.767155	-0.111003	0.0150293	6.24437	0.964633	-0.115722	0.0241588	5.98976	0.919823	-0.0895832	0.0324586	7.73747	0.792039	-0.0738246	0.0378173	9.38911	0.655815	-0.0921598	0.017323	7.52115	0.934	-0.094784	0.0232057	7.31291	0.892952
ENTPD1-AS1	-0.095956	0.0355307	7.2236	0.784796	-0.103137	0.0401748	6.72063	0.767187	-0.119862	0.0175844	5.78289	0.958731	-0.107645	0.0286598	6.4392	0.875832	-0.103646	0.0239247	6.68767	0.903696	-0.0692431	0.0469027	10.0103	0.521474	-0.0574495	0.0306559	12.0653	0.63715	-0.123046	0.0553818	5.63326	0.71166
ZNF518A	-0.0911091	0.0323629	7.60788	0.798499	-0.094427	0.0493324	7.34056	0.646878	-0.118036	0.00227645	5.87235	0.999257	-0.127932	0.0222734	5.41811	0.942841	-0.131601	0.0327734	5.26703	0.88965	-0.0894981	0.0366904	7.74482	0.748431	-0.105656	0.0288076	6.56039	0.870565	-0.153434	0.0230283	4.51755	0.956891
FRAT2	-0.300623	0.0374389	2.3057	0.969914	-0.300051	0.0373376	2.3101	0.969961	-0.352353	0.0380892	1.96719	0.977163	-0.347605	0.0383805	1.99407	0.976198	-0.285235	0.0740803	2.43009	0.881131	-0.245863	0.0347661	2.81924	0.961547	-0.335007	0.0241838	2.06905	0.989685	-0.350548	0.0397295	1.97733	0.974954
PI4K2A	-0.0514657	0.0302192	13.4681	0.591876	-0.0864944	0.0315796	8.01378	0.789512	-0.10697	0.0221317	6.47984	0.921139	-0.0907715	0.0247585	7.63617	0.870479	-0.120226	0.0163259	5.76536	0.964432	-0.091024	0.0474629	7.615	0.647759	-0.0406096	0.010159	17.0686	0.88876	-0.102781	0.0315074	6.74395	0.841789
AVPI1	-0.16559	0.0180766	4.18592	0.976721	-0.209143	0.0351037	3.31423	0.946661	-0.203962	0.0161999	3.39841	0.98754	-0.207197	0.0169299	3.34536	0.986823	-0.16456	0.035389	4.21211	0.915337	-0.144493	0.0251633	4.79711	0.942813	-0.157221	0.0102699	4.40876	0.991538	-0.207558	0.0181584	3.33954	0.984923
TWNK	-0.114559	0.0619888	6.05059	0.630677	-0.141739	0.0302354	4.89031	0.916583	-0.131813	0.0285669	5.25856	0.914129	-0.156088	0.0349414	4.44073	0.908906	-0.143997	0.0341902	4.81362	0.898673	-0.143403	0.0354871	4.83356	0.890887	-0.166942	0.0448697	4.15202	0.87376	-0.15951	0.0464625	4.34548	0.854926
LZTS2	-0.10244	0.0384068	6.76635	0.780562	-0.107356	0.025314	6.45655	0.899929	-0.158969	0.013415	4.36027	0.985957	-0.145905	0.024708	4.75067	0.945757	-0.109818	0.0299317	6.31176	0.870645	-0.0961096	0.0386596	7.21205	0.755514	-0.134529	0.0109756	5.15241	0.986863	-0.152153	0.0167523	4.5556	0.976329
POLL	-0.0749379	0.0502504	9.24962	0.526509	-0.0919292	0.0137037	7.54001	0.957449	-0.146516	0.0141854	4.73088	0.981597	-0.111135	0.0280244	6.237	0.887174	-0.137152	0.0157386	5.05388	0.974339	-0.138348	0.0312789	5.01015	0.907251	-0.111018	0.0384941	6.24355	0.806157	-0.112809	0.0493458	6.14441	0.723231
HPS6	-0.40598	0.0393405	1.70734	0.981566	-0.427094	0.0515964	1.62294	0.971639	-0.54981	0.0366352	1.2607	0.991198	-0.534492	0.0525916	1.29683	0.981004	-0.322823	0.0476288	2.14714	0.958281	-0.320874	0.0397902	2.16019	0.970163	-0.37561	0.0252574	1.84539	0.991038	-0.459932	0.0148351	1.50707	0.997924
PPRC1	-0.179866	0.068924	3.85369	0.772989	-0.200058	0.0597882	3.46474	0.848444	-0.205145	0.0252785	3.37881	0.970528	-0.253067	0.0474398	2.73899	0.934333	-0.224935	0.0326979	3.08154	0.959451	-0.194011	0.0526676	3.57272	0.871544	-0.137156	0.0201179	5.05373	0.958746	-0.302894	0.0287619	2.28841	0.982286
SUFU	-0.157568	0.0298671	4.39905	0.932958	-0.121402	0.0298787	5.7095	0.891947	-0.140707	0.0132657	4.92616	0.982533	-0.103467	0.0284419	6.69921	0.868713	-0.117015	0.00284831	5.92356	0.998816	-0.0854181	0.0335104	8.11475	0.764634	-0.0397869	0.00254981	17.4215	0.991853	-0.152086	0.0376983	4.5576	0.890564
WBP1L	-0.127277	0.0441489	5.44598	0.806034	-0.128966	0.0338457	5.37465	0.878929	-0.151754	0.0250085	4.56756	0.948483	-0.121428	0.0282654	5.70828	0.902228	-0.125352	0.0287147	5.5296	0.90502	-0.106769	0.041662	6.49203	0.766563	-0.102436	0.0267795	6.76666	0.879749	-0.144158	0.0365962	4.80825	0.885825
TAF5	-0.108449	0.0375395	6.39147	0.806686	-0.109565	0.0313568	6.32636	0.859244	-0.156471	0.00690536	4.42988	0.99612	-0.142966	0.0244517	4.84832	0.94473	-0.14261	0.0248141	4.86043	0.942905	-0.110794	0.0359019	6.25618	0.826442	-0.108902	0.0192563	6.36486	0.941148	-0.150974	0.0293909	4.59117	0.929544
ITPRIP	-0.285203	0.114874	2.43036	0.755022	-0.323876	0.0704844	2.14017	0.913472	-0.334299	0.0674778	2.07343	0.924654	-0.321581	0.0686944	2.15544	0.91637	-0.239475	0.065618	2.89445	0.869443	-0.196877	0.0669949	3.52072	0.811957	-0.25625	0.0713428	2.70496	0.865782	-0.324091	0.0823263	2.13874	0.885697
CCDC186	-0.105954	0.0600501	6.54196	0.608856	-0.090086	0.060583	7.69428	0.525068	-0.143379	0.0195433	4.83436	0.964173	-0.139167	0.0259087	4.98069	0.935175	-0.127736	0.0262568	5.4264	0.922079	-0.0914016	0.0447391	7.58353	0.676051	-0.105754	0.0146333	6.55434	0.963119	-0.173741	0.0225634	3.98955	0.967369
CUZD1	-0.214185	0.116175	3.2362	0.629564	-0.204868	0.0812125	3.38338	0.760868	-0.167507	0.0853808	4.13801	0.658061	-0.309842	0.102975	2.2371	0.819061	-0.284895	0.0183668	2.43299	0.991756	-0.201501	0.0796691	3.43992	0.761819	-0.184695	0.0682996	3.75294	0.785238	-0.144	0.0772711	4.81352	0.634562
CHST15	-0.0965094	0.044683	7.18217	0.699927	-0.13815	0.0235941	5.01736	0.94488	-0.147233	0.0113641	4.70784	0.988225	-0.177158	0.0323374	3.91259	0.937526	-0.133493	0.0351343	5.19237	0.878318	-0.151853	0.0335784	4.56459	0.910919	-0.0513727	0.0126638	13.4925	0.891638	-0.149445	0.026638	4.63815	0.940253
FAM53B	-0.102478	0.0627704	6.76388	0.571305	-0.0862963	0.0387007	8.03218	0.713146	-0.128449	0.024275	5.39629	0.933331	-0.128917	0.0140693	5.37671	0.976733	-0.132379	0.0264936	5.23607	0.925834	-0.12306	0.0476189	5.63258	0.769545	-0.0667772	0.0126008	10.38	0.93352	-0.146829	0.0367593	4.72079	0.888608
ABRAXAS2	-0.0750523	0.0505202	9.23552	0.5246	-0.0871844	0.0229643	7.95036	0.878149	-0.101477	0.012594	6.83058	0.970116	-0.0902302	0.0148959	7.68198	0.948309	-0.0864334	0.027541	8.01944	0.831213	-0.0781782	0.0334432	8.86624	0.732067	-0.0530239	0.00870606	13.0724	0.948841	-0.101383	0.0171832	6.83694	0.945669
DHX32	-0.071219	0.0287888	9.73262	0.753692	-0.058674	0.0359913	11.8135	0.570598	-0.0994692	0.00798258	6.96846	0.987283	-0.0893565	0.0175707	7.7571	0.928219	-0.0991367	0.0310811	6.99183	0.835711	-0.0684043	0.0363326	10.1331	0.639292	-0.060897	0.0130461	11.3823	0.915927	-0.0990399	0.0188336	6.99867	0.932555
PWWP2B	-0.137294	0.0760594	5.04864	0.619652	-0.167113	0.0466747	4.14777	0.865039	-0.236773	0.0575554	2.92748	0.894311	-0.232103	0.0342038	2.98637	0.958375	-0.186352	0.0469755	3.71956	0.887242	-0.186243	0.0596746	3.72174	0.829649	-0.138485	0.0252787	5.00521	0.937523	-0.214555	0.0496728	3.23063	0.90318
KMT5B	-0.0814218	0.0549294	8.51304	0.523493	-0.109336	0.052213	6.33958	0.686767	-0.0968701	0.026984	7.15543	0.865658	-0.109523	0.0411471	6.32881	0.779852	-0.115907	0.033583	5.98022	0.856238	-0.124334	0.0376053	5.57487	0.84534	-0.133648	0.0303895	5.18638	0.906283	-0.153427	0.0268957	4.51777	0.942099
EMSY	-0.114171	0.0516164	6.07112	0.709833	-0.0807537	0.0548246	8.58347	0.520334	-0.0718463	0.0300105	9.64763	0.741315	-0.0711756	0.0404129	9.73855	0.607986	-0.0988527	0.016719	7.01192	0.945885	-0.0661986	0.042211	10.4707	0.551519	-0.0507704	0.0306255	13.6526	0.578792	-0.146225	0.0407877	4.74027	0.865342
BDNF	-0.233293	0.0575457	2.97114	0.891512	-0.25582	0.0476356	2.70951	0.935151	-0.277644	0.0414073	2.49653	0.95741	-0.340503	0.0122519	2.03566	0.997417	-0.213129	0.0489058	3.25225	0.904724	-0.198353	0.0491444	3.49451	0.890653	-0.263807	0.0163053	2.62748	0.992418	-0.302155	0.0235206	2.29401	0.988026
FRMD8	-0.167878	0.0755213	4.12888	0.711873	-0.196563	0.0465224	3.52634	0.899253	-0.1895	0.0130932	3.65777	0.990543	-0.194704	0.0328085	3.56001	0.946264	-0.205404	0.0406615	3.37455	0.927321	-0.167779	0.043679	4.13132	0.88063	-0.140216	0.0156142	4.94344	0.975799	-0.177457	0.0464943	3.90599	0.879283
RNF169	-0.154764	0.0589739	4.47874	0.774948	-0.149299	0.0496165	4.64266	0.819078	-0.195297	0.0133764	3.5492	0.990705	-0.211592	0.0181933	3.27586	0.985429	-0.192466	0.0505111	3.6014	0.878927	-0.147222	0.0474312	4.70819	0.828093	-0.159335	0.017605	4.35026	0.976166	-0.256111	0.0159532	2.70644	0.9923
UBASH3B	-0.102597	0.0296579	6.75602	0.856806	-0.0528024	0.0277288	13.1272	0.644518	-0.0863339	0.0115642	8.02868	0.965359	-0.0519611	0.0200331	13.3397	0.770841	-0.13937	0.0212912	4.97342	0.955406	-0.112486	0.0184918	6.16209	0.948722	-0.0255703	0.00756275	27.1075	0.851099	-0.0924407	0.0235477	7.49829	0.88513
BET1L	-0.168591	0.0876209	4.11141	0.649256	-0.21751	0.0217229	3.18673	0.980442	-0.186165	0.0605602	3.72329	0.825324	-0.254112	0.0323662	2.72772	0.968574	-0.210489	0.0556096	3.29304	0.877504	-0.176726	0.0492995	3.92215	0.865324	-0.202342	0.0682876	3.42563	0.814468	-0.269231	0.0561834	2.57454	0.919883
RASSF7	-0.15531	0.0340943	4.46301	0.912091	-0.144888	0.0321658	4.78401	0.910273	-0.221681	0.0068666	3.12677	0.998085	-0.17962	0.0107615	3.85896	0.992872	-0.189023	0.0227708	3.667	0.971795	-0.168765	0.0341953	4.10718	0.92412	-0.141292	0.0345205	4.90579	0.893348	-0.17189	0.0326162	4.03251	0.932827
PHRF1	-0.127894	0.0297881	5.4197	0.902123	-0.0959617	0.0500989	7.22316	0.647199	-0.177746	0.0113701	3.89966	0.991882	-0.180878	0.0327447	3.83212	0.938487	-0.16019	0.0249048	4.32704	0.953887	-0.151215	0.0478726	4.58386	0.833018	-0.0927969	0.0145889	7.46951	0.952897	-0.176463	0.0154621	3.92801	0.984877
TOLLIP	-0.0893398	0.043818	7.75855	0.675169	-0.101267	0.0121016	6.84475	0.972232	-0.0824266	0.00427535	8.40926	0.994648	-0.0968194	0.0345728	7.15918	0.7968	-0.134023	0.0132316	5.17184	0.980879	-0.113773	0.0501217	6.09239	0.72038	-0.0541163	0.0213649	12.8085	0.762353	-0.0989212	0.0392901	7.00706	0.76016
MOB2	-0.126337	0.0259604	5.48651	0.922127	-0.169649	0.0235362	4.08576	0.962933	-0.201279	0.036309	3.44371	0.938895	-0.214654	0.0275359	3.22914	0.968137	-0.184075	0.0218225	3.76557	0.972659	-0.169452	0.0502818	4.09052	0.850269	-0.182793	0.0172347	3.79197	0.982531	-0.166762	0.023131	4.15651	0.962947
DUSP8	-0.172433	0.104398	4.0198	0.576996	-0.238924	0.0518846	2.90112	0.913813	-0.250906	0.054829	2.76258	0.912821	-0.278509	0.0339088	2.48878	0.971207	-0.19424	0.0610076	3.56851	0.835214	-0.141348	0.0416076	4.90385	0.852297	-0.117253	0.0705982	5.91155	0.579693	-0.297136	0.0333634	2.33276	0.975405
TSSC4	-0.150168	0.0224342	4.61581	0.95727	-0.156332	0.0268992	4.43383	0.944098	-0.198641	0.0100768	3.48945	0.99488	-0.21197	0.0240395	3.27003	0.974921	-0.162507	0.0316824	4.26534	0.929351	-0.16078	0.0252592	4.31116	0.952959	-0.147822	0.0135756	4.68908	0.983411	-0.178777	0.0299759	3.87715	0.946766
TRIM21	-0.0839323	0.0401022	8.25841	0.686544	-0.103671	0.0249715	6.686	0.896026	-0.07661	0.041017	9.04774	0.635605	-0.0737207	0.0245055	9.40234	0.819006	-0.0920417	0.0249292	7.5308	0.872055	-0.0911321	0.0329675	7.60596	0.792561	-0.0967977	0.0255534	7.16078	0.877671	-0.094173	0.024463	7.36036	0.88109
TRIM68	-0.145391	0.0575147	4.76746	0.761629	-0.15159	0.0440605	4.57251	0.85546	-0.202529	0.0163674	3.42245	0.987106	-0.169141	0.0426881	4.09806	0.887002	-0.186509	0.0290403	3.71643	0.953754	-0.12532	0.0464574	5.53102	0.784404	-0.171747	0.0474143	4.03586	0.867732	-0.204024	0.0139499	3.39739	0.990737
FAM160A2	-0.172248	0.0391996	4.02411	0.90614	-0.131794	0.045151	5.25933	0.809891	-0.189654	0.0182319	3.6548	0.981852	-0.181498	0.0258465	3.81904	0.961022	-0.133327	0.0250421	5.19886	0.934094	-0.132745	0.0421429	5.22165	0.832239	-0.13971	0.02299	4.96134	0.948625	-0.190701	0.0256888	3.63473	0.964979
RRP8	-0.168124	0.0488345	4.12284	0.85562	-0.156124	0.0561208	4.43972	0.794643	-0.263605	0.0103324	2.62949	0.996937	-0.229203	0.0364392	3.02416	0.951882	-0.190337	0.0429186	3.64169	0.907697	-0.166541	0.0400248	4.16202	0.896445	-0.215753	0.00245075	3.21269	0.999742	-0.23869	0.0252973	2.90397	0.978028
MRPL17	-0.0293149	0.0123882	23.6449	0.736828	-0.0617285	0.0159418	11.229	0.882307	-0.0693465	0.00472211	9.99542	0.990812	-0.0531721	0.00736729	13.0359	0.963024	-0.0655117	0.0283092	10.5805	0.728086	-0.0503366	0.0172505	13.7703	0.809788	-0.0742194	0.0201976	9.33916	0.870994	-0.0508402	0.0152189	13.6338	0.84802
PPFIBP2	-0.0948361	0.034103	7.30889	0.794519	-0.0778296	0.042454	8.90596	0.626927	-0.132314	0.00523327	5.23865	0.996881	-0.0999002	0.0149002	6.9384	0.957403	-0.106266	0.0214689	6.52277	0.924528	-0.0960573	0.0448214	7.21598	0.696645	-0.0707403	0.0227823	9.79847	0.828199	-0.159257	0.0329985	4.35239	0.920923
WEE1	-0.200963	0.0673497	3.44913	0.816572	-0.201565	0.0663069	3.43882	0.822078	-0.264344	0.02799	2.62214	0.978069	-0.283633	0.0377931	2.44382	0.965708	-0.226366	0.0568494	3.06206	0.887988	-0.186012	0.0538134	3.72636	0.856612	-0.166918	0.0355132	4.15262	0.916983	-0.289023	0.0553294	2.39825	0.93171
AC026250.1	-0.230998	0.084963	3.00066	0.787051	-0.218503	0.0921206	3.17225	0.73774	-0.133171	0.0618828	5.20493	0.698389	-0.145228	0.0683476	4.77283	0.693013	-0.214403	0.0398573	3.23291	0.935351	-0.227865	0.074592	3.04192	0.823507	-0.18903	0.0446161	3.66686	0.899752	-0.112742	0.0781668	6.14811	0.509839
ZBED5	-0.245462	0.114665	2.82385	0.696166	-0.316054	0.0768841	2.19313	0.894172	-0.346205	0.0427696	2.00213	0.970381	-0.383313	0.0620913	1.80831	0.950138	-0.3532	0.0616693	1.96248	0.942533	-0.291266	0.0414034	2.37978	0.961157	-0.351762	0.0519084	1.9705	0.958266	-0.412612	0.0472278	1.6799	0.974467
LINC00958	-0.135079	0.0525627	5.13142	0.767556	-0.124302	0.0504846	5.57631	0.751933	-0.160844	0.0228713	4.30943	0.961133	-0.160574	0.0379935	4.31668	0.899306	-0.15518	0.0240379	4.46674	0.954207	-0.124809	0.04095	5.55366	0.822842	-0.12075	0.0178038	5.74035	0.958332	-0.165019	0.0335897	4.20041	0.923475
CYP2R1	-0.139866	0.055452	4.9558	0.760821	-0.157031	0.0432461	4.41407	0.868291	-0.193207	0.0249861	3.58758	0.967634	-0.195063	0.0122764	3.55345	0.992141	-0.162387	0.0422222	4.26848	0.880895	-0.178673	0.0273218	3.87941	0.955323	-0.168752	0.0484954	4.1075	0.858243	-0.210108	0.023073	3.299	0.976449
E2F8	-0.176398	0.0520614	3.92946	0.851635	-0.173314	0.0705546	3.99938	0.751062	-0.118721	0.0121135	5.83844	0.979603	-0.193007	0.0344727	3.5913	0.940025	-0.148551	0.0476446	4.66604	0.829371	-0.160184	0.0394438	4.32719	0.891847	-0.148578	0.0615295	4.66521	0.744604	-0.236921	0.0198311	2.92565	0.986181
FANCF	-0.231919	0.041083	2.98874	0.940947	-0.159735	0.0768525	4.33936	0.683544	-0.23162	0.0498747	2.99261	0.915136	-0.186579	0.0299485	3.71504	0.950996	-0.173084	0.019965	4.00468	0.974079	-0.162111	0.0400299	4.27576	0.891307	-0.238931	0.0548511	2.90103	0.904647	-0.235784	0.0366434	2.93975	0.953921
KIF18A	-0.0839922	0.0370076	8.25252	0.720322	-0.0744977	0.0289595	9.30428	0.767918	-0.122464	0.00413392	5.66001	0.997726	-0.108614	0.0232773	6.38174	0.915869	-0.112298	0.030141	6.17238	0.874066	-0.0777464	0.0366766	8.91549	0.691999	-0.0582688	0.00645296	11.8957	0.976058	-0.11896	0.0110661	5.82671	0.982988
ARL14EP	-0.105204	0.0327586	6.58862	0.837578	-0.0873553	0.0353719	7.93481	0.753057	-0.100984	0.0232376	6.86392	0.904239	-0.102194	0.0300146	6.78267	0.852862	-0.0898999	0.0317107	7.71021	0.800742	-0.083326	0.0339466	8.31849	0.750784	-0.114765	0.0157269	6.03971	0.963802	-0.103045	0.0272157	6.72668	0.877567
PAX6	-0.188348	0.0460105	3.68014	0.893376	-0.12595	0.0525844	5.50335	0.741501	-0.148597	0.0263363	4.66461	0.94089	-0.172733	0.0272034	4.01281	0.95274	-0.139306	0.0343444	4.97573	0.891612	-0.131605	0.0387665	5.26688	0.852123	-0.175202	0.0233323	3.95627	0.965745	-0.216933	0.0424025	3.19521	0.929012
DEPDC7	-0.0994445	0.0178768	6.97019	0.939292	-0.0562367	0.0384883	12.3255	0.516315	-0.128927	0.0124399	5.37628	0.98172	-0.0848539	0.0140005	8.16871	0.948364	-0.10207	0.0268488	6.7909	0.878439	-0.0697341	0.0292794	9.93986	0.739325	-0.0943332	0.0324675	7.34786	0.808461	-0.112661	0.0219998	6.15252	0.92914
NAT10	-0.0963354	0.0418742	7.19514	0.725754	-0.0952715	0.0327916	7.27549	0.80845	-0.0812877	0.0212033	8.52709	0.880222	-0.07694	0.0279843	9.00893	0.790777	-0.092476	0.027198	7.49543	0.852515	-0.0844129	0.0316532	8.21139	0.780506	-0.0797222	0.0215226	8.69454	0.872777	-0.100085	0.0277496	6.92556	0.866742
ABTB2	-0.116101	0.0463864	5.97018	0.758004	-0.128562	0.0285793	5.39152	0.910056	-0.173801	0.00827065	3.98816	0.995491	-0.172784	0.019226	4.01163	0.975836	-0.127929	0.0384682	5.4182	0.846856	-0.111621	0.0609642	6.20983	0.626329	-0.0878794	0.0164602	7.88748	0.934434	-0.17567	0.0171324	3.94573	0.981332
FJX1	-0.229263	0.0431748	3.02338	0.933769	-0.25155	0.0280222	2.7555	0.975782	-0.308962	0.0712671	2.24347	0.903821	-0.276006	0.0394674	2.51135	0.960712	-0.194892	0.0327912	3.55656	0.946416	-0.160924	0.0313708	4.30729	0.929364	-0.1624	0.0247716	4.26815	0.955535	-0.23122	0.0216512	2.99778	0.982766
TRAF6	-0.228378	0.0691345	3.03509	0.845109	-0.266329	0.0640999	2.6026	0.896175	-0.244375	0.022471	2.83641	0.983371	-0.258441	0.03664	2.68203	0.961354	-0.250745	0.0404874	2.76435	0.95044	-0.254744	0.0644631	2.72096	0.886471	-0.230766	0.0153559	3.00368	0.991222	-0.325668	0.0537632	2.12838	0.948311
SLC35C1	-0.177981	0.0346618	3.89449	0.929493	-0.152189	0.0392903	4.55453	0.882378	-0.197518	0.0260958	3.50929	0.966267	-0.166249	0.0224589	4.16933	0.964786	-0.162545	0.0298084	4.26433	0.936979	-0.132586	0.0401104	5.22792	0.845279	-0.0683508	0.0424834	10.141	0.564128	-0.161087	0.0300255	4.30294	0.93503
AMBRA1	-0.10346	0.0445552	6.69964	0.729438	-0.126275	0.0302278	5.4892	0.897178	-0.152273	0.0121008	4.55199	0.987527	-0.170456	0.0315825	4.06644	0.935752	-0.125697	0.0273773	5.51443	0.913344	-0.117683	0.0449212	5.88993	0.774348	-0.109382	0.00755489	6.33693	0.990549	-0.16416	0.02466	4.22239	0.956817
HARBI1	-0.237003	0.0819587	2.92464	0.806989	-0.334843	0.0643905	2.07006	0.931134	-0.471729	0.0647869	1.46938	0.963647	-0.280758	0.102866	2.46884	0.788345	-0.335893	0.0490249	2.0636	0.959136	-0.239348	0.03499	2.89599	0.95901	-0.420506	0.110778	1.64837	0.878116	-0.372259	0.0765517	1.862	0.922019
ZNF408	-0.342159	0.141766	2.0258	0.744417	-0.32772	0.113059	2.11506	0.807733	-0.370601	0.116965	1.87033	0.833878	-0.420861	0.117384	1.64697	0.865361	-0.378844	0.12799	1.82964	0.814148	-0.283267	0.125754	2.44697	0.717275	-0.34457	0.0676602	2.01163	0.928405	-0.417743	0.107405	1.65927	0.883229
KBTBD4	-0.118406	0.04372	5.85398	0.785748	-0.0976429	0.0227304	7.0988	0.902215	-0.122655	0.00700668	5.6512	0.993516	-0.111249	0.0224246	6.23058	0.924845	-0.143775	0.0205816	4.82105	0.960629	-0.115046	0.027982	6.02497	0.894201	-0.0917309	0.00406288	7.55631	0.996092	-0.107678	0.0268253	6.43723	0.889579
TNKS1BP1	-0.122825	0.0551261	5.64336	0.712822	-0.15759	0.0272772	4.39843	0.943467	-0.147816	0.0153925	4.68926	0.978773	-0.121446	0.0333173	5.70746	0.869169	-0.132983	0.019223	5.2123	0.959886	-0.120635	0.0427765	5.74583	0.799057	-0.128254	0.0111432	5.40451	0.985127	-0.146485	0.0209852	4.73188	0.960572
TIMM10	-0.0414491	0.0136323	16.7229	0.822137	-0.0692307	0.0168518	10.0121	0.894053	-0.0748739	0.0112937	9.25753	0.956477	-0.0574864	0.00699097	12.0576	0.971271	-0.0666846	0.0248539	10.3944	0.782581	-0.0581793	0.017718	11.914	0.843532	-0.0818909	0.0224846	8.46428	0.86898	-0.0476459	0.0262338	14.5479	0.622541
CLP1	-0.331236	0.0238446	2.09261	0.989742	-0.341429	0.0339467	2.03013	0.980613	-0.381911	0.0197981	1.81494	0.994654	-0.375211	0.0555588	1.84735	0.957991	-0.304014	0.026614	2.27998	0.984904	-0.250633	0.0281796	2.76559	0.975341	-0.32785	0.0228164	2.11422	0.990406	-0.329282	0.0255383	2.10503	0.988113
FAM111B	-0.0890278	0.0352755	7.78574	0.761037	-0.0730338	0.0392255	9.49078	0.634146	-0.0855583	0.0134801	8.10146	0.952701	-0.0726402	0.0238765	9.5422	0.822314	-0.115613	0.0168851	5.99543	0.959085	-0.09356	0.0369504	7.40858	0.762223	-0.0570954	0.0121111	12.1402	0.91744	-0.0941704	0.020906	7.36056	0.910275
DTX4	-0.129767	0.0571572	5.34146	0.720457	-0.1025	0.0392266	6.76242	0.773445	-0.157649	0.0135052	4.39677	0.985535	-0.153787	0.0352673	4.50718	0.90483	-0.156748	0.0242318	4.42204	0.954384	-0.139439	0.0347234	4.97097	0.889661	-0.0670681	0.0156091	10.335	0.902257	-0.142178	0.0255271	4.8752	0.939434
STX3	-0.141107	0.0599589	4.91223	0.734693	-0.141293	0.03864	4.90575	0.869885	-0.154643	0.0147072	4.48224	0.982232	-0.172452	0.0472083	4.01935	0.86966	-0.168331	0.0390036	4.11777	0.903035	-0.15943	0.0322818	4.34766	0.924216	-0.169039	0.0653399	4.10051	0.769929	-0.212084	0.0287282	3.26827	0.964602
VPS37C	-0.133348	0.0602413	5.19802	0.710141	-0.0991506	0.0373528	6.99085	0.778909	-0.160593	0.0225679	4.31618	0.962004	-0.164606	0.025549	4.21096	0.954032	-0.157986	0.0384699	4.38739	0.893986	-0.126049	0.0231625	5.49904	0.936738	-0.0506494	0.0133446	13.6852	0.878092	-0.158103	0.0369237	4.38415	0.901645
TMEM138	-0.0963504	0.0420679	7.19402	0.723975	-0.10544	0.0250268	6.57386	0.898735	-0.119952	0.0209957	5.77853	0.942264	-0.121488	0.0281483	5.70548	0.903044	-0.160426	0.0323864	4.32066	0.924634	-0.0992141	0.0278829	6.98638	0.863585	-0.0723611	0.0355199	9.579	0.674806	-0.128598	0.0290441	5.39004	0.907426
CPSF7	-0.141415	0.0518601	4.90151	0.78804	-0.133089	0.0437073	5.20813	0.822571	-0.149777	0.00647916	4.62786	0.996271	-0.149505	0.0292528	4.63628	0.928877	-0.14936	0.0317655	4.64079	0.917041	-0.134251	0.045749	5.16307	0.811523	-0.0631547	0.0235181	10.9754	0.782873	-0.201245	0.0253931	3.4443	0.96914
SDHAF2	-0.0945715	0.0295751	7.32935	0.836402	-0.123208	0.0193062	5.62582	0.953191	-0.103967	0.00522053	6.66702	0.994982	-0.0751867	0.012754	9.21901	0.945582	-0.106384	0.0335117	6.51553	0.834404	-0.0815668	0.0312702	8.49791	0.772831	-0.0500076	0.0230451	13.8608	0.701886	-0.0820187	0.0229306	8.45109	0.864806
FEN1	-0.0569783	0.0239654	12.1651	0.738652	-0.064951	0.0236866	10.6719	0.789896	-0.0695415	0.0163262	9.96738	0.900712	-0.0655826	0.0192621	10.5691	0.852857	-0.0726368	0.0221749	9.54265	0.842888	-0.0706869	0.0278106	9.80588	0.763603	-0.0696565	0.0158003	9.95093	0.906696	-0.0669704	0.0218223	10.3501	0.82484
TUT1	-0.16977	0.0325132	4.08285	0.931659	-0.111918	0.0291663	6.19334	0.880415	-0.184205	0.0138301	3.7629	0.988852	-0.153841	0.0304394	4.50561	0.927386	-0.17175	0.0433608	4.0358	0.886936	-0.13691	0.0279523	5.06278	0.923048	-0.105898	0.0540817	6.54544	0.657192	-0.20486	0.0161528	3.38351	0.987719
INTS5	-0.202134	0.0414285	3.42914	0.922498	-0.214232	0.034621	3.23549	0.950361	-0.247801	0.0140708	2.79719	0.993593	-0.243972	0.0203435	2.84109	0.986285	-0.178864	0.0195754	3.87527	0.976605	-0.176006	0.0430247	3.93819	0.893247	-0.154608	0.0106725	4.48327	0.99056	-0.231219	0.0232238	2.99779	0.980222
UQCC3	-0.0232375	0.0107598	29.8288	0.699886	-0.051619	0.0201347	13.4281	0.766695	-0.067273	0.0119342	10.3035	0.940786	-0.0714163	0.0126947	9.70573	0.940562	-0.0884997	0.0344108	7.8322	0.767832	-0.066892	0.0208477	10.3622	0.837334	-0.0672084	0.0142915	10.3134	0.917064	-0.0581605	0.0272734	11.9178	0.694542
TTC9C	-0.0758143	0.0254952	9.14269	0.815545	-0.0691554	0.0235016	10.023	0.812362	-0.104017	0.00687637	6.66382	0.991335	-0.102988	0.0311462	6.73034	0.845365	-0.106733	0.0332311	6.4942	0.837609	-0.0747088	0.0281468	9.27798	0.778886	-0.0381183	0.0208428	18.1841	0.625797	-0.0924204	0.0360861	7.49993	0.766336
ZBTB3	-0.375493	0.14117	1.84597	0.779612	-0.401069	0.0965354	1.72825	0.896163	-0.41558	0.113951	1.66791	0.869286	-0.44112	0.092551	1.57133	0.919084	-0.481823	0.0526631	1.43859	0.976665	-0.439234	0.0413674	1.57808	0.982569	-0.43077	0.0531963	1.60909	0.970403	-0.479863	0.0792756	1.44447	0.94824
TAF6L	-0.0632666	0.020952	10.956	0.820111	-0.0589198	0.0146866	11.7643	0.889469	-0.118973	0.0340468	5.82611	0.859261	-0.0858438	0.018413	8.07452	0.915738	-0.0776705	0.025173	8.9242	0.82639	-0.0852357	0.0484543	8.13212	0.607413	-0.0815783	0.0294456	8.49671	0.793293	-0.0820175	0.0210581	8.45121	0.883515
TMEM223	-0.0901952	0.00390666	7.68496	0.996262	-0.125102	0.040097	5.54066	0.829559	-0.146135	0.0201181	4.74318	0.96348	-0.124324	0.00558536	5.57533	0.99598	-0.114803	0.0353139	6.03772	0.840872	-0.104293	0.00499576	6.64614	0.995432	-0.0680446	0.00139085	10.1867	0.999165	-0.103919	0.0154183	6.67006	0.95783
STX5	-0.0796602	0.0286563	8.70129	0.794398	-0.0554446	0.0255627	12.5016	0.701688	-0.0746934	0.0304683	9.2799	0.750309	-0.0685499	0.0218986	10.1116	0.830494	-0.069953	0.0297072	9.90876	0.734918	-0.0519218	0.0304991	13.3498	0.591685	-0.0298632	0.0107366	23.2107	0.794585	-0.0749196	0.0180813	9.25188	0.895662
WDR74	-0.0748751	0.0233165	9.25738	0.837558	-0.0716619	0.0248725	9.67246	0.805846	-0.130844	0.0139734	5.2975	0.977699	-0.109763	0.0131695	6.31495	0.972015	-0.106211	0.0263315	6.52611	0.890532	-0.0955274	0.0226454	7.256	0.898964	-0.111216	0.0146614	6.23246	0.96641	-0.115967	0.0214149	5.97712	0.936153
SAC3D1	-0.109934	0.00991745	6.30512	0.983984	-0.112134	0.0300273	6.18144	0.874574	-0.16661	0.0120997	4.1603	0.989562	-0.147809	0.026506	4.68948	0.939571	-0.13025	0.0392592	5.32165	0.846239	-0.133861	0.0366726	5.17812	0.869483	-0.143759	0.0180916	4.82159	0.969298	-0.157458	0.0224903	4.40211	0.960797
ZNHIT2	-0.305083	0.0350626	2.272	0.974263	-0.276274	0.0442487	2.50892	0.9512	-0.41078	0.0129695	1.68739	0.99801	-0.337033	0.0209959	2.05662	0.992298	-0.288318	0.0784343	2.4041	0.871071	-0.294466	0.0258394	2.35391	0.984833	-0.336908	0.0178564	2.05738	0.994413	-0.294893	0.0704383	2.3505	0.897579
CDC42EP2	-0.372274	0.100396	1.86193	0.873013	-0.357321	0.0984654	1.93984	0.868151	-0.41676	0.0605572	1.66318	0.959484	-0.454208	0.107522	1.52606	0.899219	-0.378686	0.10331	1.8304	0.870434	-0.356264	0.067621	1.9456	0.93279	-0.320886	0.0459813	2.16011	0.960553	-0.522751	0.0867084	1.32596	0.947844
DPF2	-0.0998241	0.0517535	6.94368	0.650375	-0.0773192	0.0490633	8.96475	0.553918	-0.132321	0.00412369	5.2384	0.998061	-0.132441	0.0232769	5.23362	0.941817	-0.124219	0.0212633	5.58003	0.944642	-0.120917	0.0447175	5.73243	0.785216	-0.0593053	0.0159473	11.6878	0.873655	-0.148135	0.0222002	4.67917	0.957012
AP5B1	-0.193869	0.0476799	3.57534	0.892083	-0.173688	0.0480098	3.99075	0.867447	-0.261683	0.0148961	2.6488	0.993561	-0.240758	0.0391164	2.87902	0.949853	-0.176122	0.0427562	3.93561	0.894559	-0.144667	0.042503	4.79134	0.852779	-0.132735	0.0168679	5.22203	0.968712	-0.261129	0.0290783	2.65442	0.9758
CCDC85B	-0.0497169	0.0133839	13.9419	0.873409	-0.105632	0.032039	6.56193	0.8446	-0.0936946	0.0120316	7.39794	0.968073	-0.0659561	0.0118368	10.5092	0.939483	-0.0788324	0.027103	8.79267	0.808797	-0.0699404	0.0132675	9.91055	0.932862	-0.0498983	0.011743	13.8912	0.900278	-0.0597693	0.0250059	11.5971	0.740701
EIF1AD	-0.157892	0.0695619	4.39	0.720359	-0.229639	0.0513991	3.01842	0.908929	-0.217131	0.038239	3.1923	0.941593	-0.267039	0.0437674	2.59568	0.949014	-0.184649	0.0677465	3.75387	0.787884	-0.191015	0.0455045	3.62876	0.898068	-0.196598	0.020844	3.5257	0.978012	-0.264405	0.0623263	2.62153	0.899985
RBM4B	-0.098675	0.0386023	7.02454	0.765647	-0.074045	0.0288508	9.36116	0.767085	-0.102088	0.00305932	6.78972	0.998207	-0.110815	0.0248709	6.25498	0.908477	-0.107949	0.0161857	6.42106	0.956972	-0.0927888	0.0254418	7.47016	0.869293	-0.0770724	0.0127341	8.99346	0.948229	-0.101193	0.0203841	6.84972	0.924938
LRFN4	-0.0721593	0.0324613	9.60579	0.711875	-0.0772192	0.0345673	8.97636	0.713886	-0.12412	0.0092889	5.58448	0.988923	-0.0985123	0.0237844	7.03615	0.89559	-0.108149	0.0249888	6.4092	0.903524	-0.0927997	0.0385394	7.46928	0.743526	-0.0347332	0.00257443	19.9563	0.989132	-0.103195	0.0272163	6.71685	0.877876
C11orf86	-0.418563	0.0175858	1.65602	0.996482	-0.419228	0.0567614	1.65339	0.964633	-0.518378	0.0175027	1.33715	0.997725	-0.468234	0.0385557	1.48034	0.986621	-0.416512	0.0632238	1.66417	0.955948	-0.386015	0.0286874	1.79565	0.989075	-0.478433	0.00356593	1.44879	0.999889	-0.454103	0.0214542	1.52641	0.995556
SYT12	-0.0562625	0.0382456	12.3199	0.519704	-0.102512	0.0180677	6.7616	0.941507	-0.0803735	0.0117737	8.62407	0.958849	-0.0694565	0.0271132	9.97958	0.766421	-0.0883511	0.0228136	7.84537	0.88234	-0.0877667	0.0330681	7.89761	0.778868	-0.0937093	0.0223575	7.39678	0.897791	-0.0777839	0.0341609	8.9112	0.72163
KDM2A	-0.200582	0.09056	3.45569	0.710388	-0.194314	0.0710591	3.56715	0.788979	-0.20334	0.0176068	3.40881	0.985227	-0.208762	0.0441894	3.32027	0.917758	-0.226581	0.0413153	3.05916	0.937649	-0.199958	0.0455384	3.46646	0.906018	-0.184945	0.0332526	3.74786	0.939272	-0.257029	0.0507949	2.69677	0.927549
FADD	-0.391942	0.0381219	1.7685	0.981431	-0.432337	0.0766305	1.60326	0.940881	-0.497276	0.0875841	1.39389	0.941583	-0.507734	0.0521176	1.36518	0.979362	-0.368807	0.0610715	1.87943	0.94801	-0.379615	0.035373	1.82592	0.982931	-0.389032	0.0235136	1.78172	0.992747	-0.484737	0.0246228	1.42994	0.994866
RNF121	-0.0757979	0.043594	9.14468	0.601844	-0.143499	0.021205	4.83033	0.958155	-0.0880504	0.0183411	7.87216	0.92015	-0.0908206	0.0444762	7.63205	0.675839	-0.143713	0.0148793	4.82313	0.979011	-0.116272	0.0210838	5.96141	0.938296	-0.136279	0.00417345	5.08624	0.998128	-0.078034	0.0271588	8.88264	0.804984
P2RY6	-0.108164	0.0288355	6.4083	0.875548	-0.129759	0.0321342	5.34182	0.890744	-0.113101	0.0121724	6.12859	0.977358	-0.0957099	0.0345377	7.24217	0.793375	-0.14868	0.00957625	4.662	0.991771	-0.114364	0.0316044	6.06091	0.867499	-0.0805676	0.0158672	8.6033	0.928011	-0.112825	0.0274131	6.14356	0.894399
RELT	-0.156522	0.104474	4.42843	0.528812	-0.158469	0.0429549	4.37401	0.871879	-0.221635	0.0508269	3.12743	0.904828	-0.247132	0.0577895	2.80476	0.901418	-0.175953	0.0882877	3.93938	0.665096	-0.16277	0.0476065	4.25843	0.853909	-0.128852	0.0501189	5.37941	0.767702	-0.235473	0.055325	2.94363	0.900572
LIPT2	-0.192814	0.0793807	3.59491	0.746833	-0.157552	0.0638437	4.39947	0.752779	-0.24579	0.144805	2.82008	0.590257	-0.25368	0.0379622	2.73237	0.957132	-0.221916	0.0578372	3.12346	0.880396	-0.176816	0.0420898	3.92016	0.898207	-0.489948	0.0173553	1.41473	0.997497	-0.319146	0.0588112	2.17188	0.936403
POLD3	-0.060151	0.0367046	11.5235	0.573162	-0.0543972	0.020856	12.7423	0.772801	-0.0930091	0.0201035	7.45247	0.914546	-0.0914847	0.0207819	7.57665	0.906449	-0.092022	0.0279096	7.53241	0.844614	-0.0774432	0.0311939	8.95039	0.755007	-0.0536417	0.0161454	12.9218	0.846608	-0.101812	0.0175799	6.80813	0.943726
NEU3	-0.184461	0.0667919	3.7577	0.792253	-0.172454	0.042857	4.01932	0.890062	-0.21068	0.0153568	3.29004	0.989485	-0.235244	0.0250095	2.94651	0.977895	-0.196358	0.0298129	3.53001	0.955928	-0.15102	0.0382589	4.58978	0.886242	-0.20128	0.00524629	3.4437	0.998643	-0.239083	0.0216046	2.89919	0.983931
DGAT2	-0.0784286	0.0310405	8.83794	0.761449	-0.061598	0.0180984	11.2528	0.852766	-0.0876505	0.0180825	7.90808	0.921556	-0.066102	0.028353	10.486	0.731016	-0.116664	0.00998789	5.94137	0.985553	-0.0827569	0.0194036	8.3757	0.900943	-0.0464647	0.0292058	14.9177	0.558605	-0.0768116	0.0148526	9.02399	0.930424
THAP12	-0.0813866	0.0438311	8.51672	0.632879	-0.0845771	0.041599	8.19545	0.673933	-0.104325	0.013351	6.6441	0.968284	-0.114719	0.0237972	6.04212	0.920758	-0.105323	0.0220798	6.58117	0.919204	-0.0858534	0.0377862	8.07362	0.720762	-0.0694729	0.00669987	9.97724	0.981739	-0.110641	0.0179393	6.26486	0.950047
TSKU	-0.204729	0.0625487	3.38567	0.842684	-0.174511	0.0455304	3.97194	0.880173	-0.188398	0.0331969	3.67916	0.941534	-0.203984	0.0194324	3.39805	0.982173	-0.17355	0.025184	3.99394	0.959588	-0.139824	0.0415383	4.95729	0.849973	-0.0580546	0.0178666	11.9396	0.840741	-0.213244	0.0221823	3.25048	0.978817
KCTD21-AS1	-0.313424	0.0624907	2.21153	0.92635	-0.192626	0.0689611	3.59841	0.795966	-0.303494	0.0361567	2.28389	0.972397	-0.194503	0.0128629	3.56368	0.991329	-0.200108	0.00652645	3.46387	0.997877	-0.174714	0.0272042	3.96733	0.953753	-0.213424	0.0455391	3.24775	0.916542	-0.179581	0.0710568	3.85979	0.761542
KCTD21	-0.244297	0.0966603	2.83731	0.761554	-0.307502	0.0867678	2.25412	0.862635	-0.326568	0.0825397	2.12252	0.88671	-0.32436	0.0627699	2.13697	0.93032	-0.335805	0.0375699	2.06414	0.975577	-0.274019	0.0299478	2.52956	0.976668	-0.219599	0.0890195	3.15643	0.752641	-0.326879	0.0838285	2.1205	0.883756
RAB30	-0.135432	0.0546108	5.11805	0.754606	-0.100698	0.0602399	6.88343	0.582838	-0.125563	0.030543	5.52032	0.894182	-0.107098	0.0295106	6.47211	0.868165	-0.136767	0.0244444	5.06808	0.939948	-0.112553	0.0369653	6.15841	0.822553	-0.0871165	0.0236067	7.95656	0.871947	-0.155187	0.0214714	4.46653	0.963126
PCF11	-0.245038	0.0981716	2.82873	0.75699	-0.242093	0.0740558	2.86315	0.842355	-0.310379	0.0359973	2.23323	0.973803	-0.303499	0.0667366	2.28385	0.911823	-0.270443	0.0625668	2.56301	0.903305	-0.240613	0.0517377	2.88076	0.915356	-0.279788	0.0340338	2.4774	0.971257	-0.317847	0.0473956	2.18076	0.957423
EED	-0.0574174	0.0338359	12.0721	0.590129	-0.0872563	0.024365	7.9438	0.865094	-0.0916914	0.0112776	7.55957	0.970633	-0.109716	0.0230841	6.31767	0.918665	-0.116108	0.0359741	5.96985	0.838931	-0.0934545	0.0234762	7.41695	0.887936	-0.123964	0.0177499	5.59152	0.960611	-0.108714	0.0311894	6.37589	0.858651
FZD4	-0.202808	0.0297642	3.41776	0.958701	-0.189433	0.0539531	3.65907	0.860409	-0.215948	0.00449706	3.20979	0.999133	-0.226857	0.00738124	3.05544	0.997887	-0.17734	0.0395956	3.90859	0.909336	-0.14534	0.0356159	4.76913	0.892777	-0.182558	0.0164377	3.79685	0.984044	-0.206672	0.0280657	3.35386	0.964429
MED17	-0.0838063	0.0344239	8.27082	0.747697	-0.0893849	0.024629	7.75463	0.868173	-0.122816	0.0236691	5.64378	0.930855	-0.147559	0.0371378	4.69742	0.887559	-0.111334	0.033646	6.22585	0.845551	-0.109643	0.0409189	6.32186	0.78213	-0.148702	0.0177995	4.66132	0.972142	-0.149161	0.0372253	4.64697	0.889233
ANKRD49	-0.234647	0.080743	2.954	0.808528	-0.273597	0.0550606	2.53346	0.925069	-0.306924	0.0770728	2.25836	0.888008	-0.31987	0.0552343	2.16697	0.943721	-0.295311	0.0758808	2.34718	0.883354	-0.23131	0.0308055	2.99661	0.965742	-0.279477	0.0709297	2.48016	0.885878	-0.347956	0.0348623	1.99205	0.980318
KDM4D	-0.206308	0.0547538	3.35976	0.876523	-0.209414	0.0364593	3.30993	0.942843	-0.214445	0.0334162	3.23228	0.953685	-0.187175	0.0371238	3.70319	0.927063	-0.212257	0.0435961	3.2656	0.922192	-0.258781	0.08636	2.67851	0.817838	-0.155786	0.0145842	4.44937	0.982774	-0.24086	0.0438729	2.8778	0.937771
SRSF8	-0.0688857	0.0352544	10.0623	0.656237	-0.0546796	0.0258948	12.6765	0.690349	-0.0787943	0.0283294	8.79693	0.794576	-0.0778243	0.0143	8.90657	0.936745	-0.107878	0.0216184	6.4253	0.925653	-0.0688212	0.0324074	10.0717	0.692771	-0.0398701	0.0023753	17.3851	0.992951	-0.080769	0.0288775	8.58184	0.796395
MAML2	-0.183057	0.0660871	3.78651	0.793229	-0.135008	0.0374085	5.13413	0.866888	-0.128576	0.0437085	5.39094	0.812268	-0.147387	0.0698023	4.7029	0.690326	-0.147758	0.0509476	4.69111	0.807897	-0.102043	0.0474707	6.79272	0.697919	-0.0572343	0.0355467	12.1107	0.564504	-0.173919	0.0343322	3.98546	0.927699
JRKL	-0.153122	0.0518991	4.52678	0.813166	-0.143255	0.0497569	4.83854	0.805623	-0.204796	0.0305334	3.38457	0.957436	-0.187346	0.036582	3.69983	0.929146	-0.198519	0.0384515	3.49159	0.930204	-0.137785	0.0363105	5.03066	0.878042	-0.200292	0.0895584	3.46069	0.714353	-0.199303	0.0189272	3.47785	0.982282
BIRC3	-0.0955437	0.0522603	7.25477	0.625638	-0.0788175	0.0321167	8.79433	0.750704	-0.128405	0.062313	5.39815	0.679807	-0.117297	0.057066	5.90933	0.678712	-0.135623	0.0371985	5.11084	0.86922	-0.0932368	0.0386138	7.43427	0.744581	-0.152873	0.0164353	4.53414	0.977406	-0.159535	0.0468994	4.34481	0.852628
MSANTD4	-0.148321	0.0668254	4.67328	0.711247	-0.162032	0.0495131	4.27784	0.842635	-0.176706	0.0412576	3.92261	0.901691	-0.169763	0.0442312	4.08303	0.88046	-0.174516	0.0399575	3.97183	0.905102	-0.131961	0.0294209	5.25268	0.909574	-0.155526	0.0309333	4.45679	0.926683	-0.209325	0.0326617	3.31134	0.953568
NPAT	-0.158706	0.0546082	4.36749	0.808546	-0.131732	0.0522626	5.2618	0.760574	-0.158457	0.0171562	4.37435	0.977092	-0.189927	0.0358669	3.64954	0.933423	-0.174765	0.0171898	3.96617	0.981018	-0.141809	0.0290577	4.88788	0.922532	-0.115089	0.0146851	6.02272	0.968464	-0.190428	0.0313757	3.63995	0.948502
FDXACB1	-0.148331	0.0653448	4.67297	0.720389	-0.184679	0.0501024	3.75325	0.871687	-0.27422	0.0202456	2.5277	0.989216	-0.204506	0.044652	3.38938	0.912954	-0.246424	0.0369007	2.81283	0.957078	-0.181629	0.02152	3.81628	0.97269	-0.196538	0.0152322	3.52679	0.988129	-0.193741	0.0420564	3.57769	0.913874
C11orf57	-0.120137	0.0622277	5.76963	0.650791	-0.113976	0.0519738	6.08153	0.706272	-0.145621	0.0225611	4.75995	0.954192	-0.147099	0.0448038	4.7121	0.843497	-0.170473	0.0265977	4.06601	0.953574	-0.153875	0.03791	4.50461	0.891747	-0.122768	0.0321313	5.646	0.879508	-0.159119	0.039228	4.35614	0.891618
NNMT	-0.03385	0.0167527	20.477	0.671198	-0.0423108	0.0262707	16.3823	0.564644	-0.0754846	0.0158238	9.18264	0.919211	-0.056692	0.0129307	12.2265	0.905758	-0.0903856	0.0224173	7.66878	0.890451	-0.0684103	0.0191949	10.1322	0.863964	-0.0427847	0.0137688	16.2008	0.82841	-0.059585	0.0120752	11.6329	0.924096
RBM7	-0.103352	0.0543084	6.70669	0.644229	-0.056394	0.0392003	12.2912	0.508552	-0.0950824	0.0232375	7.28996	0.893291	-0.101251	0.0358066	6.84586	0.799919	-0.135987	0.0260161	5.09716	0.931791	-0.0811702	0.042899	8.53942	0.641586	-0.0906582	0.0231503	7.64572	0.88463	-0.131109	0.0359568	5.2868	0.869242
BUD13	-0.191959	0.0630727	3.61091	0.822422	-0.16674	0.0723698	4.15706	0.726342	-0.232984	0.00601649	2.97509	0.998668	-0.219679	0.0361365	3.15528	0.94866	-0.196271	0.0446157	3.53158	0.906334	-0.194943	0.0482708	3.55563	0.890769	-0.1943	0.0146163	3.5674	0.988809	-0.263347	0.0429989	2.63207	0.949379
PHLDB1	-0.0808166	0.0440787	8.57679	0.626975	-0.0664091	0.0261031	10.4375	0.763941	-0.104263	0.0211961	6.64809	0.923653	-0.0817224	0.0267009	8.48173	0.824063	-0.10915	0.0133674	6.35039	0.970877	-0.0896936	0.0398333	7.72795	0.717125	-0.0220963	0.0139483	31.3694	0.556497	-0.102141	0.0213021	6.78616	0.919972
H2AFX	-0.211098	0.0351858	3.28353	0.947361	-0.184718	0.0456587	3.75247	0.891109	-0.234997	0.036189	2.9496	0.954717	-0.229026	0.0294513	3.02651	0.967986	-0.211167	0.0503744	3.28246	0.897815	-0.193622	0.0335103	3.5799	0.943479	-0.177971	0.0413778	3.89473	0.902437	-0.206834	0.047974	3.35123	0.902856
HINFP	-0.133163	0.0328678	5.20527	0.891389	-0.145651	0.0352935	4.75896	0.894908	-0.163722	0.0159502	4.23368	0.981371	-0.165023	0.00952569	4.20031	0.99338	-0.137243	0.0469379	5.05051	0.810415	-0.142167	0.0503151	4.87557	0.799673	-0.108339	0.0323816	6.39798	0.848411	-0.153735	0.034308	4.5087	0.909419
HSPA8	-0.0644187	0.0300008	10.76	0.697456	-0.0708219	0.0213883	9.78719	0.845731	-0.0948279	0.0162815	7.30953	0.944324	-0.0626582	0.0186958	11.0623	0.848854	-0.113714	0.0198335	6.09551	0.942648	-0.0790158	0.0300796	8.77226	0.775294	-0.0515654	0.00436586	13.4421	0.985866	-0.0771709	0.0219765	8.98197	0.86044
GRAMD1B	-0.0926835	0.0545136	7.47864	0.591056	-0.0882617	0.0449209	7.85332	0.658735	-0.159567	0.0169169	4.34393	0.978015	-0.114757	0.0324724	6.04011	0.861966	-0.113401	0.0215207	6.11238	0.93281	-0.098954	0.0462176	7.00474	0.696237	-0.0608544	0.00815906	11.3903	0.965295	-0.155031	0.023933	4.47101	0.954505
ZNF202	-0.211318	0.108286	3.28011	0.655666	-0.189971	0.0896328	3.6487	0.691929	-0.325054	0.0200864	2.13241	0.992421	-0.340995	0.0620932	2.03272	0.937808	-0.28625	0.0358075	2.42147	0.969654	-0.257113	0.0750061	2.69589	0.85455	-0.2309	0.080595	3.00194	0.804073	-0.339998	0.057684	2.03868	0.945565
MSANTD2	-0.159337	0.0490224	4.3502	0.840819	-0.140992	0.038853	4.91621	0.868149	-0.131652	0.0658566	5.26499	0.666461	-0.213858	0.0346845	3.24115	0.950022	-0.221418	0.0124999	3.13049	0.993666	-0.169039	0.0432776	4.10053	0.884099	-0.148068	0.0653658	4.68129	0.719542	-0.257014	0.0526566	2.69692	0.922552
PUS3	-0.160543	0.0272939	4.31753	0.945352	-0.169413	0.0398944	4.09147	0.900165	-0.216888	0.00376178	3.19587	0.999399	-0.198071	0.0164891	3.4995	0.986329	-0.184838	0.0310452	3.75003	0.946593	-0.183654	0.0390177	3.77421	0.917202	-0.141739	0.0226236	4.89032	0.951517	-0.203218	0.0237132	3.41085	0.97349
GSEC	-0.127495	0.0425291	5.43666	0.817967	-0.15172	0.0166053	4.56859	0.976603	-0.215918	0.0203975	3.21023	0.982464	-0.179378	0.0590293	3.86418	0.821973	-0.187663	0.018089	3.69357	0.981757	-0.120484	0.0503094	5.75305	0.741445	-0.126952	0.0181199	5.45991	0.960851	-0.122045	0.0170754	5.67945	0.962325
PRDM10	-0.070586	0.0457125	9.8199	0.54383	-0.0531134	0.033096	13.0503	0.562887	-0.105974	0.00723422	6.54074	0.990766	-0.0923362	0.0254054	7.50678	0.868505	-0.0807541	0.00707355	8.58343	0.984887	-0.0909174	0.05742	7.62393	0.556253	-0.0428109	0.0259703	16.1909	0.576039	-0.128987	0.0451173	5.37379	0.803409
ST14	-0.225949	0.0352063	3.06771	0.953692	-0.192444	0.0340217	3.60181	0.94117	-0.204769	0.0627818	3.38502	0.841748	-0.210965	0.0326464	3.2856	0.954295	-0.225909	0.0550361	3.06825	0.893893	-0.168076	0.0343923	4.12401	0.922729	-0.200001	0.038458	3.46571	0.931142	-0.197126	0.0403228	3.51627	0.922778
ADAMTS15	-0.327496	0.0293484	2.1165	0.984192	-0.347266	0.10847	1.99601	0.836729	-0.430709	0.0537937	1.60932	0.969746	-0.480111	0.0204886	1.44372	0.996371	-0.292551	0.121796	2.36932	0.742581	-0.271562	0.0687061	2.55245	0.886508	-0.262972	0.0680558	2.63582	0.881874	-0.407242	0.0466786	1.70205	0.974397
KIAA1551	-0.194546	0.0771276	3.5629	0.760836	-0.191843	0.0505386	3.6131	0.878118	-0.246306	0.0219006	2.81417	0.984434	-0.244635	0.0687171	2.83339	0.863703	-0.227489	0.045524	3.04695	0.925847	-0.209465	0.0423203	3.30913	0.924522	-0.149403	0.056036	4.63944	0.780428	-0.271103	0.0457528	2.55677	0.946106
SLC11A2	-0.0510484	0.0327336	13.5782	0.548744	-0.0501684	0.0291505	13.8164	0.596927	-0.0559743	0.022117	12.3833	0.762049	-0.0574493	0.0332792	12.0654	0.598397	-0.0954054	0.0270012	7.26528	0.861924	-0.0615511	0.0378247	11.2613	0.569709	-0.0610387	0.0084459	11.3559	0.96312	-0.0723831	0.0241201	9.57609	0.818275
TBC1D30	-0.140395	0.0608401	4.93713	0.726964	-0.109224	0.0330394	6.34612	0.845306	-0.118452	0.0315095	5.85172	0.876022	-0.17069	0.010968	4.06086	0.99181	-0.11359	0.0501834	6.1022	0.719235	-0.113241	0.0422921	6.12097	0.781887	-0.110855	0.0193716	6.25273	0.942442	-0.187395	0.0275715	3.69885	0.958502
BTG1	-0.278666	0.0454543	2.48738	0.949476	-0.28267	0.053562	2.45215	0.933001	-0.348039	0.0407175	1.99158	0.973355	-0.356614	0.0362892	1.94369	0.97971	-0.237936	0.0551732	2.91316	0.902903	-0.192466	0.03772	3.60139	0.928662	-0.267647	0.00605759	2.58978	0.998977	-0.362761	0.00373166	1.91075	0.999788
PRDM4	-0.10821	0.0580282	6.40558	0.634864	-0.067372	0.039017	10.2884	0.598523	-0.12113	0.0152169	5.72232	0.969403	-0.0970314	0.0394686	7.14354	0.751366	-0.121666	0.0199557	5.69715	0.948942	-0.0972456	0.0384156	7.1278	0.762132	-0.0577335	0.0298658	12.006	0.651378	-0.137047	0.0308333	5.05772	0.908072
UBC	-0.333718	0.0402438	2.07705	0.971737	-0.351498	0.0802988	1.97198	0.905489	-0.412226	0.0275194	1.68147	0.991165	-0.41985	0.0535315	1.65094	0.968511	-0.331125	0.0549742	2.09331	0.947753	-0.288928	0.0298432	2.39903	0.979108	-0.318711	0.0193431	2.17484	0.992687	-0.412919	0.0307325	1.67865	0.989043
TEAD4	-0.0714992	0.0315193	9.69447	0.720114	-0.0736022	0.0248227	9.41748	0.814676	-0.115503	0.0202084	6.00114	0.94231	-0.094979	0.0179616	7.2979	0.933248	-0.112808	0.0227334	6.14448	0.924879	-0.103283	0.0372033	6.71114	0.793967	-0.0138233	0.00510701	50.1435	0.785554	-0.10416	0.00979445	6.65464	0.982623
TNFRSF1A	-0.116261	0.0316878	5.96202	0.870643	-0.130383	0.0306168	5.31623	0.900672	-0.163873	0.0148127	4.22979	0.983921	-0.148613	0.0252093	4.66412	0.945582	-0.115238	0.0255916	6.01493	0.91022	-0.0991453	0.0347014	6.99123	0.803208	-0.105409	0.0091482	6.57577	0.985159	-0.144571	0.017482	4.79451	0.971586
NOP2	-0.0557745	0.0328112	12.4277	0.590963	-0.0660343	0.0245882	10.4968	0.782903	-0.0947864	0.0140114	7.31273	0.958128	-0.0826769	0.0209376	8.38381	0.886315	-0.0943941	0.0227391	7.34312	0.896008	-0.0779159	0.0387677	8.8961	0.668838	-0.0653488	0.00741797	10.6069	0.974877	-0.114918	0.010023	6.03167	0.985014
SPSB2	-0.279117	0.0642542	2.48336	0.904168	-0.201441	0.0714574	3.44094	0.798934	-0.307551	0.00764553	2.25376	0.998766	-0.285067	0.0236867	2.43153	0.98638	-0.220229	0.0529721	3.1474	0.896289	-0.228738	0.0262418	3.03032	0.974352	-0.275416	0.0666831	2.51673	0.895061	-0.279236	0.0394373	2.4823	0.961637
DUSP16	-0.211723	0.0727061	3.27384	0.80916	-0.189286	0.0548058	3.66191	0.856408	-0.240134	0.0341103	2.8865	0.961211	-0.239935	0.0480702	2.8889	0.925688	-0.211408	0.0423954	3.27871	0.925556	-0.176144	0.0380789	3.93511	0.914522	-0.179306	0.0256351	3.86573	0.960725	-0.243424	0.0390949	2.84749	0.950943
CDKN1B	-0.19152	0.0827887	3.61919	0.727952	-0.201244	0.0607296	3.44431	0.84593	-0.278307	0.0414827	2.49058	0.957456	-0.276642	0.0377345	2.50557	0.964124	-0.192253	0.062916	3.60539	0.823593	-0.143539	0.0471944	4.82898	0.822228	-0.239103	0.0322621	2.89895	0.964867	-0.260732	0.0512479	2.65847	0.928275
C12orf60	-0.233313	0.0308732	2.97089	0.966165	-0.217168	0.0140824	3.19175	0.99166	-0.220629	0.0163977	3.14169	0.989073	-0.208326	0.0291072	3.32722	0.962424	-0.199108	0.055247	3.48127	0.866564	-0.0857058	0.00543792	8.08751	0.992013	-0.169651	0.0103478	4.08573	0.992614	-0.182798	0.0158662	3.79188	0.985156
ETFBKMT	-0.0763903	0.048232	9.07376	0.556389	-0.122727	0.0089608	5.64788	0.98945	-0.0739107	0.0205839	9.37818	0.86571	-0.106331	0.0286347	6.51875	0.87333	-0.0820496	0.044086	8.4479	0.633954	-0.127817	0.0383427	5.42297	0.847473	-0.101283	0.0388735	6.84366	0.772427	-0.110008	0.033228	6.30088	0.845688
FGD4	-0.0980283	0.0507242	7.07089	0.651254	-0.112032	0.044368	6.18707	0.76122	-0.162639	0.0324508	4.26188	0.92625	-0.163808	0.0517503	4.23147	0.833603	-0.163262	0.0200694	4.24561	0.970664	-0.128137	0.0404895	5.40944	0.833545	-0.122857	0.0162357	5.64191	0.966251	-0.188602	0.0288297	3.67519	0.955354
YARS2	-0.112588	0.0209886	6.15649	0.935013	-0.0878292	0.0298388	7.89199	0.812452	-0.124141	0.00993213	5.58355	0.98736	-0.119167	0.0152115	5.81661	0.96844	-0.134935	0.0244444	5.1369	0.938407	-0.113421	0.0302586	6.1113	0.875392	-0.0954822	0.0101796	7.25944	0.977773	-0.114082	0.0188582	6.07589	0.948181
AC067735.1	-0.237029	0.0467652	2.92431	0.927771	-0.172235	0.028796	4.02442	0.947055	-0.17543	0.0191124	3.95112	0.976812	-0.195181	0.0277553	3.55131	0.961129	-0.149371	0.0192709	4.64045	0.967783	-0.133247	0.0135074	5.20197	0.979862	-0.191082	0.0458596	3.62749	0.8967	-0.19057	0.0421066	3.63724	0.911046
SLC38A2	-0.169832	0.0541953	4.08137	0.830797	-0.13767	0.0507651	5.03486	0.786196	-0.194591	0.0199183	3.56207	0.979475	-0.213394	0.0211842	3.24821	0.980671	-0.160891	0.0356188	4.30818	0.910728	-0.128495	0.0441693	5.39434	0.808854	-0.160483	0.0132938	4.31914	0.986462	-0.210945	0.0265021	3.28591	0.969398
AMIGO2	-0.133175	0.0503334	5.2048	0.777791	-0.149293	0.0373365	4.64287	0.888819	-0.194115	0.00392651	3.5708	0.999182	-0.199768	0.0388949	3.46976	0.929527	-0.16016	0.0285935	4.32785	0.940073	-0.118923	0.0552284	5.82854	0.698644	-0.123184	0.0213939	5.62691	0.943107	-0.156598	0.00613808	4.42628	0.996937
KANSL2	-0.146326	0.0765814	4.73702	0.646071	-0.178974	0.050671	3.87289	0.861836	-0.218042	0.033541	3.17896	0.954812	-0.234278	0.0366199	2.95865	0.953411	-0.183951	0.0581585	3.76811	0.83339	-0.172797	0.0302582	4.01134	0.942218	-0.208544	0.00795676	3.32374	0.997097	-0.246844	0.0329443	2.80804	0.965601
CCNT1	-0.133671	0.0653503	5.18548	0.676577	-0.136073	0.0494503	5.09393	0.791056	-0.144618	0.0172726	4.79296	0.972261	-0.165299	0.0460276	4.1933	0.865749	-0.148113	0.0366217	4.67986	0.891051	-0.133248	0.039947	5.20193	0.847635	-0.13746	0.0165957	5.04255	0.971674	-0.196082	0.038926	3.53499	0.926939
RHEBL1	-0.423452	0.0836262	1.6369	0.927642	-0.242504	0.108791	2.85829	0.713008	-0.505594	0.125044	1.37096	0.890999	-0.405023	0.0780907	1.71138	0.930797	-0.312275	0.084753	2.21967	0.871595	-0.291326	0.0464542	2.37928	0.951607	-0.508123	0.158666	1.36413	0.836813	-0.39592	0.0643974	1.75073	0.949747
BCDIN3D	-0.384706	0.131892	1.80176	0.809667	-0.395154	0.0548745	1.75412	0.962863	-0.524694	0.0671632	1.32105	0.96827	-0.504637	0.0832974	1.37356	0.948324	-0.420739	0.113869	1.64745	0.872225	-0.394908	0.00208305	1.75521	0.999944	-0.509235	0.0397181	1.36116	0.98798	-0.476706	0.10424	1.45403	0.912717
AC008147.2	-0.10039	0.0613313	6.90453	0.572584	-0.180259	0.0857547	3.84528	0.688403	-0.297765	0.101855	2.32783	0.810363	-0.319641	0.116951	2.16852	0.788807	-0.223302	0.0330146	3.10408	0.958113	-0.235443	0.111703	2.94401	0.689571	-0.202915	0.0678151	3.41595	0.817404	-0.311608	0.113938	2.22442	0.789022
CSRNP2	-0.204075	0.0577368	3.39653	0.862004	-0.156294	0.0486513	4.43489	0.837667	-0.224633	0.0383794	3.08569	0.944838	-0.232124	0.0221397	2.98611	0.982131	-0.172347	0.0423068	4.02181	0.892446	-0.126217	0.0458628	5.49171	0.791097	-0.131751	0.0080106	5.26104	0.992661	-0.215559	0.0542357	3.21558	0.887618
ACVR1B	-0.161021	0.0571891	4.30469	0.798541	-0.159431	0.0368048	4.34763	0.903681	-0.168358	0.0206292	4.11711	0.970847	-0.181822	0.019017	3.81223	0.97859	-0.169034	0.0227846	4.10063	0.964936	-0.122703	0.0484326	5.64896	0.76243	-0.125747	0.0146306	5.51224	0.973639	-0.167369	0.0299638	4.14142	0.939759
NR4A1	-0.155504	0.0318897	4.45743	0.922415	-0.142277	0.0465172	4.87183	0.823865	-0.17719	0.0200711	3.91189	0.97498	-0.217194	0.0364667	3.19138	0.946629	-0.135001	0.0313084	5.13438	0.90288	-0.0638152	0.0383174	10.8618	0.581036	-0.114519	0.0132863	6.05266	0.973785	-0.212173	0.0163745	3.2669	0.988228
ATG101	-0.155825	0.015149	4.44825	0.981448	-0.162816	0.032506	4.25725	0.926166	-0.222873	0.0235525	3.11006	0.978153	-0.225878	0.0314902	3.06868	0.962583	-0.140116	0.0430522	4.94696	0.841171	-0.129564	0.027442	5.34983	0.917666	-0.189476	0.031867	3.65823	0.946457	-0.191035	0.0121874	3.62837	0.991926
MFSD5	-0.233791	0.0198288	2.96481	0.985817	-0.237649	0.037476	2.91668	0.952621	-0.275744	0.0272568	2.51374	0.980833	-0.307146	0.0341239	2.25673	0.975908	-0.210773	0.0297498	3.28859	0.961682	-0.211739	0.0293865	3.27359	0.962906	-0.182577	0.0238145	3.79646	0.967093	-0.259066	0.00439822	2.67557	0.999424
TARBP2	-0.0341978	0.0192447	20.2688	0.612231	-0.0335376	0.0190336	20.6677	0.608207	-0.0699352	0.0220148	9.91128	0.834597	-0.0590977	0.008819	11.7288	0.957361	-0.0842747	0.0196253	8.22485	0.902153	-0.060855	0.02432	11.3901	0.757908	-0.0466244	0.0138602	14.8666	0.849804	-0.0500513	0.0216576	13.8487	0.727553
HOXC13	-0.16631	0.0436691	4.16779	0.878818	-0.104485	0.0339549	6.63397	0.825615	-0.140424	0.00705871	4.93611	0.994972	-0.151464	0.028931	4.57632	0.931993	-0.155363	0.0175183	4.46146	0.975202	-0.143064	0.039078	4.84501	0.870154	-0.0639272	0.00409795	10.8428	0.991849	-0.176136	0.0477983	3.9353	0.871622
HOXC11	-0.220274	0.0781062	3.14675	0.799065	-0.226128	0.0386118	3.06529	0.944901	-0.293501	0.0233475	2.36165	0.987502	-0.30327	0.0273376	2.28557	0.984009	-0.19419	0.0590901	3.56943	0.84375	-0.204758	0.0370673	3.3852	0.938488	-0.186054	0.043361	3.72551	0.902014	-0.25697	0.0402611	2.69739	0.953203
HOXC9	-0.0965855	0.0583156	7.17651	0.578342	-0.0862862	0.0510634	8.03311	0.588086	-0.109601	0.0216741	6.32429	0.92746	-0.148923	0.0401996	4.65439	0.872807	-0.150774	0.0358633	4.59726	0.898347	-0.105361	0.00967054	6.57881	0.98343	-0.154895	0.0230679	4.47495	0.957526	-0.142047	0.0281932	4.87969	0.926968
SMUG1	-0.0451205	0.0299727	15.3621	0.531197	-0.0633333	0.0211067	10.9444	0.818243	-0.077994	0.0057369	8.88718	0.989295	-0.0880683	0.0156022	7.87057	0.940936	-0.102037	0.022838	6.79311	0.908932	-0.092263	0.028773	7.51273	0.837162	-0.0623784	0.0183451	11.112	0.852528	-0.0709818	0.0253281	9.76514	0.797036
NFE2	-0.351933	0.0402808	1.96954	0.974469	-0.392353	0.0343585	1.76664	0.984895	-0.461666	0.0949942	1.5014	0.921933	-0.364562	0.099239	1.90132	0.870927	-0.264467	0.0745933	2.62092	0.862734	-0.236727	0.0702729	2.92804	0.850165	-0.394464	0.147767	1.75719	0.780853	-0.400313	0.074523	1.73151	0.93518
DNAJC14	-0.0696774	0.0437532	9.94795	0.559092	-0.0701138	0.028526	9.88603	0.751282	-0.0976871	0.00415953	7.09559	0.996387	-0.0764248	0.0305251	9.06966	0.758114	-0.100363	0.0172199	6.9064	0.944397	-0.0761612	0.0275105	9.10105	0.793052	-0.0527813	0.00245034	13.1324	0.995708	-0.0942027	0.0306852	7.35804	0.824941
PYM1	-0.13421	0.0310022	5.16464	0.903571	-0.175216	0.0390888	3.95595	0.909474	-0.15157	0.0148504	4.57312	0.981162	-0.185335	0.0168787	3.73997	0.983683	-0.168134	0.0281282	4.12259	0.946991	-0.14486	0.0228496	4.78493	0.952598	-0.125382	0.0116173	5.52827	0.98312	-0.173806	0.011195	3.98806	0.991771
SUOX	-0.139245	0.036267	4.9779	0.880535	-0.130795	0.0348025	5.29948	0.875962	-0.128279	0.0217928	5.40342	0.945428	-0.14675	0.029247	4.7233	0.926407	-0.125866	0.0266999	5.50705	0.917432	-0.125905	0.0361854	5.50531	0.858222	-0.122027	0.0053749	5.68029	0.996135	-0.151787	0.00572897	4.56659	0.997159
ZC3H10	-0.247749	0.126827	2.79778	0.656115	-0.288488	0.103283	2.40269	0.795958	-0.369822	0.0703591	1.87427	0.932496	-0.383778	0.0707142	1.80612	0.936415	-0.380757	0.140289	1.82045	0.786468	-0.276811	0.0748942	2.50405	0.872291	-0.375857	0.0753694	1.84418	0.925564	-0.401826	0.0996919	1.72499	0.890389
ZBTB39	-0.247961	0.124774	2.79539	0.663823	-0.255989	0.100474	2.70773	0.764466	-0.314905	0.0798053	2.20113	0.886171	-0.292873	0.0944038	2.36671	0.827951	-0.319078	0.0887481	2.17235	0.866008	-0.252139	0.0745645	2.74906	0.851129	-0.279879	0.072179	2.47659	0.882599	-0.36654	0.0790134	1.89105	0.914966
NAB2	-0.131351	0.0307246	5.27705	0.901364	-0.134225	0.0618666	5.16408	0.701808	-0.168442	0.0113358	4.11506	0.991023	-0.186289	0.0308892	3.72081	0.947878	-0.138948	0.0318607	4.98852	0.90485	-0.131803	0.0228844	5.25896	0.943136	-0.140722	0.0101111	4.92565	0.98978	-0.170593	0.0387451	4.06316	0.906481
MARCH9	-0.121952	0.0253848	5.68378	0.920254	-0.0941469	0.0475127	7.3624	0.662526	-0.174133	0.0276364	3.98057	0.952039	-0.118631	0.0270378	5.84288	0.905887	-0.132741	0.037949	5.22182	0.859502	-0.142038	0.0494138	4.88001	0.805116	-0.0553917	0.00822388	12.5135	0.957776	-0.137327	0.0236698	5.04742	0.943916
METTL1	-0.0623574	0.0343888	11.1157	0.62179	-0.145598	0.0346497	4.7607	0.898254	-0.0893045	0.0105213	7.76161	0.97299	-0.0768156	0.0201175	9.02353	0.879371	-0.0951486	0.0349376	7.28489	0.787614	-0.0598338	0.0195558	11.5845	0.823965	-0.0775864	0.0281846	8.93387	0.791186	-0.0835585	0.0250325	8.29536	0.847819
LRIG3	-0.210368	0.0496498	3.29493	0.899761	-0.213256	0.0539586	3.2503	0.886493	-0.256713	0.0137468	2.70008	0.994298	-0.25504	0.0365678	2.7178	0.960508	-0.205211	0.0400192	3.37773	0.929315	-0.170069	0.0440216	4.07568	0.881833	-0.171457	0.041707	4.0427	0.894181	-0.270622	0.0356068	2.56131	0.966535
C12orf66	-0.116749	0.0443911	5.93705	0.775709	-0.116742	0.026948	5.93745	0.903694	-0.118923	0.0221973	5.82852	0.934861	-0.134867	0.0199732	5.1395	0.957979	-0.153408	0.0415093	4.51833	0.872274	-0.111648	0.0489221	6.20832	0.72254	-0.0748132	0.0258009	9.26504	0.807838	-0.13166	0.0369618	5.26469	0.863836
LEMD3	-0.157233	0.0385012	4.4084	0.892921	-0.133561	0.0326373	5.18974	0.893315	-0.167372	0.0100663	4.14136	0.992818	-0.18419	0.0163572	3.76322	0.984472	-0.156113	0.0277701	4.44004	0.940481	-0.143835	0.0461577	4.81905	0.829213	-0.152217	0.00456811	4.55367	0.998202	-0.178298	0.018003	3.88758	0.980017
DYRK2	-0.127019	0.0770608	5.45702	0.575992	-0.112689	0.0484436	6.15099	0.730136	-0.193093	0.0342009	3.58971	0.94096	-0.198456	0.0268791	3.4927	0.96461	-0.152837	0.055069	4.53521	0.793872	-0.121519	0.0462692	5.70402	0.775223	-0.118438	0.0311813	5.85242	0.878253	-0.202075	0.0448348	3.43015	0.91037
CNOT2	-0.0734207	0.0389418	9.44076	0.639946	-0.0643761	0.0325957	10.7672	0.66105	-0.0881021	0.00302311	7.86755	0.997651	-0.0871827	0.0207926	7.95051	0.897861	-0.105111	0.0242036	6.59443	0.904122	-0.0824436	0.0381257	8.40753	0.700421	-0.0666339	0.00720852	10.4023	0.977129	-0.1128	0.00910081	6.14494	0.987148
ATXN7L3B	-0.105952	0.0525367	6.54207	0.670359	-0.0894918	0.0271023	7.74537	0.845	-0.119074	0.018542	5.82113	0.953747	-0.110428	0.0186692	6.27694	0.945927	-0.126951	0.0275782	5.45996	0.913757	-0.0914296	0.0365015	7.58121	0.758282	-0.0844178	0.0312881	8.21091	0.784474	-0.118471	0.0338945	5.85076	0.859325
PHLDA1	-0.194558	0.0445386	3.56268	0.905132	-0.179172	0.0445427	3.86861	0.889991	-0.185639	0.023314	3.73385	0.96942	-0.208553	0.00236582	3.3236	0.999743	-0.167287	0.031537	4.14347	0.933637	-0.125556	0.0530876	5.5206	0.73662	-0.161881	0.0315698	4.28183	0.929312	-0.224181	0.0293575	3.09191	0.966839
RASSF9	-0.146095	0.0931032	4.7445	0.551801	-0.12546	0.0546123	5.52483	0.725182	-0.135335	0.0295458	5.12173	0.912972	-0.131966	0.0534309	5.25246	0.753092	-0.163893	0.0339712	4.22926	0.920872	-0.105016	0.0428286	6.6004	0.750385	-0.125074	0.0418017	5.54189	0.817394	-0.181282	0.0408272	3.82359	0.9079
DUSP6	-0.32359	0.175631	2.14206	0.629257	-0.270642	0.13673	2.56112	0.662047	-0.379764	0.138141	1.8252	0.790743	-0.33806	0.12337	2.05037	0.789668	-0.376161	0.221533	1.84269	0.590429	-0.286172	0.121257	2.42213	0.735792	-0.473703	0.117803	1.46325	0.889927	-0.408497	0.130461	1.69682	0.830569
CDK17	-0.0691561	0.039824	10.0229	0.601243	-0.0558888	0.0330155	12.4022	0.58895	-0.0809815	0.00269103	8.55932	0.997796	-0.106482	0.0237633	6.50952	0.909416	-0.0985115	0.0355507	7.0362	0.793357	-0.0755207	0.0400831	9.17824	0.63963	-0.0661533	0.00635729	10.4779	0.981865	-0.106815	0.0226284	6.48926	0.917634
TMPO-AS1	-0.118541	0.0579305	5.84731	0.676753	-0.109775	0.0240082	6.31427	0.912689	-0.15161	0.0472608	4.57191	0.837278	-0.142004	0.0158288	4.88119	0.975753	-0.170326	0.0168882	4.06953	0.980717	-0.123216	0.0237771	5.62546	0.930687	-0.0619755	0.005195	11.1842	0.986142	-0.136455	0.0215833	5.07969	0.952348
NUAK1	-0.0793098	0.0512819	8.73974	0.544606	-0.0714158	0.0417516	9.70579	0.593974	-0.0950641	0.0119587	7.29137	0.969321	-0.0825297	0.0182856	8.39876	0.910597	-0.0952279	0.0232507	7.27883	0.893474	-0.0601168	0.0315593	11.53	0.64467	-0.0609742	0.013912	11.3679	0.905702	-0.116322	0.0271173	5.95886	0.901964
MTERF2	-0.128854	0.0227313	5.37931	0.941405	-0.117329	0.0304449	5.90774	0.881318	-0.192945	0.00733259	3.59247	0.99712	-0.177234	0.021784	3.91092	0.970672	-0.146177	0.048665	4.74184	0.818552	-0.137412	0.0360026	5.04431	0.879281	-0.185779	0.00830086	3.73103	0.996023	-0.1954	0.0161575	3.54732	0.986509
FICD	-0.229097	0.0817363	3.02557	0.79708	-0.199661	0.105361	3.47162	0.642288	-0.241892	0.0467625	2.86552	0.930453	-0.347407	0.0422816	1.9952	0.971228	-0.217304	0.0546169	3.18976	0.88783	-0.18877	0.0568686	3.67192	0.846372	-0.18404	0.0292311	3.76629	0.951969	-0.254389	0.0337162	2.72476	0.96606
SART3	-0.0530225	0.0294807	13.0727	0.617941	-0.0674483	0.0310555	10.2767	0.702247	-0.0921395	0.0117972	7.5228	0.968254	-0.0907578	0.0169193	7.63733	0.93501	-0.0797581	0.0295633	8.69062	0.784449	-0.0852132	0.028696	8.13427	0.815123	-0.0677094	0.00458972	10.2371	0.990894	-0.101036	0.0216252	6.86041	0.916068
SSH1	-0.0983798	0.051142	7.04562	0.649151	-0.125377	0.0413292	5.52851	0.821473	-0.0851067	0.0122972	8.14445	0.959918	-0.0836074	0.043323	8.2905	0.650617	-0.0899167	0.0414079	7.70877	0.702175	-0.0866919	0.0543595	7.99552	0.559796	-0.113891	0.0489965	6.08605	0.729846	-0.14334	0.0699546	4.83568	0.677346
ALKBH2	-0.0843995	0.0375638	8.2127	0.716241	-0.114621	0.0264053	6.04729	0.904044	-0.157271	0.0123303	4.40733	0.987856	-0.165288	0.0147469	4.19357	0.984329	-0.124366	0.0392008	5.57344	0.834231	-0.12301	0.0306699	5.63486	0.88942	-0.179471	0.0127156	3.86217	0.99006	-0.142849	0.0172896	4.85229	0.971535
MVK	-0.0830919	0.0347503	8.34194	0.740846	-0.101299	0.0425179	6.84261	0.739457	-0.120206	0.0341426	5.76633	0.861066	-0.165889	0.0245452	4.17838	0.958052	-0.164554	0.0443364	4.21228	0.873218	-0.127347	0.0345672	5.44299	0.871565	-0.0326106	0.0224662	21.2553	0.513023	-0.130348	0.0233349	5.31767	0.939765
MAPKAPK5-AS1	-0.10286	0.0479926	6.73875	0.696671	-0.119312	0.0207751	5.80951	0.942829	-0.207596	0.0137509	3.33892	0.991301	-0.171938	0.00633151	4.03137	0.997295	-0.164166	0.0213103	4.22223	0.967398	-0.100609	0.0164079	6.88955	0.949492	-0.197222	0.0479146	3.51456	0.894416	-0.183241	0.0173636	3.78271	0.982359
LINC01234	-0.0937073	0.0298218	7.39694	0.83156	-0.110413	0.0521412	6.27779	0.691553	-0.141005	0.019131	4.91577	0.964491	-0.120924	0.0397552	5.73209	0.822254	-0.120806	0.0140311	5.73768	0.973729	-0.124974	0.0318671	5.54632	0.884925	-0.0861106	0.0425945	8.0495	0.671432	-0.129689	0.0199832	5.34468	0.954668
TBX3	-0.113279	0.0621784	6.11891	0.623998	-0.1098	0.0353148	6.3128	0.828577	-0.138667	0.0013856	4.99864	0.9998	-0.177037	0.0128771	3.91526	0.98953	-0.166913	0.0205662	4.15274	0.970531	-0.124927	0.0487515	5.54841	0.766534	-0.0831493	0.00401468	8.33618	0.995359	-0.180408	0.0122036	3.84211	0.990931
HRK	-0.126892	0.0421184	5.46249	0.81944	-0.0661179	0.0439881	10.4835	0.530436	-0.0926108	0.00737673	7.48451	0.98747	-0.087024	0.0189148	7.96501	0.913673	-0.124196	0.0340789	5.58107	0.869122	-0.0713969	0.0327074	9.70837	0.704362	-0.0564247	0.0253779	12.2845	0.711957	-0.125319	0.037488	5.53105	0.848198
PRKAB1	-0.168029	0.109812	4.12515	0.539316	-0.169487	0.0686156	4.08968	0.753128	-0.219142	0.0544218	3.163	0.890198	-0.247755	0.0502334	2.79771	0.924028	-0.23045	0.0895644	3.0078	0.767991	-0.199321	0.0700483	3.47755	0.801916	-0.189613	0.0644282	3.65559	0.812406	-0.238465	0.0573021	2.90671	0.896472
BICDL1	-0.0789141	0.0209981	8.78356	0.875959	-0.0487763	0.0207215	14.2107	0.734779	-0.122847	0.0244743	5.64238	0.926456	-0.120519	0.0244274	5.75137	0.924075	-0.110264	0.0176264	6.28627	0.951377	-0.0616518	0.036639	11.2429	0.586042	-0.0778177	0.016781	8.90733	0.914908	-0.0909166	0.0350935	7.62399	0.770424
RAB35	-0.0759892	0.039085	9.12165	0.653975	-0.0636125	0.0332238	10.8964	0.647014	-0.106476	0.0145519	6.5099	0.963989	-0.0975237	0.0177204	7.10748	0.938057	-0.0834543	0.026575	8.30571	0.83139	-0.0765066	0.0354059	9.05996	0.700116	-0.0727276	0.00730099	9.53073	0.980243	-0.0986267	0.0178768	7.02799	0.938343
NRAV	-0.137991	0.0676287	5.02312	0.6755	-0.168214	0.0311027	4.12063	0.936	-0.158961	0.030406	4.36048	0.931814	-0.12502	0.0514838	5.54427	0.746735	-0.150925	0.0263284	4.59267	0.942628	-0.1711	0.0213368	4.05112	0.969836	-0.0944942	0.0479726	7.33534	0.65986	-0.137902	0.0502822	5.02636	0.789954
C12orf43	-0.104115	0.0535583	6.65749	0.653919	-0.112602	0.0317177	6.15571	0.863047	-0.151326	0.00984365	4.5805	0.991608	-0.11227	0.0303024	6.17395	0.872829	-0.137227	0.0215153	5.0511	0.95314	-0.124161	0.0362276	5.58264	0.854504	-0.0747706	0.0146302	9.27032	0.928874	-0.121993	0.0311438	5.68188	0.884683
RNF34	-0.0775831	0.0338978	8.93426	0.723692	-0.0877553	0.0347248	7.89864	0.761523	-0.0959597	0.00816091	7.22332	0.985741	-0.0989521	0.0264724	7.00487	0.874782	-0.105385	0.0253837	6.57729	0.896031	-0.0819488	0.021923	8.4583	0.874787	-0.088145	0.00465754	7.86371	0.994447	-0.107778	0.0229041	6.43123	0.91716
ORAI1	-0.097672	0.0440507	7.09668	0.710826	-0.0558523	0.0370577	12.4104	0.531787	-0.122092	0.0197481	5.67724	0.950277	-0.151219	0.0168158	4.58373	0.975865	-0.122588	0.0330913	5.65428	0.872803	-0.113153	0.0313067	6.12574	0.867228	-0.0402157	0.0208722	17.2357	0.649886	-0.119802	0.007024	5.78578	0.993172
SETD1B	-0.165151	0.0544319	4.19706	0.821519	-0.134555	0.054206	5.15139	0.754956	-0.100175	0.00864697	6.91933	0.985317	-0.148346	0.0489587	4.6725	0.821125	-0.149816	0.0384912	4.62665	0.883378	-0.116993	0.0448625	5.92471	0.772744	-0.0908149	0.0587696	7.63253	0.544197	-0.223676	0.0548025	3.09889	0.89281
BCL7A	-0.0842338	0.0515445	8.22885	0.57179	-0.0911504	0.0370186	7.60444	0.751949	-0.101106	0.00604253	6.85566	0.992907	-0.0977927	0.0244916	7.08792	0.888538	-0.0988606	0.0360831	7.01136	0.789618	-0.104302	0.0407976	6.64561	0.765698	-0.0429375	0.0206034	16.1432	0.684695	-0.119639	0.0162871	5.79367	0.964259
ZCCHC8	-0.110618	0.0586565	6.26616	0.640058	-0.122866	0.04221	5.64149	0.809031	-0.150145	0.0036741	4.61652	0.998804	-0.150715	0.0245128	4.59905	0.949753	-0.119452	0.0315631	5.80274	0.877471	-0.110694	0.041349	6.26182	0.78182	-0.111417	0.0274222	6.22121	0.891939	-0.161851	0.0239292	4.28263	0.958114
RSRC2	-0.0779075	0.0453506	8.89705	0.596054	-0.0822803	0.0308878	8.42422	0.780125	-0.0997753	0.015016	6.94708	0.956663	-0.1164	0.0181596	5.95489	0.953581	-0.0923517	0.0351266	7.50552	0.775589	-0.0802034	0.0320512	8.64237	0.757921	-0.092737	0.0174517	7.47433	0.933857	-0.142602	0.0288699	4.8607	0.924238
VPS37B	-0.139687	0.0554676	4.96214	0.760252	-0.131629	0.039999	5.26592	0.844108	-0.160826	0.0238984	4.30992	0.957705	-0.164568	0.0247998	4.21191	0.956554	-0.164315	0.0364747	4.2184	0.910291	-0.136984	0.0385232	5.06005	0.863429	-0.0719078	0.0331778	9.63938	0.701377	-0.189331	0.0287157	3.66104	0.956016
C12orf65	-0.292845	0.0693486	2.36694	0.899153	-0.304705	0.0711559	2.27482	0.901659	-0.286953	0.065911	2.41554	0.904554	-0.377051	0.0668971	1.83834	0.940772	-0.309817	0.0863113	2.23728	0.865634	-0.317818	0.0602604	2.18096	0.932922	-0.266254	0.0587909	2.60333	0.911151	-0.367235	0.0782524	1.88747	0.916749
SNRNP35	-0.191582	0.0214695	3.61801	0.975499	-0.217445	0.0379194	3.18769	0.942666	-0.190225	0.0103833	3.64382	0.994076	-0.185022	0.0282826	3.7463	0.955354	-0.206891	0.0179442	3.3503	0.985178	-0.163845	0.0115496	4.23049	0.99016	-0.171882	0.0220237	4.03268	0.968208	-0.169756	0.03772	4.0832	0.910128
FZD10	-0.345838	0.107308	2.00425	0.838537	-0.319693	0.0861065	2.16817	0.873294	-0.515028	0.13586	1.34584	0.877831	-0.446533	0.0298228	1.55229	0.991158	-0.210314	0.0686946	3.29577	0.82415	-0.196155	0.0643292	3.53367	0.822975	-0.325513	0.0586184	2.1294	0.939093	-0.413919	0.0495132	1.6746	0.972178
ADGRD1	-0.0904127	0.0548528	7.66648	0.575985	-0.0659708	0.0373516	10.5069	0.609336	-0.0983393	0.00617291	7.04853	0.992181	-0.0945312	0.0400287	7.33247	0.736046	-0.115414	0.0242627	6.00574	0.918791	-0.0970278	0.0354607	7.1438	0.789181	-0.0220092	0.0108636	31.4935	0.672372	-0.12862	0.0283121	5.38912	0.911654
PUS1	-0.109104	0.0376104	6.3531	0.807973	-0.0978734	0.0418399	7.08208	0.732335	-0.176077	0.0144842	3.93662	0.986647	-0.145501	0.0259696	4.76388	0.940103	-0.134142	0.0321934	5.16726	0.896705	-0.133887	0.0258943	5.17712	0.930396	-0.14863	0.000962418	4.66356	0.999916	-0.14927	0.0354114	4.64359	0.89883
ZNF26	-0.11642	0.0814013	5.95387	0.505618	-0.13453	0.0483181	5.15236	0.794916	-0.139727	0.0430474	4.96074	0.840456	-0.143566	0.0445035	4.82807	0.838798	-0.186438	0.0355463	3.71784	0.932225	-0.0936757	0.053653	7.39944	0.603831	-0.198773	0.0138156	3.48714	0.990431	-0.171279	0.0494571	4.04689	0.857078
ZNF140	-0.146555	0.0462913	4.72961	0.833654	-0.130756	0.0618643	5.30107	0.690751	-0.170464	0.0284454	4.06625	0.947246	-0.192768	0.0181985	3.59575	0.982487	-0.185458	0.0661954	3.73749	0.796942	-0.164382	0.0140068	4.2167	0.985687	-0.173439	0.0408483	3.9965	0.900139	-0.185018	0.0260988	3.74637	0.961727
ZNF891	-0.174914	0.0920868	3.96279	0.64336	-0.16024	0.0434639	4.32569	0.871729	-0.209509	0.0528839	3.30844	0.886973	-0.242613	0.0428768	2.85701	0.941206	-0.212754	0.0504969	3.25798	0.89874	-0.126014	0.05643	5.50056	0.713744	-0.219868	0.0518998	3.15256	0.899735	-0.26761	0.0538118	2.59014	0.925182
ZNF10	-0.232241	0.0992077	2.9846	0.732623	-0.192781	0.0750306	3.59552	0.767485	-0.229325	0.0543281	3.02255	0.899081	-0.16047	0.101707	4.31949	0.554503	-0.200067	0.116276	3.46458	0.596818	-0.156262	0.0806024	4.43579	0.652686	-0.244849	0.112733	2.83091	0.702261	-0.218812	0.0634822	3.16778	0.855914
ZNF268	-0.138513	0.0682461	5.0042	0.673166	-0.0993699	0.0451483	6.97543	0.707784	-0.159336	0.0464844	4.35021	0.854539	-0.1482	0.0523549	4.67712	0.800254	-0.169817	0.0382354	4.08173	0.907943	-0.104711	0.0392902	6.61961	0.780283	-0.132759	0.0368589	5.22108	0.866428	-0.137873	0.0393771	5.02743	0.859742
TSC22D1	-0.26906	0.0763489	2.57618	0.861296	-0.301996	0.0393696	2.29522	0.967127	-0.365035	0.0424135	1.89885	0.97371	-0.352331	0.0320487	1.96732	0.983721	-0.24473	0.0530966	2.83229	0.913957	-0.209962	0.0368747	3.3013	0.941896	-0.297344	0.0294778	2.33113	0.980723	-0.311345	0.0295772	2.2263	0.982271
ZMYM5	-0.122234	0.0733211	5.67065	0.581524	-0.134312	0.0630593	5.16071	0.694032	-0.161594	0.0212575	4.28942	0.966548	-0.142569	0.0398923	4.86183	0.864613	-0.141213	0.0549837	4.90852	0.767334	-0.117423	0.0394355	5.90299	0.815941	-0.15048	0.0300145	4.60625	0.926297	-0.15176	0.0413068	4.56739	0.870952
SPATA13	-0.114647	0.078587	6.04591	0.515535	-0.117428	0.0641384	5.90277	0.626308	-0.152376	0.0271343	4.54893	0.940361	-0.153255	0.0598264	4.52285	0.766412	-0.164204	0.0511374	4.22125	0.837541	-0.193799	0.0411126	3.57664	0.917425	-0.0711846	0.00942841	9.73732	0.966103	-0.191787	0.0451746	3.61416	0.900119
RASL11A	-0.0938218	0.0379578	7.38791	0.753376	-0.0710913	0.0294777	9.75009	0.744124	-0.131685	0.00681679	5.26369	0.994669	-0.110161	0.0129655	6.29213	0.973042	-0.100939	0.00598504	6.86698	0.993018	-0.0865601	0.02861	8.0077	0.820688	-0.0828341	0.00977304	8.36789	0.972914	-0.11007	0.0199239	6.29732	0.9385
LNX2	-0.101156	0.0630436	6.85225	0.5628	-0.102312	0.0506709	6.77482	0.670889	-0.10858	0.0246801	6.38374	0.906347	-0.145179	0.0295971	4.77443	0.923256	-0.138905	0.0267513	4.9901	0.930943	-0.124454	0.0362919	5.56949	0.854649	-0.0830426	0.00838613	8.34689	0.980011	-0.170512	0.0428946	4.06509	0.887652
POLR1D	-0.0205088	0.0114664	33.7975	0.615316	-0.0655226	0.0222428	10.5788	0.812694	-0.0496963	0.00902647	13.9477	0.938103	-0.0300819	0.00612521	23.042	0.923429	-0.0609847	0.0210282	11.3659	0.807892	-0.0407028	0.0246869	17.0295	0.576129	-0.0387968	0.00528802	17.8661	0.964175	-0.0456552	0.0188529	15.1822	0.745691
USPL1	-0.225689	0.0898501	3.07125	0.759307	-0.28576	0.102574	2.42562	0.795108	-0.249312	0.0862071	2.78024	0.807019	-0.285194	0.0952487	2.43044	0.817605	-0.294885	0.0689121	2.35057	0.901531	-0.24462	0.0539328	2.83357	0.911395	-0.248828	0.0962835	2.78565	0.769552	-0.300765	0.0921668	2.30461	0.841884
N4BP2L2	-0.0742927	0.0339802	9.32995	0.705021	-0.0706146	0.0304658	9.81593	0.728716	-0.107426	0.00870496	6.4523	0.987038	-0.100681	0.0232967	6.88459	0.903274	-0.110085	0.0352975	6.29649	0.82945	-0.0731017	0.0267016	9.48196	0.789366	-0.109883	0.0141974	6.30806	0.967691	-0.12671	0.0260442	5.47033	0.922089
STARD13	-0.299022	0.0541269	2.31805	0.938499	-0.268778	0.0733863	2.57889	0.870247	-0.274811	0.0359754	2.52227	0.966861	-0.335388	0.0177885	2.06671	0.994405	-0.249871	0.0616905	2.77402	0.891338	-0.24027	0.0712739	2.88487	0.850346	-0.313999	0.0487099	2.20748	0.954081	-0.376112	0.0379229	1.84293	0.980072
FOXO1	-0.199804	0.0573087	3.46914	0.858711	-0.187527	0.0647281	3.69625	0.807572	-0.259979	0.0260436	2.66616	0.980325	-0.289392	0.012717	2.39519	0.996153	-0.20227	0.0478648	3.42684	0.899284	-0.171558	0.0522113	4.04032	0.84371	-0.170241	0.0276774	4.07156	0.949791	-0.27501	0.0407939	2.52044	0.957848
ELF1	-0.0847747	0.0455084	8.17635	0.63438	-0.06774	0.0423139	10.2325	0.561678	-0.0940813	0.0148303	7.36753	0.952656	-0.0904271	0.0264507	7.66526	0.853882	-0.0830808	0.0290164	8.34305	0.803886	-0.0673774	0.0433891	10.2875	0.546628	-0.0817206	0.0205143	8.48192	0.888074	-0.127169	0.0257056	5.4506	0.924455
KBTBD6	-0.130365	0.0568309	5.31698	0.724594	-0.10686	0.0279799	6.48652	0.879417	-0.124146	0.0263719	5.58333	0.917221	-0.126935	0.0334239	5.46065	0.878218	-0.142672	0.0255198	4.85833	0.939859	-0.118022	0.0431204	5.87303	0.789282	-0.139713	0.0161172	4.96122	0.974075	-0.147671	0.0319116	4.69386	0.91458
KBTBD7	-0.233429	0.0597366	2.96941	0.88419	-0.285204	0.0291263	2.43036	0.979567	-0.251695	0.00721484	2.75392	0.998359	-0.251693	0.0409701	2.75394	0.949674	-0.229134	0.0362222	3.02508	0.952399	-0.218432	0.042866	3.17328	0.928485	-0.228317	0.0340423	3.0359	0.95743	-0.271837	0.0393489	2.54987	0.959779
NUFIP1	-0.099007	0.0396705	7.00099	0.756948	-0.0831117	0.0405391	8.33995	0.677583	-0.106715	0.0188905	6.49534	0.941024	-0.115213	0.00921955	6.01625	0.987355	-0.115056	0.0223054	6.02445	0.930087	-0.0974825	0.0397995	7.11048	0.749977	-0.0684978	0.0299074	10.1193	0.723971	-0.126165	0.00428307	5.49398	0.9977
AL161421.1	-0.111663	0.0389233	6.2075	0.804496	-0.140584	0.0384348	4.93049	0.869952	-0.244024	0.0213546	2.84049	0.984915	-0.151714	0.0129546	4.56878	0.985627	-0.121301	0.0350805	5.71429	0.856695	-0.0954487	0.0574338	7.26199	0.579998	-0.0740324	0.00894377	9.36275	0.971638	-0.123439	0.0141803	5.61531	0.974285
TRIM13	-0.234891	0.0980729	2.95093	0.741479	-0.248861	0.0709864	2.78527	0.860046	-0.275671	0.0498027	2.5144	0.938724	-0.283991	0.0440425	2.44073	0.954105	-0.257191	0.0380277	2.69507	0.958108	-0.208942	0.0506156	3.31741	0.894961	-0.234745	0.0707249	2.95277	0.84635	-0.285762	0.0535486	2.42561	0.934379
INTS6	-0.120292	0.0458209	5.76222	0.775078	-0.10055	0.0453788	6.89356	0.710553	-0.120284	0.0239263	5.7626	0.926668	-0.143417	0.0388351	4.83308	0.872107	-0.157543	0.0410373	4.39974	0.880512	-0.136696	0.0468709	5.07073	0.809625	-0.102365	0.0214097	6.77132	0.919551	-0.177769	0.0303474	3.89916	0.944924
PCDH9	-0.0972662	0.0428318	7.12629	0.720551	-0.0909801	0.0304271	7.61867	0.817196	-0.0699708	0.00650153	9.90624	0.983026	-0.0825246	0.0441626	8.39928	0.635825	-0.102264	0.0593003	6.77799	0.597906	-0.0631198	0.0337649	10.9815	0.636008	-0.0605756	0.035425	11.4427	0.593825	-0.0700995	0.0151549	9.88805	0.914513
BORA	-0.141157	0.0569131	4.91049	0.754645	-0.133336	0.0470781	5.19849	0.80043	-0.163775	0.0259465	4.23232	0.952201	-0.145435	0.0471198	4.76602	0.826486	-0.175308	0.0412329	3.95387	0.900382	-0.135112	0.0349994	5.13016	0.881676	-0.145408	0.0240017	4.7669	0.948324	-0.162595	0.0376207	4.26302	0.903285
KLF5	-0.21114	0.0517445	3.28287	0.892761	-0.195209	0.0555333	3.55079	0.86069	-0.23701	0.0217295	2.92455	0.983467	-0.276306	0.0116013	2.50862	0.996487	-0.219865	0.0287713	3.1526	0.966886	-0.197769	0.0501875	3.50483	0.885899	-0.170194	0.0266253	4.07269	0.953337	-0.313094	0.0167908	2.21386	0.994281
RNF219	-0.133823	0.0516429	5.17958	0.770508	-0.181996	0.0510883	3.80859	0.863858	-0.148374	0.0133675	4.67162	0.984026	-0.124715	0.0418697	5.55784	0.816047	-0.114688	0.0306508	6.04377	0.875006	-0.0689167	0.0320555	10.0578	0.697983	-0.0648264	0.0188818	10.6924	0.85494	-0.0979267	0.00992507	7.07822	0.979869
SPRY2	-0.27395	0.141936	2.53019	0.650673	-0.318771	0.0720574	2.17444	0.90728	-0.400335	0.0785143	1.73142	0.928568	-0.412685	0.0531599	1.6796	0.96788	-0.326083	0.108054	2.12568	0.819932	-0.228129	0.0553529	3.03839	0.894657	-0.40709	0.0482561	1.70269	0.972665	-0.457199	0.0610892	1.51607	0.965524
MIR17HG	-0.412135	0.253322	1.68185	0.569604	-0.355726	0.203547	1.94854	0.604291	-0.474499	0.221277	1.4608	0.696892	-0.470377	0.251976	1.4736	0.635352	-0.475686	0.263025	1.45715	0.620546	-0.346447	0.174895	2.00073	0.662385	-0.431082	0.266499	1.60793	0.566776	-0.478901	0.230108	1.44737	0.684113
ZIC5	-0.199685	0.0524236	3.47121	0.878853	-0.15977	0.0609162	4.33841	0.774749	-0.177861	0.045351	3.89713	0.884933	-0.188169	0.0267542	3.68364	0.96114	-0.192094	0.0160339	3.60837	0.986257	-0.128603	0.0450743	5.38981	0.802769	-0.126148	0.0311553	5.49473	0.891271	-0.203882	0.0320122	3.39975	0.95301
ZIC2	-0.159986	0.0681381	4.33255	0.733793	-0.187846	0.0681261	3.68998	0.791728	-0.19972	0.0439499	3.4706	0.911701	-0.2427	0.0209762	2.85598	0.98528	-0.160153	0.0421353	4.32802	0.878398	-0.143893	0.0507005	4.8171	0.80109	-0.127343	0.0365966	5.44316	0.858235	-0.27954	0.0280924	2.4796	0.980201
AL355338.1	-0.0862208	0.0152202	8.03921	0.941333	-0.10362	0.0185483	6.68929	0.939776	-0.107909	0.0130077	6.42342	0.97176	-0.0884135	0.0167489	7.83983	0.933033	-0.0832929	0.0490736	8.3218	0.590235	-0.0681184	0.00623895	10.1756	0.983499	-0.092094	0.00629461	7.52652	0.990743	-0.100907	0.0115844	6.86914	0.974318
ABHD13	-0.102486	0.0501505	6.76334	0.676174	-0.0860443	0.0236977	8.0557	0.868279	-0.0975089	0.0119654	7.10855	0.970764	-0.108237	0.0234407	6.40397	0.914241	-0.109494	0.028752	6.33047	0.878806	-0.0767004	0.0362423	9.03708	0.691302	-0.120917	0.0153608	5.73241	0.968733	-0.102192	0.0299971	6.78278	0.853005
IRS2	-0.192966	0.0513438	3.59207	0.875968	-0.157904	0.0458203	4.38967	0.855867	-0.173067	0.0157771	4.00509	0.983651	-0.165813	0.0334889	4.1803	0.924571	-0.183016	0.0295919	3.78736	0.950311	-0.173247	0.0494736	4.00091	0.859774	-0.0894766	0.0306199	7.74669	0.810231	-0.205133	0.0313533	3.37901	0.955363
RAB20	-0.352549	0.0415019	1.9661	0.973032	-0.34888	0.0584464	1.98678	0.946853	-0.466903	0.0542812	1.48456	0.97368	-0.480709	0.0340319	1.44193	0.990076	-0.30593	0.0450874	2.2657	0.958368	-0.277089	0.0201743	2.50153	0.989509	-0.364898	0.0185228	1.89956	0.994873	-0.418828	0.014925	1.65497	0.997467
ING1	-0.262002	0.0752721	2.64557	0.858312	-0.248287	0.0749866	2.79172	0.845718	-0.371216	0.0603121	1.86723	0.949853	-0.374269	0.0477145	1.852	0.968517	-0.240971	0.0845351	2.87648	0.802481	-0.188117	0.0694434	3.68467	0.785827	-0.354506	0.0376032	1.95525	0.977993	-0.378246	0.0526954	1.83253	0.962633
AL139384.1	-0.338754	0.0934709	2.04616	0.867853	-0.0942917	0.0509799	7.3511	0.631062	-0.122062	0.0186283	5.67867	0.955491	-0.223949	0.115322	3.09511	0.653449	-0.106545	0.0296833	6.50568	0.865625	-0.175689	0.0212842	3.94531	0.971484	-0.172074	0.0711742	4.02819	0.745061	-0.208638	0.03445	3.32225	0.948291
CHAMP1	-0.238964	0.0564453	2.90064	0.899613	-0.198443	0.0676988	3.49292	0.811184	-0.137415	0.00881372	5.04419	0.991839	-0.155967	0.0338356	4.4442	0.91397	-0.13057	0.0265568	5.30861	0.923587	-0.114565	0.0498049	6.05026	0.725699	-0.0982086	0.0282247	7.05791	0.858227	-0.263791	0.056511	2.62764	0.91593
NAA30	-0.105565	0.0471533	6.56609	0.714776	-0.0767088	0.0289818	9.03608	0.777914	-0.0968709	0.0124043	7.15537	0.968248	-0.106261	0.0213006	6.52307	0.925613	-0.113368	0.0347839	6.11413	0.841552	-0.0812855	0.037611	8.52732	0.700188	-0.109514	0.0111886	6.32929	0.979551	-0.11885	0.0195908	5.83211	0.948459
ZBTB25	-0.0927574	0.0488955	7.47269	0.642781	-0.0992533	0.0655375	6.98362	0.534186	-0.156119	0.0237556	4.43986	0.955742	-0.163192	0.0309678	4.24744	0.932818	-0.156038	0.0335114	4.44216	0.915544	-0.128787	0.0361656	5.38211	0.86377	-0.110219	0.0278433	6.28879	0.886815	-0.176443	0.0470779	3.92846	0.875363
PLEKHG3	-0.158109	0.0653811	4.38399	0.745158	-0.177872	0.0488174	3.89689	0.869075	-0.25449	0.0211243	2.72367	0.986407	-0.24974	0.0384402	2.77547	0.95476	-0.193861	0.0496436	3.57549	0.884054	-0.178951	0.0540987	3.87339	0.845464	-0.172985	0.0113082	4.00699	0.991526	-0.253276	0.0140586	2.73673	0.993876
TECPR2	-0.0945286	0.0342795	7.33267	0.791759	-0.0672235	0.0437683	10.3111	0.541176	-0.0625492	0.0256091	11.0816	0.748921	-0.0846544	0.0163174	8.18796	0.930832	-0.0810958	0.0229243	8.54726	0.862204	-0.0873452	0.0414755	7.93572	0.6892	-0.0533389	0.0364003	12.9952	0.51775	-0.105816	0.0697016	6.55052	0.535391
TMEM55B	-0.110145	0.0363617	6.29307	0.82104	-0.0703935	0.046568	9.84675	0.533257	-0.207623	0.0433406	3.33849	0.919836	-0.209533	0.0209149	3.30806	0.980462	-0.16217	0.0360576	4.2742	0.910023	-0.125514	0.0257511	5.52247	0.922352	-0.144193	0.033606	4.80706	0.902009	-0.206475	0.00514317	3.35705	0.998761
CHD8	-0.0880065	0.0437794	7.87609	0.66893	-0.0791666	0.0318155	8.75555	0.755849	-0.103213	0.00871659	6.71572	0.985936	-0.0996652	0.0155712	6.95476	0.953454	-0.104571	0.0276251	6.62848	0.877518	-0.0898756	0.0429429	7.7123	0.686534	-0.0589024	0.0125463	11.7677	0.916809	-0.135995	0.020814	5.09685	0.955248
AJUBA	-0.107635	0.0543759	6.43979	0.662063	-0.0904329	0.0360081	7.66477	0.759252	-0.143435	0.0112446	4.83247	0.987858	-0.137085	0.0223919	5.05635	0.949341	-0.123802	0.0267879	5.59884	0.914379	-0.113203	0.033972	6.12304	0.847374	-0.118103	0.00827662	5.869	0.990273	-0.130296	0.0364159	5.31979	0.864884
C14orf93	-0.093175	0.020414	7.43919	0.912406	-0.100619	0.033047	6.88881	0.822544	-0.151498	0.0211201	4.5753	0.962585	-0.16035	0.0199291	4.32273	0.970032	-0.134302	0.0236119	5.1611	0.94178	-0.142119	0.0432547	4.87722	0.843694	-0.148214	0.02262	4.67667	0.955489	-0.162707	0.00498796	4.2601	0.998124
C14orf119	-0.0854838	0.0213587	8.10852	0.889002	-0.0919074	0.0335041	7.5418	0.790026	-0.0924266	0.0177575	7.49943	0.931251	-0.0795476	0.00996761	8.71361	0.969554	-0.0939999	0.033093	7.37391	0.801357	-0.0728074	0.0310869	9.52028	0.732808	-0.0708638	0.0157044	9.7814	0.91056	-0.0873094	0.0135318	7.93898	0.95416
HOMEZ	-0.166513	0.0518629	4.16273	0.837506	-0.170012	0.0343335	4.07705	0.924586	-0.204953	0.0286689	3.38198	0.962341	-0.200182	0.00530888	3.46258	0.998595	-0.182341	0.0178186	3.80138	0.981259	-0.17917	0.0482701	3.86866	0.873238	-0.0659833	0.0351256	10.5049	0.638254	-0.212977	0.0285483	3.25456	0.965311
NGDN	-0.0625278	0.0200769	11.0854	0.829054	-0.0742597	0.0271963	9.3341	0.788487	-0.111703	0.010616	6.20526	0.982256	-0.117442	0.00946805	5.90203	0.987168	-0.0791582	0.0337535	8.75648	0.733329	-0.0707747	0.0240664	9.79372	0.812177	-0.119304	0.00685886	5.80991	0.993433	-0.110011	0.0137201	6.30071	0.969831
RNF31	-0.0731222	0.0504437	9.4793	0.512348	-0.0755005	0.0248231	9.18069	0.822238	-0.162607	0.0238652	4.2627	0.958699	-0.105207	0.0345178	6.58843	0.822847	-0.126204	0.0102293	5.49225	0.987031	-0.116437	0.045727	5.95296	0.76426	-0.0712499	0.024143	9.7284	0.813248	-0.098472	0.0287105	7.03903	0.85469
PAX9	-0.270464	0.0578566	2.56281	0.916153	-0.149904	0.0677506	4.62395	0.709956	-0.175182	0.0120452	3.95672	0.990633	-0.228079	0.0451093	3.03907	0.927443	-0.245847	0.0524508	2.81943	0.916561	-0.143285	0.0367881	4.83755	0.883518	-0.186128	0.0399694	3.72404	0.91556	-0.219902	0.0333429	3.15207	0.956041
FOXA1	-0.248025	0.0680187	2.79466	0.869251	-0.271231	0.0401413	2.55556	0.958032	-0.291261	0.0197879	2.37981	0.990853	-0.325947	0.00812114	2.12657	0.99876	-0.233836	0.0317708	2.96424	0.964394	-0.212815	0.0487084	3.25704	0.905166	-0.111869	0.0460202	6.19604	0.747128	-0.298758	0.0384729	2.32009	0.967898
FBXO33	-0.0689499	0.0268168	10.0529	0.767733	-0.0765774	0.0378227	9.05159	0.672086	-0.0910216	0.00988135	7.61519	0.976972	-0.0988527	0.0202554	7.01192	0.922533	-0.0939232	0.0258116	7.37994	0.868773	-0.0882101	0.0363468	7.85791	0.74651	-0.106631	0.0318823	6.50043	0.848322	-0.113047	0.0230561	6.1315	0.923197
FANCM	-0.0923171	0.055729	7.50833	0.578425	-0.0719495	0.0366932	9.63381	0.65782	-0.114987	0.0119136	6.02807	0.978982	-0.101444	0.011793	6.83278	0.973683	-0.110177	0.021941	6.29122	0.926513	-0.0776936	0.0277665	8.92155	0.796528	-0.107707	0.0127081	6.43549	0.972912	-0.12977	0.0183957	5.34135	0.961363
LRR1	-0.0733	0.0363482	9.4563	0.670332	-0.116533	0.0264656	5.94808	0.90649	-0.107604	0.0153724	6.44162	0.960783	-0.104737	0.0343998	6.61798	0.822541	-0.115836	0.0324057	5.98387	0.864659	-0.113449	0.0197376	6.10975	0.942919	-0.112549	0.0203289	6.15862	0.938747	-0.0889346	0.030338	7.7939	0.811204
MGAT2	-0.124168	0.0358325	5.58235	0.857222	-0.117279	0.0297562	5.91022	0.885937	-0.130296	0.00733257	5.31978	0.993706	-0.158394	0.020681	4.37609	0.967029	-0.119762	0.0306054	5.78769	0.884476	-0.0913783	0.0278769	7.58546	0.843073	-0.121037	0.0087136	5.72672	0.989741	-0.129408	0.0178433	5.35629	0.963369
DNAAF2	-0.206649	0.0436343	3.35422	0.91813	-0.192534	0.0361816	3.60014	0.934029	-0.221553	0.0183556	3.12859	0.986458	-0.245649	0.00895296	2.8217	0.99735	-0.204805	0.036647	3.38442	0.939818	-0.180517	0.0282125	3.83979	0.953424	-0.209137	0.0108995	3.31432	0.994597	-0.239601	0.0221783	2.89292	0.983153
ARF6	-0.171184	0.0410773	4.04914	0.896731	-0.160078	0.0290443	4.33006	0.938227	-0.205	0.00674734	3.38121	0.997838	-0.189429	0.023388	3.65914	0.970414	-0.153995	0.0440927	4.50111	0.859132	-0.149053	0.032077	4.65035	0.915226	-0.20281	0.00241403	3.41772	0.999717	-0.188189	0.0207801	3.68325	0.976195
VCPKMT	-0.12351	0.0861117	5.61208	0.507051	-0.112846	0.0430023	6.14242	0.774935	-0.117966	0.0377084	5.87583	0.830318	-0.118001	0.07306	5.87408	0.566031	-0.145521	0.053597	4.76321	0.786592	-0.0925081	0.0391762	7.49283	0.736005	-0.152915	0.0665601	4.53289	0.725201	-0.141338	0.0711539	4.90418	0.663621
BMP4	-0.558533	0.0648897	1.24101	0.973715	-0.381734	0.113448	1.81579	0.849874	-0.22959	0.0175676	3.01906	0.988426	-0.42283	0.0114485	1.6393	0.998536	-0.223875	0.0436623	3.09613	0.929305	-0.286019	0.0378574	2.42343	0.966148	-0.207959	0.112823	3.3331	0.629458	-0.386051	0.0137848	1.79548	0.997456
FBXO34	-0.231752	0.072044	2.9909	0.838029	-0.263002	0.0547512	2.63552	0.920238	-0.29889	0.0382349	2.31907	0.968309	-0.315117	0.0332529	2.19965	0.978214	-0.218061	0.0542558	3.17869	0.889827	-0.208255	0.0440528	3.32835	0.917859	-0.267625	0.0446439	2.58999	0.94728	-0.314446	0.0266001	2.20434	0.98589
TIMM9	-0.0939997	0.0147556	7.37393	0.953032	-0.104274	0.0256372	6.64735	0.892142	-0.0987591	0.0170588	7.01857	0.943688	-0.0959431	0.0065624	7.22456	0.99073	-0.0886221	0.0345429	7.82138	0.766957	-0.0740756	0.0232921	9.3573	0.834905	-0.0724332	0.0177714	9.56947	0.892544	-0.115555	0.00987873	5.99844	0.985594
SIX1	-0.217739	0.0581614	3.18339	0.875119	-0.152501	0.0427708	4.5452	0.864066	-0.174179	0.0577314	3.97951	0.819862	-0.19953	0.0410553	3.4739	0.921936	-0.212235	0.017045	3.26594	0.987264	-0.205753	0.0462237	3.36884	0.908314	-0.148305	0.00709456	4.67381	0.995444	-0.288716	0.048959	2.40079	0.945616
SIX4	-0.164781	0.0621849	4.20648	0.778313	-0.166963	0.0488273	4.15149	0.853937	-0.133993	0.0493814	5.17303	0.786386	-0.185786	0.0410285	3.73089	0.91113	-0.188003	0.0295151	3.68689	0.953022	-0.152886	0.0483612	4.53375	0.833251	-0.15457	0.0408104	4.48437	0.87764	-0.208588	0.0498291	3.32305	0.897558
TRMT5	-0.169085	0.0376057	4.0994	0.909977	-0.160224	0.0367242	4.32611	0.90492	-0.209987	0.0146429	3.3009	0.990369	-0.175384	0.0471766	3.95217	0.873582	-0.175464	0.0391444	3.95037	0.909472	-0.14208	0.0218765	4.87856	0.954731	-0.185625	0.0123614	3.73413	0.991209	-0.189271	0.0263346	3.66219	0.962725
WDR89	-0.162729	0.0767246	4.25951	0.692234	-0.164064	0.0481929	4.22486	0.852826	-0.17553	0.0341092	3.94889	0.929781	-0.191911	0.0695837	3.61182	0.791807	-0.185502	0.0581629	3.73661	0.835688	-0.162322	0.0342499	4.27019	0.918239	-0.196748	0.0143989	3.52302	0.989402	-0.198878	0.0518906	3.48529	0.880161
ZBTB1	-0.162125	0.0974238	4.27539	0.580651	-0.193019	0.0592023	3.59108	0.841644	-0.225242	0.0241393	3.07735	0.977545	-0.221438	0.066185	3.13021	0.848416	-0.208174	0.0482856	3.32966	0.902853	-0.170642	0.0467959	4.06201	0.869255	-0.202952	0.0212918	3.41533	0.978462	-0.234839	0.0611244	2.95158	0.880675
ZFYVE26	-0.112986	0.0507388	6.13481	0.71259	-0.101472	0.050174	6.8309	0.6716	-0.126713	0.0176743	5.47022	0.962546	-0.114155	0.0397471	6.07201	0.804849	-0.161635	0.0238926	4.28835	0.958129	-0.108101	0.0429117	6.41201	0.760368	-0.105257	0.0202134	6.5853	0.931309	-0.166209	0.0302325	4.17033	0.937936
MED6	-0.070119	0.0140775	9.8853	0.9254	-0.0640317	0.0288831	10.8251	0.710763	-0.0692576	0.0246228	10.0083	0.798214	-0.0826323	0.0212585	8.38833	0.883102	-0.0969688	0.0229916	7.14814	0.898929	-0.0824423	0.02875	8.40767	0.80436	-0.0391662	0.00842638	17.6976	0.91527	-0.0787913	0.0270493	8.79725	0.809248
ZFYVE1	-0.213677	0.0373273	3.2439	0.942477	-0.177696	0.070255	3.90075	0.76183	-0.242674	0.0258522	2.85629	0.977806	-0.230723	0.0355065	3.00424	0.954776	-0.132837	0.0564648	5.21803	0.734557	-0.130283	0.0399383	5.32032	0.841789	-0.228863	0.017358	3.02866	0.988626	-0.256013	0.0363353	2.70747	0.961273
RIOX1	-0.332998	0.0380879	2.08153	0.974502	-0.327895	0.0470042	2.11393	0.960523	-0.37097	0.0207367	1.86847	0.993789	-0.394545	0.0408445	1.75683	0.979016	-0.301855	0.0430196	2.29629	0.960963	-0.264034	0.0514231	2.62522	0.929487	-0.281545	0.0443216	2.46194	0.952777	-0.374857	0.00897675	1.8491	0.998854
ELMSAN1	-0.18043	0.0892955	3.84164	0.671204	-0.195985	0.0725808	3.53673	0.784744	-0.194546	0.0512455	3.5629	0.87814	-0.24667	0.0441628	2.81002	0.939754	-0.204217	0.0401738	3.39418	0.928162	-0.146047	0.0486267	4.74605	0.818522	-0.141746	0.0418975	4.89006	0.851255	-0.300212	0.0369643	2.30886	0.970572
LIN52	-0.0969616	0.0423566	7.14868	0.723769	-0.0477625	0.0268952	14.5124	0.611932	-0.104381	0.0259293	6.64057	0.890142	-0.0993039	0.0331351	6.98006	0.817878	-0.0934811	0.030092	7.41484	0.828332	-0.0665955	0.0436091	10.4083	0.538323	-0.0685627	0.0212637	10.1097	0.838668	-0.108116	0.0372354	6.41115	0.80826
ISCA2	-0.0406317	0.0187345	17.0593	0.70166	-0.0513472	0.015548	13.4992	0.845039	-0.109999	0.0205673	6.30139	0.934648	-0.0883495	0.0126411	7.84551	0.960666	-0.0741162	0.0347627	9.35216	0.694455	-0.0606316	0.0255406	11.4321	0.738067	-0.0689881	0.00184718	10.0473	0.998568	-0.0781025	0.0194443	8.87484	0.88971
MLH3	-0.119642	0.0668998	5.7935	0.615259	-0.0993277	0.0537185	6.97839	0.630925	-0.158539	0.0189512	4.37209	0.972216	-0.173631	0.0474538	3.99208	0.870027	-0.186907	0.0389727	3.70851	0.920001	-0.157623	0.0374156	4.39751	0.89872	-0.120804	0.0484919	5.7378	0.75628	-0.190299	0.048686	3.64241	0.884246
JDP2	-0.0919178	0.0536096	7.54095	0.595123	-0.0967227	0.0286235	7.16633	0.850953	-0.121166	0.0309084	5.72064	0.884844	-0.110204	0.02419	6.28965	0.912108	-0.114452	0.0317884	6.05624	0.866337	-0.108365	0.0304528	6.39643	0.863598	-0.0885363	0.029382	7.82896	0.819492	-0.109384	0.0499583	6.33683	0.705619
FLVCR2	-0.0745378	0.0204676	9.29928	0.868958	-0.0859331	0.0130266	8.06613	0.95606	-0.0786905	0.0488107	8.80852	0.565128	-0.123773	0.049771	5.60014	0.755634	-0.0882299	0.0447484	7.85615	0.6603	-0.137567	0.0477764	5.03863	0.805653	-0.0886571	0.0472488	7.81829	0.637736	-0.153645	0.0124892	4.51137	0.986958
IRF2BPL	-0.36543	0.0292026	1.8968	0.987389	-0.293631	0.052967	2.3606	0.938898	-0.380212	0.0356239	1.82305	0.982745	-0.349912	0.0389062	1.98092	0.975871	-0.283345	0.0356895	2.4463	0.969245	-0.225161	0.0491399	3.07845	0.913025	-0.189641	0.0249353	3.65505	0.966578	-0.348876	0.0208091	1.9868	0.992935
ALKBH1	-0.12963	0.0450808	5.34712	0.80523	-0.148662	0.0436025	4.66259	0.853206	-0.139995	0.0128632	4.95121	0.983395	-0.130419	0.029842	5.31476	0.905212	-0.144132	0.0230629	4.80913	0.951286	-0.12321	0.0316969	5.62572	0.883109	-0.100508	0.0112105	6.89641	0.975722	-0.165702	0.0211224	4.18311	0.968524
SNW1	-0.0317681	0.0218037	21.819	0.514901	-0.0375165	0.0244225	18.4758	0.541257	-0.0656159	0.0142164	10.5637	0.914174	-0.0657898	0.0167611	10.5358	0.885102	-0.0675017	0.0268814	10.2686	0.759198	-0.053028	0.0269246	13.0713	0.659803	-0.0568447	0.011287	12.1937	0.926912	-0.0881425	0.0123087	7.86394	0.962462
NRDE2	-0.20891	0.0610389	3.31792	0.854164	-0.184859	0.0472342	3.74959	0.884506	-0.237135	0.0307069	2.92301	0.967552	-0.264774	0.0391796	2.61788	0.958045	-0.197458	0.0396115	3.51036	0.925509	-0.18732	0.0346526	3.70035	0.935941	-0.257406	0.0191266	2.69282	0.989078	-0.270057	0.0127392	2.56667	0.995569
PPP4R3A	-0.0759363	0.0488164	9.12801	0.547484	-0.0852505	0.0335676	8.13071	0.763311	-0.118004	0.0106311	5.87394	0.984026	-0.112337	0.0228608	6.17024	0.923509	-0.0918531	0.0274607	7.54625	0.848351	-0.0823636	0.0321081	8.4157	0.766906	-0.107552	0.0252104	6.44476	0.900992	-0.120356	0.0242766	5.75916	0.924752
CCDC85C	-0.08273	0.0494141	8.37842	0.583594	-0.0883702	0.0222558	7.84368	0.887427	-0.115489	0.0153987	6.00187	0.965664	-0.0956587	0.0186272	7.24605	0.92951	-0.112495	0.0256155	6.1616	0.906045	-0.0939924	0.030559	7.3745	0.825485	-0.0403074	0.00836482	17.1965	0.920697	-0.117401	0.033464	5.90409	0.860218
SLC25A29	-0.0948301	0.0174702	7.30936	0.936436	-0.0856483	0.0272372	8.09295	0.831765	-0.132107	0.0360434	5.24685	0.870415	-0.108131	0.0525011	6.41024	0.679587	-0.109854	0.0305022	6.30972	0.866407	-0.097372	0.0573116	7.11854	0.590716	-0.0601693	0.0229314	11.52	0.774895	-0.0901295	0.0207886	7.69057	0.903831
WDR20	-0.137703	0.0767548	5.03366	0.616759	-0.167837	0.0417918	4.12988	0.889677	-0.155245	0.0340232	4.46485	0.912359	-0.200325	0.0343059	3.46011	0.944596	-0.202324	0.0543109	3.42593	0.874037	-0.168327	0.0486023	4.11785	0.857091	-0.142258	0.0477257	4.87246	0.816258	-0.208078	0.0432588	3.33119	0.920435
LINC02323	-0.188287	0.0204798	3.68134	0.976885	-0.204639	0.0181413	3.38718	0.984525	-0.248327	0.0913488	2.79127	0.787007	-0.240395	0.0363647	2.88337	0.956237	-0.320605	0.0374919	2.162	0.973378	-0.125729	0.0137599	5.51301	0.976606	-0.255773	0.06588	2.71001	0.882857	-0.334127	0.0600916	2.0745	0.939241
EIF5	-0.144536	0.0857922	4.79567	0.586631	-0.176428	0.0498026	3.92877	0.86254	-0.175324	0.0631485	3.95352	0.79399	-0.152476	0.0787382	4.54593	0.652176	-0.260578	0.0455944	2.66004	0.942301	-0.213585	0.0843098	3.2453	0.762407	-0.185893	0.0768542	3.72874	0.745238	-0.202698	0.0698347	3.4196	0.808149
BAG5	-0.129627	0.0545976	5.34723	0.738116	-0.153484	0.045418	4.51608	0.850971	-0.190767	0.00525239	3.63348	0.998486	-0.175763	0.0154398	3.94364	0.984801	-0.152621	0.0373331	4.54164	0.893119	-0.129467	0.0376781	5.35385	0.855146	-0.142861	0.00744006	4.85189	0.994605	-0.196894	0.0128422	3.52041	0.991563
ZBTB42	-0.113878	0.0602976	6.08674	0.640728	-0.127923	0.0510152	5.41847	0.758681	-0.193748	0.0535129	3.57758	0.867625	-0.217452	0.0377165	3.18759	0.943247	-0.128919	0.0205533	5.37662	0.951624	-0.089946	0.0558314	7.70626	0.564784	-0.159982	0.0569446	4.33266	0.797835	-0.110545	0.0284418	6.27029	0.883085
C14orf79	-0.138748	0.046962	4.99573	0.813587	-0.163104	0.0312664	4.24972	0.931537	-0.200331	0.0235758	3.46001	0.973047	-0.219825	0.00767649	3.15318	0.997567	-0.190148	0.0444997	3.64531	0.901277	-0.141913	0.0359632	4.88431	0.886179	-0.116197	0.0218892	5.96527	0.933729	-0.193794	0.0221964	3.57673	0.974434
CDCA4	-0.144687	0.0421688	4.79066	0.854786	-0.136531	0.0439176	5.07686	0.828541	-0.199017	0.0101744	3.48286	0.9948	-0.220496	0.0242757	3.14359	0.976332	-0.192621	0.036287	3.5985	0.933726	-0.158879	0.0451821	4.36275	0.860774	-0.136556	0.00579111	5.07591	0.996416	-0.188482	0.0234075	3.67753	0.970077
BRF1	-0.165756	0.0589143	4.18173	0.798303	-0.209689	0.0329295	3.3056	0.952995	-0.215342	0.0220171	3.21882	0.979521	-0.242005	0.0386621	2.86419	0.951434	-0.207494	0.0396687	3.34057	0.93188	-0.20642	0.0232815	3.35794	0.975189	-0.174186	0.0159053	3.97935	0.983598	-0.239629	0.0353401	2.89259	0.958314
C14orf80	-0.0734558	0.0178584	9.43625	0.894285	-0.0687796	0.0302476	10.0778	0.721082	-0.136936	0.0198899	5.06183	0.959514	-0.109332	0.0218614	6.33984	0.925957	-0.0978866	0.0363855	7.08112	0.783492	-0.0895716	0.0324022	7.73847	0.792568	-0.120042	0.0100499	5.77419	0.986176	-0.114041	0.0225245	6.07803	0.927625
VPS18	-0.217962	0.0329182	3.18013	0.956372	-0.231219	0.0212718	2.9978	0.983354	-0.230119	0.00527417	3.01213	0.998951	-0.258249	0.0384316	2.68403	0.957586	-0.213618	0.0189002	3.2448	0.984585	-0.192121	0.0307252	3.60787	0.951336	-0.164302	0.0068886	4.21873	0.996497	-0.211557	0.0238968	3.27641	0.975116
NR2F2	-0.118766	0.0462382	5.83624	0.767376	-0.0955198	0.0298206	7.25658	0.83687	-0.116347	0.0241943	5.95759	0.920398	-0.121628	0.0142165	5.69892	0.973402	-0.133522	0.0186852	5.19125	0.962309	-0.0941901	0.0502557	7.35902	0.637201	-0.0661721	0.0383752	10.4749	0.597858	-0.148705	0.0236353	4.66123	0.951905
NSMCE3	-0.187148	0.0315915	3.70374	0.946083	-0.202745	0.0265104	3.41882	0.966936	-0.218552	0.0157156	3.17155	0.989764	-0.187431	0.0308074	3.69814	0.948737	-0.182824	0.0121824	3.79134	0.991198	-0.174036	0.0348913	3.98279	0.925594	-0.0875895	0.0155602	7.91359	0.940629	-0.205862	0.022892	3.36706	0.975866
ZNF770	-0.0858247	0.0476749	8.07631	0.618375	-0.0640484	0.0344982	10.8222	0.632817	-0.084699	0.0138892	8.18365	0.948964	-0.0970609	0.0209472	7.14137	0.914786	-0.101459	0.0242729	6.83182	0.897286	-0.0785511	0.035885	8.82416	0.705517	-0.101573	0.0219742	6.82412	0.914407	-0.122368	0.02301	5.66446	0.933953
MEIS2	-0.129291	0.0415125	5.36116	0.829061	-0.11394	0.0469837	6.08346	0.746227	-0.141685	0.00706753	4.89216	0.995048	-0.153204	0.0410341	4.52434	0.874526	-0.14444	0.0268016	4.79886	0.935575	-0.133756	0.0438182	5.18217	0.823289	-0.0769542	0.0138228	9.00726	0.939382	-0.144582	0.035213	4.79415	0.893948
GPR176	-0.0998012	0.0309768	6.94528	0.838449	-0.0952451	0.0495646	7.27751	0.648672	-0.108818	0.015455	6.36976	0.961222	-0.106724	0.0391232	6.49475	0.788168	-0.166607	0.0429981	4.16038	0.882447	-0.133601	0.0438292	5.1882	0.822877	-0.0466327	0.0317027	14.864	0.519653	-0.145299	0.0444471	4.77048	0.842353
BAHD1	-0.118459	0.0445319	5.85139	0.77964	-0.111759	0.0328525	6.20215	0.852644	-0.121197	0.00475561	5.71917	0.99693	-0.129422	0.0311234	5.3557	0.89633	-0.146302	0.0166902	4.73778	0.974632	-0.108384	0.0346073	6.39528	0.830628	-0.0628272	0.0253181	11.0326	0.754839	-0.144236	0.0319856	4.80565	0.910453
RPUSD2	-0.328762	0.0707924	2.10836	0.915135	-0.421308	0.0482356	1.64523	0.974454	-0.456569	0.0375939	1.51816	0.986622	-0.468675	0.0836851	1.47895	0.940057	-0.369432	0.073368	1.87625	0.926886	-0.380589	0.00406229	1.82125	0.999772	-0.468096	0.00554851	1.48078	0.999719	-0.444786	0.0346659	1.55838	0.987997
C15orf62	-0.122234	0.0664082	5.67066	0.628803	-0.17903	0.0457228	3.87168	0.884603	-0.276919	0.0981139	2.50307	0.799319	-0.144743	0.051554	4.78881	0.797625	-0.154753	0.0287469	4.47906	0.935442	-0.0995032	0.0308409	6.96608	0.83883	-0.298361	0.0413141	2.32319	0.963068	-0.174162	0.113669	3.97989	0.539975
RHOV	-0.305352	0.0539323	2.26999	0.941273	-0.306057	0.0304162	2.26477	0.980629	-0.417783	0.0221951	1.65911	0.994387	-0.389476	0.024185	1.77969	0.992347	-0.24919	0.0713576	2.78161	0.859105	-0.207899	0.0422526	3.33406	0.923694	-0.334805	0.0341432	2.0703	0.979624	-0.351015	0.0389099	1.9747	0.976014
INO80	-0.0938652	0.042324	7.38449	0.710922	-0.0850832	0.0450582	8.1467	0.640654	-0.0934677	0.0172328	7.4159	0.936342	-0.110818	0.0380197	6.2548	0.809448	-0.132635	0.027577	5.22597	0.920422	-0.112988	0.0335271	6.13472	0.850268	-0.0869992	0.0203974	7.96728	0.900951	-0.140617	0.0272985	4.92933	0.929907
CDAN1	-0.103463	0.0284047	6.69946	0.869003	-0.0886097	0.0534811	7.82248	0.578514	-0.115454	0.0313797	6.00365	0.871275	-0.119098	0.0245441	5.81998	0.921709	-0.146339	0.0305676	4.73658	0.919741	-0.115789	0.045922	5.9863	0.760697	-0.103801	0.0313272	6.67766	0.845904	-0.161594	0.0394981	4.28943	0.893264
LCMT2	-0.335952	0.0625288	2.06323	0.935205	-0.316362	0.0789354	2.191	0.889276	-0.395237	0.0268911	1.75375	0.990827	-0.386871	0.0370388	1.79167	0.981998	-0.330456	0.0470054	2.09755	0.961107	-0.309713	0.0168496	2.23803	0.994115	-0.358898	0.0424498	1.93132	0.972782	-0.409828	0.0351659	1.69131	0.985488
ZSCAN29	-0.133107	0.0873391	5.20745	0.537321	-0.164697	0.0705971	4.20862	0.731273	-0.2209	0.0460858	3.13784	0.91992	-0.221232	0.0577495	3.13312	0.880065	-0.20394	0.0455315	3.39878	0.909348	-0.17937	0.0381725	3.86433	0.916944	-0.150784	0.0316473	4.59694	0.91903	-0.241105	0.0392527	2.87488	0.949659
MFAP1	-0.0507926	0.0339933	13.6466	0.52748	-0.0558535	0.0259168	12.4101	0.698999	-0.083257	0.0135834	8.32539	0.949455	-0.0768657	0.0213531	9.01764	0.866294	-0.0769268	0.0302184	9.01048	0.764167	-0.0582457	0.0200334	11.9004	0.808671	-0.0827257	0.0166948	8.37887	0.924681	-0.0791969	0.0235122	8.7522	0.850139
EIF3J-AS1	-0.0822922	0.038988	8.423	0.690166	-0.0977267	0.0224606	7.09271	0.90445	-0.113241	0.0238699	6.12098	0.918389	-0.122492	0.0193421	5.65874	0.9525	-0.161029	0.0430188	4.30448	0.875092	-0.0850467	0.0308251	8.1502	0.79193	-0.12376	0.0598713	5.60075	0.681168	-0.13301	0.0355672	5.21126	0.874884
SEMA6D	-0.14638	0.0570296	4.73527	0.76712	-0.113526	0.0472969	6.10565	0.742312	-0.172106	0.0263153	4.02744	0.955331	-0.166881	0.0277325	4.15354	0.947659	-0.176359	0.0251452	3.93032	0.960931	-0.120361	0.0356325	5.75889	0.850856	-0.0802745	0.039422	8.63472	0.674609	-0.155624	0.0256102	4.45398	0.94862
DTWD1	-0.0641643	0.02607	10.8027	0.751789	-0.0706178	0.0212685	9.81547	0.846442	-0.0865268	0.00701697	8.01078	0.987018	-0.082101	0.0137753	8.44262	0.946697	-0.0976364	0.022543	7.09927	0.903654	-0.0567977	0.02387	12.2038	0.738965	-0.0856103	0.0086474	8.09654	0.980002	-0.0779682	0.00677595	8.89013	0.985119
PIGBOS1	-0.261843	0.032926	2.64718	0.969345	-0.250949	0.0393786	2.76211	0.953064	-0.302404	0.0292536	2.29212	0.981628	-0.292361	0.0305346	2.37086	0.97865	-0.235832	0.0207956	2.93915	0.984687	-0.224257	0.00906532	3.09086	0.996742	-0.280168	0.0479769	2.47404	0.944601	-0.263956	0.0302722	2.626	0.974368
RNF111	-0.097304	0.0524761	7.12353	0.632235	-0.0984354	0.0563242	7.04164	0.604298	-0.0768952	0.0204994	9.01418	0.87555	-0.114213	0.0391985	6.06892	0.809336	-0.0972546	0.0219581	7.12714	0.90748	-0.101628	0.0465723	6.82047	0.704219	-0.0833246	0.0306416	8.31864	0.787115	-0.13652	0.0433269	5.07726	0.832332
GCNT3	-0.14938	0.0257155	4.64018	0.944046	-0.142095	0.0475259	4.87806	0.81717	-0.123896	0.0221772	5.59458	0.939779	-0.150342	0.0375938	4.61046	0.888846	-0.130669	0.00659154	5.30459	0.994936	-0.118549	0.0394611	5.84691	0.818598	-0.154407	0.0626381	4.4891	0.752368	-0.11933	0.0549561	5.80865	0.702153
CSNK1G1	-0.105304	0.0685009	6.58233	0.54162	-0.0909325	0.0440706	7.62266	0.680377	-0.121429	0.0136364	5.70824	0.975398	-0.141508	0.0268588	4.89828	0.932791	-0.126441	0.0261184	5.48198	0.921371	-0.11017	0.0352366	6.2916	0.830156	-0.0732759	0.0069017	9.45941	0.982567	-0.152257	0.0306226	4.55247	0.925153
PLEKHO2	-0.389833	0.091055	1.77806	0.90162	-0.333862	0.0778164	2.07615	0.901996	-0.539936	0.0662204	1.28376	0.970795	-0.501819	0.0901183	1.38127	0.939408	-0.331289	0.125589	2.09227	0.776747	-0.281309	0.112254	2.46401	0.758454	-0.338567	0.0601059	2.04729	0.940704	-0.467411	0.0839324	1.48295	0.939417
PDCD7	-0.155246	0.0658538	4.46483	0.735362	-0.183106	0.0518349	3.7855	0.861864	-0.239688	0.0313903	2.89187	0.966835	-0.262718	0.0204707	2.63837	0.988003	-0.20789	0.0578734	3.3342	0.865804	-0.181541	0.043599	3.81812	0.896576	-0.203863	0.0150591	3.40007	0.989205	-0.281732	0.0436547	2.46031	0.95418
SMAD6	-0.114114	0.0730961	6.07416	0.549265	-0.127138	0.0602504	5.45191	0.690057	-0.199759	0.0189906	3.46992	0.982245	-0.202676	0.0419715	3.41998	0.921005	-0.175601	0.0264358	3.94728	0.956638	-0.147098	0.0493211	4.71213	0.816431	-0.111555	0.0313927	6.21352	0.863272	-0.200985	0.0411555	3.44875	0.922628
AC110048.2	-0.0956152	0.0450045	7.24934	0.69296	-0.134796	0.0904699	5.1422	0.526062	-0.326968	0.0462574	2.11992	0.961511	-0.184277	0.0795879	3.76143	0.7283	-0.242334	0.0216342	2.86029	0.98431	-0.118073	0.0833951	5.87049	0.50057	-0.204759	0.0326917	3.38518	0.951491	-0.243737	0.0669009	2.84383	0.869052
PIAS1	-0.104024	0.0463917	6.66336	0.715418	-0.0939735	0.0493161	7.37598	0.644827	-0.095463	0.0148731	7.2609	0.953701	-0.107282	0.0236075	6.46097	0.911707	-0.136922	0.0312446	5.06234	0.90568	-0.0993039	0.042938	6.98006	0.727843	-0.0466389	0.0119291	14.862	0.884295	-0.17281	0.0228408	4.01103	0.96624
FEM1B	-0.141378	0.0594059	4.90279	0.739032	-0.109039	0.046643	6.3569	0.732082	-0.170548	0.014728	4.06424	0.985304	-0.192417	0.0188916	3.60232	0.981086	-0.143281	0.0426926	4.83769	0.849209	-0.118414	0.043152	5.85358	0.79014	-0.159694	0.00587046	4.34047	0.997305	-0.191705	0.0277708	3.61569	0.95972
TLE3	-0.135219	0.0483421	5.12612	0.796415	-0.115347	0.0392843	6.00923	0.8117	-0.156767	0.00885394	4.4215	0.993661	-0.149247	0.0235528	4.6443	0.952555	-0.13029	0.0238281	5.32002	0.937301	-0.116478	0.0477338	5.95091	0.748564	-0.0669511	0.01085	10.353	0.950096	-0.179194	0.0255547	3.86814	0.960915
SENP8	-0.209144	0.0237246	3.3142	0.97491	-0.17863	0.0390764	3.88035	0.912652	-0.245346	0.022019	2.82518	0.984146	-0.214701	0.0529496	3.22843	0.891549	-0.23	0.0181133	3.01368	0.987748	-0.166039	0.0335471	4.17461	0.924519	-0.122878	0.0142162	5.64092	0.973928	-0.197788	0.0181586	3.50449	0.983422
SEMA7A	-0.194597	0.0955059	3.56196	0.674879	-0.125881	0.0715935	5.50636	0.607192	-0.234706	0.0363218	2.95326	0.954291	-0.207022	0.0535049	3.34818	0.882151	-0.202226	0.0267742	3.42759	0.966129	-0.153621	0.0713684	4.51205	0.698491	-0.0711567	0.0452733	9.74114	0.552602	-0.175196	0.0587911	3.9564	0.816181
RPP25	-0.130272	0.0321251	5.32076	0.891565	-0.103394	0.0390101	6.70394	0.778389	-0.155187	0.00167873	4.46652	0.999766	-0.136108	0.0192669	5.09261	0.961468	-0.144923	0.0253254	4.78287	0.94244	-0.130343	0.0376062	5.31788	0.857277	-0.0332315	0.0216783	20.8582	0.540219	-0.122388	0.0326402	5.6635	0.875464
C15orf39	-0.353033	0.132966	1.96341	0.77899	-0.384429	0.135324	1.80305	0.801394	-0.350407	0.10145	1.97812	0.856425	-0.38394	0.09488	1.80535	0.891156	-0.355829	0.0990136	1.94798	0.865907	-0.261656	0.0899593	2.64908	0.808795	-0.319352	0.0743318	2.17048	0.90224	-0.471841	0.118418	1.46903	0.888122
SIN3A	-0.118268	0.0479138	5.86083	0.752865	-0.0724758	0.0474072	9.56384	0.538874	-0.0879068	0.0101979	7.88502	0.97379	-0.0989429	0.0254667	7.00553	0.883005	-0.0828163	0.0275695	8.3697	0.818569	-0.0785651	0.0389837	8.82259	0.670051	-0.0850782	0.0157148	8.14718	0.936123	-0.145649	0.0259627	4.75903	0.940247
IMP3	-0.220518	0.00653653	3.14327	0.998246	-0.216189	0.0289065	3.20621	0.965478	-0.249368	0.0206606	2.77962	0.986457	-0.239529	0.0226469	2.8938	0.982435	-0.176335	0.0375595	3.93086	0.916809	-0.159907	0.0253496	4.33469	0.952144	-0.230098	0.0162612	3.01239	0.99011	-0.220111	0.00479013	3.14908	0.999054
ISL2	-0.327649	0.108876	2.11552	0.819107	-0.24017	0.0904411	2.88607	0.779052	-0.441336	0.129311	1.57057	0.853463	-0.253708	0.106793	2.73207	0.738356	-0.286955	0.184154	2.41553	0.548339	-0.238833	0.0507118	2.90223	0.917288	-0.302152	0.0230544	2.29403	0.98849	-0.374572	0.0902051	1.8505	0.896065
C15orf40	-0.0334361	0.0179327	20.7305	0.634802	-0.065313	0.00669776	10.6127	0.979401	-0.0470444	0.0211681	14.7339	0.711781	-0.0455868	0.0248856	15.205	0.626566	-0.0752019	0.0314882	9.21715	0.740388	-0.0523482	0.021966	13.2411	0.739563	-0.0513609	0.00864088	13.4956	0.946425	-0.0626017	0.0377535	11.0723	0.578905
KLHL25	-0.292365	0.150475	2.37083	0.653682	-0.291003	0.106415	2.38192	0.788985	-0.313329	0.141681	2.2122	0.709757	-0.324512	0.115566	2.13597	0.797674	-0.387824	0.0861905	1.78727	0.910098	-0.384997	0.0961576	1.8004	0.889077	-0.361195	0.126147	1.91904	0.803891	-0.40502	0.125907	1.71139	0.838029
MRPL46	-0.0756931	0.0169143	9.15734	0.9092	-0.0531018	0.0271274	13.0532	0.657052	-0.0992341	0.00649592	6.98497	0.991503	-0.0906225	0.0117778	7.64873	0.967322	-0.136018	0.026661	5.096	0.928643	-0.0884924	0.0259216	7.83285	0.853527	-0.083693	0.0195461	8.28203	0.901643	-0.101054	0.0147724	6.85918	0.959013
AEN	-0.212058	0.120933	3.26866	0.605899	-0.230032	0.0722181	3.01326	0.835333	-0.311075	0.061808	2.22823	0.926821	-0.300655	0.0478888	2.30546	0.951709	-0.286952	0.0724493	2.41555	0.886925	-0.222121	0.0558258	3.12058	0.887836	-0.284762	0.0649456	2.43413	0.905771	-0.304164	0.067948	2.27886	0.909249
TICRR	-0.174076	0.12039	3.98186	0.51109	-0.254883	0.0828088	2.71948	0.825691	-0.237516	0.0421431	2.91832	0.940765	-0.282939	0.0996938	2.44981	0.801088	-0.269633	0.0409267	2.5707	0.955951	-0.273309	0.0803514	2.53613	0.852612	-0.221993	0.0488207	3.12239	0.911801	-0.329532	0.105783	2.10343	0.829121
PEX11A	-0.0837906	0.0417469	8.27237	0.668242	-0.101155	0.0473409	6.85233	0.695383	-0.110068	0.0202815	6.29747	0.936412	-0.124267	0.0226446	5.57789	0.937724	-0.106473	0.044484	6.5101	0.74123	-0.101717	0.0445513	6.81449	0.722712	-0.106586	0.0417203	6.50319	0.765446	-0.156761	0.0273356	4.42167	0.942672
ZNF710	-0.24151	0.0797798	2.87006	0.820852	-0.19895	0.0476051	3.48404	0.897254	-0.251622	0.0542796	2.75472	0.914855	-0.239587	0.0541	2.89309	0.907461	-0.237164	0.0203335	2.92265	0.985512	-0.21694	0.0675077	3.19511	0.837754	-0.135394	0.0218872	5.11946	0.950331	-0.271596	0.0457735	2.55213	0.946245
GDPGP1	-0.224293	0.0398953	3.09036	0.940489	-0.213719	0.0202452	3.24327	0.982369	-0.341377	0.0835687	2.03044	0.892974	-0.254816	0.0482774	2.72019	0.933018	-0.203793	0.00257883	3.40122	0.99968	-0.224333	0.0571042	3.08982	0.885275	-0.25344	0.0442107	2.73496	0.942631	-0.303053	0.0290495	2.28722	0.981955
ZNF774	-0.181104	0.0969885	3.82734	0.635483	-0.183166	0.117406	3.78426	0.548933	-0.275506	0.0241538	2.5159	0.98486	-0.195897	0.068809	3.53832	0.802083	-0.200501	0.0549321	3.45707	0.869472	-0.190276	0.0674167	3.64285	0.799315	-0.228578	0.0327519	3.03244	0.960558	-0.239949	0.0816818	2.88872	0.811845
HDDC3	-0.0345124	0.0119285	20.084	0.807155	-0.103439	0.0201422	6.701	0.92951	-0.0811609	0.0188419	8.5404	0.902697	-0.0615989	0.0083276	11.2526	0.964736	-0.0867903	0.0264104	7.98646	0.843741	-0.0545553	0.0150403	12.7054	0.868049	-0.118405	0.0284839	5.85405	0.896264	-0.0761871	0.023504	9.09796	0.840089
LYSMD4	-0.0713522	0.0432445	9.71444	0.576487	-0.110831	0.055354	6.2541	0.667159	-0.226846	0.0724741	3.05559	0.830466	-0.222511	0.0457098	3.11511	0.922169	-0.228344	0.0654127	3.03553	0.859015	-0.175052	0.0499903	3.95966	0.859767	-0.193412	0.0588954	3.58378	0.843562	-0.191043	0.0495793	3.62823	0.88129
ASB7	-0.169758	0.0636846	4.08314	0.780352	-0.165248	0.0414726	4.19459	0.88812	-0.196327	0.0461549	3.53057	0.900466	-0.253902	0.0526744	2.72998	0.920743	-0.195162	0.0420558	3.55165	0.915019	-0.169861	0.0513119	4.08067	0.845661	-0.160917	0.0477968	4.30749	0.850014	-0.237315	0.0545698	2.92079	0.904363
AC015712.6	-0.138799	0.0626464	4.99391	0.710515	-0.198086	0.0300206	3.49923	0.956081	-0.191789	0.0308971	3.61411	0.950655	-0.122268	0.0192066	5.6691	0.952969	-0.180689	0.035298	3.83613	0.929088	-0.169737	0.0466049	4.08366	0.868976	-0.0840622	0.0591169	8.24565	0.502733	-0.220636	0.00826554	3.14159	0.997201
CHSY1	-0.0894697	0.045862	7.74728	0.655517	-0.0697175	0.0476422	9.94223	0.517073	-0.123362	0.0204051	5.61882	0.948119	-0.118029	0.0262343	5.87267	0.910077	-0.107515	0.0220952	6.44697	0.922112	-0.092024	0.031842	7.53224	0.806804	-0.0586556	0.0106453	11.8172	0.938195	-0.133255	0.0296294	5.20164	0.910018
AC026471.1	-0.14331	0.0764314	4.83671	0.637397	-0.103455	0.04098	6.69996	0.761145	-0.21976	0.0334693	3.1541	0.955667	-0.214675	0.0260797	3.22881	0.971329	-0.183868	0.0494204	3.7698	0.873754	-0.14168	0.0541045	4.89235	0.774196	-0.164181	0.0210182	4.22186	0.968263	-0.179893	0.0467616	3.85311	0.880949
ZNF668	-0.305118	0.063477	2.27173	0.920334	-0.310248	0.0434142	2.23417	0.962313	-0.339317	0.0118131	2.04277	0.997582	-0.328318	0.0709158	2.11121	0.914654	-0.273291	0.0368423	2.5363	0.964927	-0.285699	0.0477135	2.42615	0.947165	-0.257377	0.0247192	2.69312	0.981886	-0.323666	0.0416662	2.14155	0.967919
SIAH1	-0.235367	0.110129	2.94496	0.695475	-0.260712	0.0799154	2.65867	0.841809	-0.348195	0.0835196	1.99069	0.896805	-0.379281	0.0452074	1.82753	0.972371	-0.268948	0.0852447	2.57725	0.832694	-0.220222	0.069408	3.1475	0.834259	-0.408958	0.033996	1.69491	0.986368	-0.394153	0.0595809	1.75857	0.956297
BCAR1	-0.135125	0.038456	5.12967	0.860594	-0.104936	0.0331025	6.60542	0.834013	-0.171577	0.00204593	4.03986	0.999716	-0.171329	0.0197776	4.04571	0.974041	-0.135765	0.0286042	5.10549	0.918459	-0.138385	0.0428141	5.00883	0.839323	-0.0646026	0.00331661	10.7294	0.994756	-0.189506	0.0207505	3.65765	0.976582
AXIN1	-0.110742	0.027678	6.25914	0.888942	-0.0887303	0.0303276	7.81184	0.810604	-0.173538	0.00980334	3.99422	0.993658	-0.191253	0.0310162	3.62424	0.950028	-0.124269	0.0372091	5.57781	0.847953	-0.108138	0.0407873	6.40985	0.778496	-0.0903504	0.00697981	7.67177	0.988205	-0.159177	0.0194261	4.35458	0.971074
CAPN15	-0.13825	0.0394	5.01374	0.860259	-0.128758	0.0489936	5.38334	0.77545	-0.200102	0.00880011	3.46397	0.996147	-0.217774	0.0248897	3.18288	0.97454	-0.171275	0.0162064	4.04697	0.982408	-0.167915	0.0356483	4.12797	0.917311	-0.0856693	0.0246878	8.09096	0.857567	-0.211216	0.0224451	3.2817	0.977914
RAB40C	-0.162899	0.0414334	4.25507	0.885435	-0.148308	0.0367809	4.67371	0.890463	-0.209846	0.017608	3.30312	0.986114	-0.21755	0.0227589	3.18615	0.97858	-0.127011	0.0231269	5.45739	0.937813	-0.131272	0.0371735	5.28024	0.861786	-0.123307	0.0106354	5.6213	0.98534	-0.167661	0.0169712	4.13423	0.979919
WDR24	-0.099582	0.0239061	6.96057	0.896651	-0.129408	0.0218206	5.35628	0.946195	-0.117968	0.0153985	5.87571	0.967046	-0.0904811	0.0178994	7.66068	0.927412	-0.104374	0.0333625	6.64101	0.830326	-0.0835364	0.0344501	8.29755	0.74619	-0.0804784	0.0245254	8.61283	0.843356	-0.097	0.021592	7.14585	0.909836
NARFL	-0.106875	0.0295542	6.4856	0.867348	-0.10946	0.0305189	6.33243	0.865446	-0.161785	0.00674058	4.28437	0.99654	-0.134814	0.0241039	5.1415	0.939908	-0.148038	0.0294756	4.68222	0.926537	-0.148271	0.0395055	4.67487	0.875671	-0.0858045	0.0201466	8.07822	0.900691	-0.143159	0.0205803	4.84181	0.960307
C16orf91	-0.190906	0.0434939	3.63083	0.905951	-0.18959	0.0304599	3.65604	0.95091	-0.280544	0.0241245	2.47073	0.985426	-0.267395	0.0268257	2.59222	0.980268	-0.200623	0.0654254	3.45497	0.824608	-0.171759	0.0270964	4.03559	0.952585	-0.279193	0.0318192	2.48268	0.97468	-0.232205	0.0323473	2.98507	0.962638
E4F1	-0.132158	0.0369058	5.24485	0.865076	-0.155477	0.0412106	4.4582	0.876798	-0.190634	0.0112887	3.636	0.993036	-0.223309	0.0382921	3.10398	0.944458	-0.174361	0.0448523	3.97536	0.883124	-0.162964	0.0423246	4.25338	0.88113	-0.176259	0.00560802	3.93256	0.997979	-0.177171	0.0156061	3.9123	0.984719
CCNF	-0.249125	0.0503867	2.78233	0.924373	-0.252671	0.0559978	2.74328	0.910553	-0.316041	0.0225339	2.19322	0.989935	-0.306797	0.0368884	2.25931	0.971899	-0.246734	0.0345184	2.80929	0.96233	-0.233413	0.0413637	2.96962	0.940903	-0.232725	0.0104917	2.97839	0.995952	-0.301925	0.0193114	2.29576	0.991884
TBC1D24	-0.112552	0.0658132	6.15848	0.593882	-0.122675	0.0372251	5.65026	0.844483	-0.156023	0.00655464	4.44258	0.996483	-0.160396	0.0569696	4.32146	0.798527	-0.195627	0.0331478	3.5432	0.945696	-0.154761	0.048946	4.47883	0.833297	-0.0746108	0.0503735	9.29018	0.523106	-0.171592	0.040833	4.03951	0.898266
PAQR4	-0.0769306	0.0335314	9.01003	0.72466	-0.0873096	0.0234169	7.93895	0.874226	-0.132546	0.0182566	5.22948	0.963444	-0.11419	0.0263021	6.07011	0.90407	-0.110455	0.0175708	6.27539	0.951827	-0.0942624	0.0372051	7.35338	0.762444	-0.0524665	0.00289242	13.2112	0.993958	-0.115183	0.0139289	6.01778	0.971584
TNFRSF12A	-0.0779754	0.0276956	8.8893	0.798524	-0.0716065	0.0239494	9.67995	0.817177	-0.110567	0.0107042	6.26901	0.9816	-0.124366	0.0112719	5.57346	0.983836	-0.110426	0.0289718	6.27702	0.87899	-0.0756659	0.0222048	9.16063	0.853071	-0.0820798	0.00745613	8.44479	0.983764	-0.106888	0.0210278	6.48482	0.928157
ZNF213-AS1	-0.0685792	0.0265271	10.1072	0.769679	-0.0526073	0.00361515	13.1759	0.990644	-0.0605529	0.0255212	11.447	0.737859	-0.0957167	0.0329937	7.24165	0.807991	-0.118331	0.0219999	5.85769	0.935339	-0.0618993	0.0399394	11.198	0.545658	-0.0725705	0.0304072	9.55136	0.740124	-0.0820009	0.021917	8.45293	0.874987
ZNF200	-0.206978	0.0791272	3.3489	0.773812	-0.215189	0.0672008	3.22112	0.836787	-0.248512	0.0400225	2.78919	0.950685	-0.254863	0.0558889	2.71969	0.912262	-0.230811	0.0550119	3.0031	0.897977	-0.232671	0.0457244	2.97908	0.928299	-0.196394	0.0230937	3.52937	0.97309	-0.263351	0.0555582	2.63203	0.918262
[truncated: 597 more rows]
