# Supplementary material for: RNF219 attenuates global mRNA decay through inhibition of CCR4-NOT complex-mediated deadenylation
Source: Nat Commun. 2021 Dec 9;12:7175. doi: 10.1038/s41467-021-27471-6 (PMC8660800; doi:10.1038/s41467-021-27471-6)
Supplement: Supplementary file 6 — Supplementary Data 3 [file 41467_2021_27471_MOESM6_ESM.xlsx]

## Sheet: IEG mRNAs
Gene name	Mean log2_hl_parental	Mean log2_hl_KO	Mean log2_hl_WT	Mean log2_hl_RINGmut
NR4A1	2.22176	1.82848	2.22026	2.99965
BTG2	1.36418	0.674627	1.06648	1.87466
CYR61	1.12027	0.926981	1.03069	1.49542
KLF6	1.26702	1.01165	0.903191	1.53931
RGS2	1.36024	1.06162	1.01478	1.88328
TNFAIP3	1.29869	1.06592	1.0211	1.37307
PHLDA1	1.89361	1.81915	1.8824	2.27263
DUSP6	1.23363	0.954409	0.659959	1.09249
F3	3.13015	2.41728	3.41334	2.94527
FOSL2	1.96312	1.63741	1.91243	2.04232
MCL1	1.51469	1.29371	1.31758	1.77872
PLK2	1.211	0.899413	1.16744	1.40912
CD83	3.657	2.98818	3.27964	2.93634
BCL10	2.33926	2.12941	2.45866	2.27363
KLF4	1.53432	1.17356	1.45568	1.64022
REL	2.32046	1.91534	1.78432	1.82835
CEBPD	1.66285	1.24823	1.63299	1.89792
TNFSF9	1.82968	1.77509	2.29946	2.2642
PTGER4	1.67691	1.24395	1.57234	1.80864
RHOB	0.705561	0.367105	0.664772	1.15606
ETS2	1.88608	1.57033	2.07991	1.90023
MYC	0.628039	0.210128	0.41267	0.760641
BCL3	1.79177	2.11494	2.07594	2.22519
SLC20A1	3.30831	2.93161	3.4986	3.10684
DUSP4	1.9814	1.70351	2.24457	2.01536
ADAMTS1	2.07795	1.47021	1.61748	2.02278
MAP3K8	1.97696	1.75917	1.66774	2.15161
RND3	1.20374	1.02724	1.11647	1.32787
IFRD1	1.65222	1.16236	1.25901	1.57244
SGK1	0.464095	0.202183	0.371892	0.608511
TSC22D1	1.28434	0.950905	1.18822	1.61673
NAB2	2.38421	1.97009	2.16813	2.3572
SKIL	3.03822	2.6646	2.37776	2.63532
DNAJB1	1.56399	1.38838	1.55287	1.69323
EDN1	0.952122	0.632518	0.637207	1.11633
CEBPB	1.11516	0.563931	1.05711	1.38053
VEGFA	2.35701	1.76327	1.87617	3.29168
SPRY2	1.23408	0.770204	0.686504	1.36851
PER1	2.46626	2.52701	3.25996	2.97979
CITED2	0.943866	0.740795	1.1319	1.342
BIRC3	3.00442	2.49921	2.15039	2.64905
PRDM1	1.15709	0.862149	0.9449	1.42853
DUSP14	2.91023	2.50632	3.4362	2.56687
NEDD9	1.21783	0.998526	1.41898	1.37081
TGIF1	1.18808	0.817952	0.944869	1.04105
TRIM13	1.5201	1.30892	1.42717	1.58796
ZFP36L2	3.06813	2.56868	2.7752	2.64326
SIAH2	2.1471	1.68842	2.86633	2.05183
NUAK2	0.911569	0.771674	0.746859	0.948757
SERTAD2	2.34576	2.27269	2.47607	2.75129
ARL4D	0.875685	0.290385	0.165098	1.10035
ZFAND5	2.71377	2.02672	2.51726	2.50735
UBC	1.01758	0.736567	0.946166	1.16747
B3GNT5	2.89123	2.87022	2.42872	2.86319
IRS2	1.9967	2.03305	2.47582	1.9613
NFKBIE	1.96891	1.21547	1.59987	2.40384
FBXO33	3.25584	2.87057	2.659	2.92959
CBX4	1.47302	1.16595	1.5504	1.7175
TBX3	2.63595	2.15606	2.60624	2.27816
BMP2	2.04988	1.73845	2.58299	2.2255
ARID5B	1.37135	1.10221	1.36154	1.50001

## Sheet: YTHDF2-bound mRNAs
Gene name	Mean log2_hl_parental	Mean log2_hl_KO	Mean log2_hl_WT	Mean log2_hl_RINGmut
A4GALT	2.47048	2.02492	2.65902	2.42322
ABHD13	2.88938	2.75622	2.64561	2.94182
ABL1	2.56601	2.25788	4.16112	2.46974
ADNP2	2.54983	2.23027	2.67516	2.44746
ADO	2.57079	2.39354	3.16577	2.64785
ADPRHL2	2.44528	2.04997	2.2459	2.26662
AHDC1	1.20281	1.44176	1.30384	1.62108
AKAP10	2.93692	2.83643	3.36268	2.71682
ALG2	2.10513	2.0875	2.17689	2.25606
ALKBH4	0.996568	0.940048	1.13146	1.02827
AMBRA1	2.60749	2.10743	2.40045	2.51151
AMMECR1L	2.86708	2.17218	2.74252	2.62935
AMOTL2	1.93759	1.67076	2.17882	2.01215
ANKRD33B	2.36061	2.08092	2.14951	2.21337
AP5B1	1.91955	1.46671	1.97755	2.12548
ARF6	2.06681	1.81565	1.82802	2.194
ARFGAP1	2.41678	2.00802	2.30101	2.36557
ARHGAP21	3.068	2.70792	3.42233	2.72793
ARID5B	1.37135	1.10221	1.36154	1.50001
ARMC7	1.05044	1.02608	1.09211	1.0922
ASB13	2.90612	2.59086	2.88553	2.55254
ASXL1	2.47825	1.94879	2.31398	2.17574
AXIN1	2.81465	1.9295	2.58813	2.58348
B3GNT2	2.36608	2.13625	2.02294	2.51694
BAG5	2.30207	1.92165	2.06562	2.30677
BAHD1	2.59138	2.46922	2.98534	2.47678
BAMBI	0.73516	0.346836	0.57483	1.24202
BCAR1	2.55276	2.01535	2.8467	2.33833
BCAR3	2.75799	2.21484	2.43033	2.40122
BCL7A	2.98489	2.80153	3.45528	2.77157
BCOR	2.11028	1.77661	2.40399	2.16866
BFAR	3.40774	2.74823	3.1212	2.75566
BRD1	1.99532	1.65738	1.74743	2.06535
BTG2	1.36418	0.674627	1.06648	1.87466
BTN3A3	3.38305	3.32138	3.17796	3.05114
C12orf65	1.21467	1.08878	1.16697	1.14347
C14orf119	2.96812	3.01908	3.14734	3.07846
C15orf39	0.913209	0.919711	0.863743	1.20071
C16orf72	2.6168	2.20118	2.28856	2.47515
C16orf91	1.8653	1.33998	1.45095	1.90507
C17orf51	1.91087	1.46904	2.27126	1.87399
C17orf62	2.26601	2.05459	2.6409	2.42491
C19orf44	2.40141	2.16638	2.29099	2.02033
C1orf74	0.744633	0.518528	0.360399	0.847164
C3orf58	3.07262	2.85746	2.94085	3.13538
C5orf30	3.32569	2.84926	3.12882	3.13262
C6orf47	1.39712	1.0196	1.30405	1.61443
C7orf49	1.65657	1.51337	1.60739	1.5791
CAMKK1	2.40225	1.99489	2.22675	1.96489
CANT1	2.49663	2.13444	2.92887	2.37193
CBX2	1.91327	1.56437	1.91301	1.84073
CBX4	1.47302	1.16595	1.5504	1.7175
CCNT1	2.36169	2.16772	2.10056	2.30477
CD83	3.657	2.98818	3.27964	2.93634
CDC42EP2	0.926672	0.673212	0.8016	0.91686
CDC42EP4	1.57714	1.34608	1.82637	1.7108
CDCA4	2.30269	1.72824	2.12985	1.993
CDK13	2.53887	2.25994	2.44662	2.373
CDKN2B	2.71417	2.39765	2.58877	2.82508
CEBPA	1.78222	1.44524	1.98045	1.93456
CEBPB	1.11516	0.563931	1.05711	1.38053
CEBPG	2.63507	2.24921	2.2868	2.57756
CEBPZ	3.73813	3.05176	3.0006	3.43864
CENPB	2.79521	2.2085	2.92671	2.62451
CENPO	2.43427	2.44562	2.64225	2.38239
CHAMP1	1.67662	2.24616	2.27583	2.50575
CHD7	2.42315	2.23752	2.09566	2.2786
CHD8	3.05586	2.77299	3.07592	2.84205
CHST12	3.23267	2.79101	4.26016	3.01142
CHST15	2.60875	2.10776	3.18036	2.28643
CHST3	2.48055	1.93829	2.73332	2.29773
CHSY1	3.14482	2.52249	3.08907	2.80521
CPSF7	2.33766	2.21166	2.84997	2.29335
CRKL	2.16201	1.75716	2.09884	2.36475
CSRNP2	1.96927	1.60212	2.08349	2.24998
CSTF1	1.82291	1.65559	1.85514	1.73579
CSTF2T	2.14008	2.24431	2.24097	2.28803
CXCR4	1.58581	1.28875	1.69258	2.29696
DCBLD1	3.17953	2.41364	2.83437	3.04933
DIDO1	2.18829	2.06173	2.29624	2.07262
DLX1	1.87208	1.72833	1.71235	1.99412
DNAJB1	1.56399	1.38838	1.55287	1.69323
DNAJC14	3.3099	3.01482	3.35688	3.00067
DOLK	1.55973	1.33108	1.58941	1.76171
DUSP16	1.79405	1.52992	1.74701	1.85076
DUSP4	1.9814	1.70351	2.24457	2.01536
DYRK1A	1.87734	1.44452	1.63348	1.75585
DYRK2	2.53705	1.82424	2.21453	2.35604
E2F3	2.43802	2.28656	2.39591	2.50858
EPC1	1.37035	0.993478	1.10286	1.15646
EPOR	2.14572	1.77735	2.32015	2.28706
ETS2	1.88608	1.57033	2.07991	1.90023
FADD	0.753499	0.46418	0.683322	0.88961
FAM104A	3.02123	2.56614	3.16616	2.68372
FAM118A	2.35204	2.2799	2.37876	2.22944
FAM160A2	2.21466	1.90185	2.10368	2.38135
FAM200A	1.13093	1.23501	1.02432	1.33081
FAM217B	2.42869	2.65428	2.77262	2.53585
FAM46A	1.14249	0.872146	0.881762	1.13817
FAM78A	1.92159	1.87494	2.43043	2.08225
FAM83D	1.84897	1.61034	2.03286	1.93056
FAM83G	1.6962	1.5368	2.01914	1.97057
FANCM	3.09947	2.68491	2.55788	2.92721
FBXO31	2.00201	1.67003	2.06024	2.0477
FBXO34	1.49222	1.17591	1.26133	1.702
FBXO46	1.69587	1.30064	1.38674	1.61725
FEM1A	2.5665	2.31377	2.90523	2.34126
FEM1B	2.49309	1.93858	1.99207	2.41836
FEN1	3.5133	3.36012	3.34348	3.27415
FIGNL1	2.8357	2.79217	2.62926	2.93729
FJX1	1.53079	1.24939	1.86115	1.97524
FKBPL	0.982469	0.525555	0.59703	0.824426
FLCN	2.41181	1.65763	1.8628	2.12116
FNIP1	3.03324	2.38473	2.47754	2.55551
FOXC1	1.73393	1.41147	2.191	1.77831
FOXF2	2.30202	2.07523	2.79386	2.40785
FOXK2	2.85015	2.32475	4.44016	2.50242
FOXO1	1.84105	1.33952	1.72072	1.90056
FRAT2	1.20658	0.985961	1.01663	1.39213
FZD2	2.20374	1.72402	2.09262	1.96232
FZR1	2.59421	1.93436	2.7552	2.42554
GAS1	1.01175	0.718777	1.08022	1.42156
GCC1	1.44187	1.1224	1.19191	1.64405
GEMIN4	1.59377	1.62882	1.88034	2.05891
GGA3	2.31474	2.06164	2.23866	2.15802
GJC1	2.47136	1.88847	1.97868	2.31779
GOLPH3	3.63494	3.28814	3.57753	3.40176
GOSR1	3.1765	3.17449	3.37377	3.13099
GPBP1	2.64207	2.10174	2.36638	2.51517
GPR176	2.83013	2.68532	3.29532	2.22475
GPR37	2.27485	2.09375	2.33042	2.4646
GRPEL2	3.09384	2.73671	2.4669	3.09383
GRWD1	2.5408	2.19878	2.36673	2.41623
GTF3C4	2.25956	2.16283	1.96595	2.23293
GTPBP2	2.96802	2.22428	2.5225	2.86413
H2AFX	1.81475	1.57921	1.85718	1.77871
HARBI1	1.3204	0.977543	0.811623	1.31022
HDHD3	1.43033	1.00886	1.1082	1.28839
HIST1H1C	0.551976	0.195851	0.426686	0.481035
HIST1H2AC	0.694349	0.477016	0.703572	0.821446
HIST1H2AG	0.448943	0.0816884	0.162684	0.397342
HIST1H2AI	0.334149	-0.102435	-0.0623948	0.252697
HIST1H2BD	0.836097	0.406731	0.611053	0.793589
HIST1H2BN	0.783383	0.414083	0.489987	0.640265
HIST1H3D	0.47009	0.0101652	0.0215093	0.463734
HIST1H4H	0.814675	0.256642	0.285303	0.680697
HIVEP1	2.16319	1.99366	2.56567	2.05876
HOXC11	1.63507	1.21637	1.68322	1.79797
HOXC13	2.43319	2.24981	2.88538	2.21823
HPS6	0.735645	0.354755	0.745219	1.10679
HRCT1	1.77514	1.63245	1.70787	2.13557
HSPA1B	2.21397	2.46459	2.63321	2.0158
IL17RA	2.59442	2.51294	3.26038	2.27358
IMP3	1.66664	1.50422	1.62328	2.04711
INTS5	1.73653	1.49526	1.90324	1.96596
IRF2BPL	1.08997	0.927506	1.49617	1.46591
IRS2	1.9967	2.03305	2.47582	1.9613
ISL2	1.32239	1.10522	1.05121	1.41082
IST1	2.59128	2.32604	2.58484	2.55625
ITPRIP	1.19236	1.08027	1.27611	1.68149
JUND	2.49807	1.91053	3.08159	2.1177
KANK1	2.79345	2.45631	2.82059	2.54539
KAT6A	2.50893	2.37029	2.42471	2.48823
KBTBD6	2.56114	2.46519	2.27129	2.42376
KCTD2	1.80471	1.7213	1.91307	1.73629
KCTD20	3.56364	3.11249	3.36795	2.89638
KDM6A	2.39979	2.12845	2.16796	2.3023
KEAP1	3.28016	2.61346	3.17919	2.85505
KIAA0513	2.46197	2.5386	3.22135	1.98404
KLF4	1.53432	1.17356	1.45568	1.64022
KLF6	1.26702	1.01165	0.903191	1.53931
KLHL26	1.0294	0.889826	1.19777	1.18906
KLHL9	2.07337	2.00058	1.84829	2.24365
LCMT2	1.0889	0.825958	0.857037	1.11622
LDLR	2.41724	2.12102	2.69985	2.56115
LEMD3	2.26276	1.98269	2.07746	2.21087
LENG9	1.22771	0.864402	0.834064	1.08104
LINC00473	2.71483	2.2518	2.38508	2.10302
LRFN4	3.21585	2.65771	3.73732	2.79478
LRRC61	2.95237	2.96063	4.10074	2.95495
LRRC8E	2.04955	1.85651	2.23094	1.98384
MAD2L1BP	1.06657	0.817568	0.895879	1.28383
MED26	0.684215	0.580612	0.547399	0.780642
MEIS2	2.5166	2.23519	2.78674	2.31919
MEPCE	1.74646	1.5061	1.79386	1.60575
MFSD5	1.55618	1.25413	1.69422	1.71418
MGAT2	2.52263	2.27737	2.47028	2.74127
MID1IP1	2.13449	1.85648	2.12107	2.20235
MN1	2.09315	2.07802	2.13399	2.52549
MRPL34	3.89617	3.79706	3.77789	3.60715
MSANTD4	2.16207	2.00102	1.95757	2.20547
MSL1	2.84106	2.5179	2.53609	2.91553
MTHFSD	1.99703	1.59948	2.15952	1.70959
MUM1	3.04523	2.56579	2.95467	2.49977
MYC	0.628039	0.210128	0.41267	0.760641
NAA30	2.96368	2.77383	2.60424	2.87199
NEU3	1.95922	1.64075	1.66514	2.02144
NFIL3	1.45157	0.890879	0.957788	1.99542
NHS	2.78606	2.289	3.3236	2.45776
NR2F2	2.7107	2.54306	2.91993	2.64965
NRF1	2.39475	1.69537	1.62223	2.04378
NUAK1	3.2052	2.97179	3.11493	3.23334
NUFIP2	2.17691	1.85478	1.90608	2.00603
NUP50	3.26007	2.94004	3.32339	2.91656
NUP62	2.31789	2.22574	3.16901	2.34308
P2RY6	2.5546	2.74101	2.88234	2.42262
PAQR4	3.08313	2.4982	3.26521	2.76858
PATZ1	1.54067	1.14325	1.44772	1.43788
PCF11	1.50891	1.17539	1.21976	1.44461
PDP2	2.1452	1.84183	1.91167	2.03111
PHF12	1.78764	1.77513	2.11185	1.68637
PHF20	3.04089	2.73788	2.89384	2.92398
PHF23	1.12431	0.826271	1.02503	1.15852
PHLPP2	1.74964	1.58395	1.65086	1.77417
PIAS1	2.8114	2.77841	3.23825	2.59005
PISD	2.87564	2.52848	2.70379	2.48963
PMM2	3.70289	3.21607	3.55925	3.1761
POLR3H	3.46666	2.70603	3.52948	2.7899
PPM1D	1.859	1.77229	1.84871	1.96614
PPP1R26	2.90998	2.20578	2.76952	2.61169
PPRC1	1.87153	1.61301	1.8762	1.73428
PRDM4	3.06125	2.68548	3.09286	2.68088
PTRH2	2.14833	1.96263	2.08494	2.35269
PWWP2B	2.20107	1.5641	2.04192	1.89555
RAB40C	2.15846	1.69806	2.28622	2.4246
RAB9A	2.24888	2.06513	2.05712	2.4161
RAI1	1.73973	1.74329	1.83891	2.03284
RBM38	2.80613	2.25803	3.67754	2.46289
RFWD3	2.82343	2.64122	2.89879	2.65529
RHOV	1.18103	0.781904	1.01614	1.61251
RNF111	2.82428	2.91486	2.74372	2.80195
RNF34	3.07321	2.83068	2.83743	2.91031
RPP25	2.58793	2.25688	3.7291	2.33639
RPUSD2	0.908269	0.583574	0.603675	0.88655
RUNDC1	1.35212	1.36077	1.37063	1.48263
SETD1B	2.22473	2.53504	2.42377	2.39936
SGMS1	2.74897	2.58261	2.87282	2.65373
SIAH1	1.48636	0.932899	0.788053	1.51721
SIN3A	2.94717	2.89632	2.68999	3.10369
SIX4	2.06315	2.15444	1.96485	2.03925
SIX5	2.74523	2.72537	3.59171	2.56968
SLC11A2	3.77582	3.61168	3.38764	3.21153
SLC25A29	2.94507	2.54314	3.26383	2.7472
SLC35C1	2.07878	1.94085	2.85239	2.24675
SLC38A2	2.18844	1.76771	1.92696	2.27836
SMAD6	2.52683	1.78448	2.27236	2.11427
SMAD7	1.10138	0.603723	0.526787	1.13812
SMCR8	1.75597	1.40002	1.71463	1.84684
SMG8	1.51917	1.35239	1.41812	1.63613
SPATA13	2.57878	2.18139	2.73893	1.96308
SPATA2	0.948182	0.847451	1.09799	1.30824
SSH2	1.75074	1.60812	1.59053	1.86428
ST3GAL2	3.08117	2.87645	4.22849	2.58199
STK35	1.80698	1.49513	1.75055	1.81469
TBC1D24	2.56178	2.1316	2.73657	2.00397
TBX3	2.63595	2.15606	2.60624	2.27816
TCF20	2.8331	2.60507	2.86898	2.65293
TGIF2	1.87649	1.69876	2.11174	1.94037
THAP11	2.08211	1.7406	2.15014	2.1248
THAP7	2.06245	1.65702	1.99378	1.91297
THUMPD1	3.47202	2.92846	3.03455	3.06377
TICAM1	1.29829	0.95049	1.24331	1.25789
TIMM22	2.11268	1.91121	2.05709	2.07891
TMEM11	1.9439	1.71232	1.83285	1.96607
TMEM186	1.09885	0.983446	0.976736	1.16733
TNFSF9	1.82968	1.77509	2.29946	2.2642
TOB2	1.73783	1.47511	1.31407	1.73784
TRAF4	3.34021	2.57284	3.3249	2.96259
TSC22D1	1.28434	0.950905	1.18822	1.61673
TSHZ1	2.39599	2.54184	3.24054	2.85099
TTI1	2.92922	2.77847	3.26209	2.5311
TTPAL	2.94045	2.86916	3.32378	2.94438
TXNDC11	3.20256	3.06497	3.47162	3.05622
VASN	2.44639	2.14312	3.38144	2.8148
VPS18	1.62712	1.50999	1.90596	1.77667
WNT3	2.82087	2.38315	2.90842	2.67302
YTHDF1	1.99313	1.87782	2.28106	2.22358
ZBED4	2.2691	2.08362	2.39954	2.46683
ZC3H4	1.98236	1.97288	2.31175	2.35818
ZCCHC3	1.16119	0.712127	0.838108	1.45286
ZDHHC7	3.12179	2.79621	3.27831	2.95386
ZFP64	2.20768	2.03632	2.43747	2.31355
ZHX3	2.08676	2.04712	2.40429	2.38566
ZMYND8	2.28532	2.22971	2.46481	2.37787
ZNF121	1.96369	1.53003	1.56194	1.67977
ZNF136	1.3148	0.945269	1.01025	1.22254
ZNF146	2.76324	2.25564	2.56187	2.61391
ZNF160	1.86425	1.6512	1.86612	1.75372
ZNF217	1.18203	0.888978	0.852515	1.14285
ZNF317	1.23683	1.16423	1.33824	1.29022
ZNF319	1.12885	0.596194	0.738636	1.11477
ZNF324	1.622	1.35681	1.51707	1.41794
ZNF473	1.0994	0.918961	0.881446	0.913243
ZNF507	3.05895	2.54898	2.17816	2.68616
ZNF526	1.36432	1.13304	1.25928	1.03051
ZNF543	1.32115	0.987578	1.11398	1.19073
ZNF544	2.49593	2.20658	2.43632	2.12311
ZNF550	1.99067	1.57397	1.50115	1.80467
ZNF562	2.10983	1.74305	1.82843	1.87994
ZNF581	1.27144	0.742046	0.692409	1.22789
ZNF629	1.40129	1.08928	1.36507	1.2487
ZNF646	1.62927	1.19686	1.32932	1.47248
ZNF689	1.46982	1.38659	1.6741	1.29754
ZNF700	1.67361	1.31897	1.37214	1.53813
ZNF761	2.23806	2.00105	2.10111	2.05646
ZNF764	1.28134	1.26709	1.23983	1.12322
ZNF776	1.63141	1.36681	1.37762	1.50723
ZNF778	1.80947	1.59562	1.89771	1.89973
ZNF8	1.27746	1.14118	1.11286	1.12958
ZNF831	2.93198	2.39288	2.77213	2.39819
ZNF841	2.54064	1.99131	1.7655	2.00202
ZNFX1	2.08909	2.16759	2.38256	1.93228
ZNRF3	2.16962	1.84374	2.40888	2.21611
ZSWIM1	1.56497	1.44383	1.56037	1.39479

## Sheet: TTP-binding site (3'UTR)
Gene name	Mean log2_hl_parental	Mean log2_hl_KO	Mean log2_hl_WT	Mean log2_hl_RINGmut
DYRK1A	1.87734	1.44452	1.63348	1.75585
ETS2	1.88608	1.57033	2.07991	1.90023
ADAMTS1	2.07795	1.47021	1.61748	2.02278
SCAF4	1.97	1.42208	1.85793	1.95101
CRKL	2.16201	1.75716	2.09884	2.36475
ZNF436	1.25934	0.855992	0.852171	1.25626
ZNRF3	2.16962	1.84374	2.40888	2.21611
HMGXB4	2.24668	2.03586	1.92473	2.2988
XBP1	2.09374	1.88748	2.2739	2.2195
PATZ1	1.54067	1.14325	1.44772	1.43788
BRD1	1.99532	1.65738	1.74743	2.06535
SETD5	2.14166	2.07735	2.17171	2.20126
SNRK	2.24191	1.79643	1.9052	2.18511
RPP14	2.15808	1.97508	1.93729	2.02942
KBTBD8	1.5047	0.990803	1.20893	1.75343
C3orf38	1.99446	1.8377	1.87694	2.10534
C3orf58	3.07262	2.85746	2.94085	3.13538
NKIRAS1	3.74052	3.21338	3.23374	3.26372
ZNF445	2.26897	1.72849	1.69178	1.94139
IP6K2	2.62624	2.33028	2.5115	2.70667
ZBTB11	2.56583	2.02174	2.11619	2.2194
ZNF148	2.83475	2.44621	2.70308	2.61212
MSL2	1.69904	1.31028	1.10036	1.42998
TMEM41A	2.35211	2.17802	2.90343	2.42625
MB21D2	1.4048	1.32259	1.5991	1.56411
KIAA0232	1.15471	0.782495	0.819799	0.998582
UTP3	3.35405	3.66388	3.23969	3.02917
TET2	2.4153	2.1666	2.2604	2.49877
USP38	2.60594	2.30307	2.68504	2.36896
RAPGEF2	2.40013	2.21552	2.80628	2.3423
GPBP1	2.64207	2.10174	2.36638	2.51517
ZSWIM6	2.71312	2.44432	2.39613	2.68715
UTP15	3.44503	3.0369	3.29481	3.10612
NR2F1	2.65203	1.95384	2.4117	2.50257
RGMB	1.36083	0.963001	1.36083	1.62981
C5orf30	3.32569	2.84926	3.12882	3.13262
GRPEL2	3.09384	2.73671	2.4669	3.09383
LPCAT1	1.69627	1.60908	1.67378	1.62585
FASTKD3	3.03157	2.53721	2.60783	2.64268
GOLPH3	3.63494	3.28814	3.57753	3.40176
RAD1	3.70899	3.53503	3.63978	3.55766
MIER3	2.02757	1.5949	1.72911	2.22889
RAPGEF6	3.1377	2.66651	2.81725	2.65087
FNIP1	3.03324	2.38473	2.47754	2.55551
UBTD2	2.86814	2.49574	2.63963	2.69583
STC2	2.31641	1.85907	2.19721	2.60401
CLK4	2.25195	1.76766	1.71236	2.11316
FOXF2	2.30202	2.07523	2.79386	2.40785
FOXC1	1.73393	1.41147	2.191	1.77831
E2F3	2.43802	2.28656	2.39591	2.50858
SOX4	1.81361	1.24903	1.54109	1.87356
HSPA1B	2.21397	2.46459	2.63321	2.0158
VEGFA	2.35701	1.76327	1.87617	3.29168
BAG2	3.649	3.03293	3.5094	3.15591
ZNF292	2.26683	1.82897	1.72451	1.95664
AMD1	1.33138	1.29203	1.50996	1.30334
ASF1A	4.33357	3.58012	3.98665	3.49661
TNFAIP3	1.29869	1.06592	1.0211	1.37307
TFAP2A	2.3286	2.43009	2.67548	2.58652
NUP153	2.08644	1.96765	2.33959	2.15082
PPP1R10	1.02472	0.739184	0.799521	0.99992
FAM46A	1.14249	0.872146	0.881762	1.13817
ZUFSP	3.18031	2.55621	2.57549	2.86517
NHSL1	2.88398	2.66667	3.06399	2.93505
CITED2	0.943866	0.740795	1.1319	1.342
FBXO5	1.13525	0.871583	0.907575	1.32156
NUPL2	3.11025	2.65694	2.73299	3.11769
RSBN1L	2.1677	1.94687	1.92202	2.15921
CBLL1	2.07302	2.03232	2.74093	2.11877
IFRD1	1.65222	1.16236	1.25901	1.57244
INSIG1	2.70444	2.15498	2.75633	3.06038
ZNF12	1.41211	0.863774	1.019	1.48839
HOXA5	2.02506	1.84478	2.64677	1.9873
HOXA13	1.83912	1.55408	2.04841	2.06249
KBTBD2	2.31592	1.80667	2.06578	2.44838
FIGNL1	2.8357	2.79217	2.62926	2.93729
TRIM4	2.67425	3.28862	2.32046	2.68592
ZNF800	2.22717	1.93169	1.98283	2.01809
SLC25A37	2.52485	2.39058	2.52955	2.36654
ZNF703	1.75457	1.26932	1.52831	1.65896
MYC	0.628039	0.210128	0.41267	0.760641
ZNF7	1.67771	1.13648	1.04142	1.35675
LONRF1	2.22731	1.97553	1.95888	2.41085
KAT6A	2.50893	2.37029	2.42471	2.48823
VCPIP1	2.17789	2.34931	1.91458	2.63161
RBM12B	2.09059	1.93926	1.79962	1.8678
TRPS1	2.86359	2.49621	2.63266	2.57313
FOXE1	1.36095	1.05841	1.34837	1.34585
SLC25A25	1.8327	1.32517	1.66435	2.14161
GTF3C4	2.25956	2.16283	1.96595	2.23293
RANBP6	2.77923	2.51322	2.36909	2.54947
KLHL9	2.07337	2.00058	1.84829	2.24365
CDKN2B	2.71417	2.39765	2.58877	2.82508
TOPORS	1.81319	1.64958	1.47401	1.83963
TMEM2	3.04944	3.09141	2.92459	3.02912
GAS1	1.01175	0.718777	1.08022	1.42156
MRPL50	3.70904	3.446	3.19303	3.67542
ZBTB6	1.6849	1.379	1.24043	1.58978
ASB6	2.35056	2.16151	2.59495	2.44638
NRARP	1.79088	1.43682	1.85176	1.7467
ZFX	2.44377	2.26082	2.29775	2.37641
MID1IP1	2.13449	1.85648	2.12107	2.20235
ZNF275	2.50442	2.46977	3.1785	2.64554
KLHL15	2.85048	2.40677	2.37494	2.75194
BCOR	2.11028	1.77661	2.40399	2.16866
ERCC6L	2.70853	2.70574	2.51563	2.80695
ZNF280C	2.50402	2.35922	2.62088	2.30327
NET1	3.60483	2.9	3.35276	3.23217
TAF3	3.14633	3.45219	3.03564	3.2544
OTUD1	1.65739	1.1723	1.63027	1.87114
ARID5B	1.37135	1.10221	1.36154	1.50001
ADO	2.57079	2.39354	3.16577	2.64785
ZMIZ1	2.47408	2.68916	3.69931	3.25012
MINPP1	3.2714	2.85696	3.6425	3.0729
TAF5	2.66878	2.21385	2.45365	2.47465
LARP4B	3.11974	3.16212	3.15482	3.10671
KLF6	1.26702	1.01165	0.903191	1.53931
JMJD1C	2.18409	1.81787	1.90268	2.17512
ZNF503	0.786218	0.625605	0.9045	1.09978
ITPRIP	1.19236	1.08027	1.27611	1.68149
WEE1	1.78408	1.34083	1.71169	1.76307
FJX1	1.53079	1.24939	1.86115	1.97524
TTC9C	3.26046	2.74353	3.6828	2.97931
BIRC3	3.00442	2.49921	2.15039	2.64905
MRPL17	4.12407	3.52553	3.52187	3.6059
FANCF	1.87344	1.74581	1.54616	2.04971
KIF18A	3.13396	2.58997	3.1475	2.91532
TRAF6	1.4951	1.46426	1.35954	1.45557
CPSF7	2.33766	2.21166	2.84997	2.29335
RAB30	2.58514	2.58405	2.63495	2.48883
CDKN1B	1.82038	1.32082	1.47441	2.07628
LEMD3	2.26276	1.98269	2.07746	2.21087
DYRK2	2.53705	1.82424	2.21453	2.35604
RNF34	3.07321	2.83068	2.83743	2.91031
BCL7A	2.98489	2.80153	3.45528	2.77157
ZNF26	2.4733	2.29113	1.91342	2.47473
YARS2	2.81234	2.51098	2.73718	2.49162
SLC38A2	2.18844	1.76771	1.92696	2.27836
CCNT1	2.36169	2.16772	2.10056	2.30477
CSRNP2	1.96927	1.60212	2.08349	2.24998
ZBTB39	1.46025	1.19151	1.12686	1.29907
LRIG3	1.71044	1.43773	1.72334	1.8979
CDK17	3.48705	2.9135	3.08467	3.01921
NUAK1	3.2052	2.97179	3.11493	3.23334
PRDM4	3.06125	2.68548	3.09286	2.68088
TBX3	2.63595	2.15606	2.60624	2.27816
ZIC2	2.00406	1.66143	1.986	2.193
N4BP2L2	3.25896	2.73735	2.55807	2.97988
ELF1	3.20232	2.91004	2.80038	3.2196
KBTBD6	2.56114	2.46519	2.27129	2.42376
TSC22D1	1.28434	0.950905	1.18822	1.61673
RNF219	2.16803	2.35466	3.15142	3.00912
ZIC5	1.96525	1.92234	2.15291	2.16963
IRS2	1.9967	2.03305	2.47582	1.9613
PAX9	1.84534	1.80649	1.78159	1.93677
MGAT2	2.52263	2.27737	2.47028	2.74127
ZBTB1	1.97572	1.63403	1.67059	1.8859
LIN52	3.43703	2.76772	3.04622	3.15568
FOXA1	1.4196	1.17197	2.0902	1.63721
FBXO33	3.25584	2.87057	2.659	2.92959
SIX1	1.95021	1.8979	1.82265	1.73005
SIX4	2.06315	2.15444	1.96485	2.03925
TRMT5	2.07476	1.85859	1.88681	2.14224
MED6	3.37228	3.20137	3.72764	2.95938
DTWD1	3.36584	3.04031	3.08633	3.27076
FEM1B	2.49309	1.93858	1.99207	2.41836
SENP8	1.84691	1.5978	2.19305	1.84565
AEN	1.65121	1.18069	1.23664	1.46888
ASB7	2.04924	1.64629	1.85365	1.93212
ZNF770	3.2402	2.93782	2.64254	2.96864
ZSCAN29	2.23512	1.64869	1.90146	1.86059
CSNK1G1	2.82833	2.40688	2.80858	2.55748
IMP3	1.66664	1.50422	1.62328	2.04711
CHSY1	3.14482	2.52249	3.08907	2.80521
C16orf72	2.6168	2.20118	2.28856	2.47515
BFAR	3.40774	2.74823	3.1212	2.75566
TNRC6A	2.27424	2.15101	1.99007	2.06602
C16orf70	1.8251	1.60669	2.40118	1.95159
CTCF	2.61867	2.14707	2.22616	2.43977
ZNF200	1.7159	1.46176	1.62326	1.58067
CDR2	1.85214	1.56848	1.53007	2.01546
PALB2	1.89974	1.62172	1.66995	1.89311
ST3GAL2	3.08117	2.87645	4.22849	2.58199
TIMM22	2.11268	1.91121	2.05709	2.07891
DUSP14	2.91023	2.50632	3.4362	2.56687
MSL1	2.84106	2.5179	2.53609	2.91553
RUNDC1	1.35212	1.36077	1.37063	1.48263
SMG8	1.51917	1.35239	1.41812	1.63613
C17orf80	2.05092	1.7267	1.84479	2.05753
FOXK2	2.85015	2.32475	4.44016	2.50242
METTL16	3.48653	3.27795	2.82686	3.05529
AKAP10	2.93692	2.83643	3.36268	2.71682
C17orf51	1.91087	1.46904	2.27126	1.87399
NUFIP2	2.17691	1.85478	1.90608	2.00603
KLHL11	2.25254	2.14039	2.32619	2.51621
GJC1	2.47136	1.88847	1.97868	2.31779
HOXB6	2.58713	2.394	1.1589	2.18987
C17orf58	3.99177	2.95036	3.52299	3.08932
JMJD6	2.671	2.17342	2.35447	2.55973
USP36	2.46991	2.20584	2.27465	2.22554
GATA6	1.15692	1.07185	1.33299	1.4058
TSHZ1	2.39599	2.54184	3.24054	2.85099
ADNP2	2.54983	2.23027	2.67516	2.44746
ZNF24	2.55932	2.25633	2.21629	2.3854
ZNF557	1.25607	1.03884	0.997592	1.03641
KLHL26	1.0294	0.889826	1.19777	1.18906
ZNF254	1.5702	1.36789	1.50119	1.30193
CCNE1	3.41314	3.30199	3.68537	2.91176
ZNF507	3.05895	2.54898	2.17816	2.68616
CEBPG	2.63507	2.24921	2.2868	2.57756
ZNF181	2.18861	1.63475	1.79706	1.91317
ZNF146	2.76324	2.25564	2.56187	2.61391
ZNF567	1.51412	1.47419	1.52243	1.4295
ZNF230	1.05937	0.35849	0.528273	0.890097
ZNF227	2.30782	1.98787	2.00632	2.12822
ZNF845	1.4817	1.30781	1.55871	1.48519
ZNF264	1.3775	1.24716	1.1588	1.36637
ZNF805	2.08996	1.96895	1.69326	1.88495
ZNF543	1.32115	0.987578	1.11398	1.19073
ZNF419	1.46143	0.90005	0.691787	1.20482
ZNF134	1.15047	0.930932	0.686468	1.06693
ZNF776	1.63141	1.36681	1.37762	1.50723
ZNF587	2.07553	1.71322	1.71924	1.82602
ZBTB7A	1.6574	1.86951	2.39349	1.91273
TICAM1	1.29829	0.95049	1.24331	1.25789
ZNF121	1.96369	1.53003	1.56194	1.67977
ZNF561	1.83985	1.56157	1.55525	1.73952
JUND	2.49807	1.91053	3.08159	2.1177
ZNF100	1.26862	0.873745	1.19242	1.20377
ZNF566	1.74009	1.37681	1.35257	1.44868
ZNF260	2.34757	1.95294	2.26165	2.29131
ZNF780B	2.82832	2.30849	2.15051	2.36639
ZNF780A	2.11873	1.76931	2.10828	1.94912
ZNF180	1.44596	1.34915	1.38169	1.25573
FBXO46	1.69587	1.30064	1.38674	1.61725
ZC3H4	1.98236	1.97288	2.31175	2.35818
ZNF28	2.67279	2.43941	2.41893	2.36336
ZNF468	2.60038	2.52925	2.45553	2.44223
LENG1	2.89532	2.24937	2.32008	2.42532
ZNF772	1.87725	1.95783	2.00052	1.74031
ZCCHC3	1.16119	0.712127	0.838108	1.45286
NXT1	1.44633	1.05776	1.247	1.75843
ASXL1	2.47825	1.94879	2.31398	2.17574
TTPAL	2.94045	2.86916	3.32378	2.94438
CEBPB	1.11516	0.563931	1.05711	1.38053
PARD6B	1.41677	1.17935	1.52969	1.37509
CSTF1	1.82291	1.65559	1.85514	1.73579
RBM38	2.80613	2.25803	3.67754	2.46289
TBC1D20	2.30589	2.1826	2.20681	2.28371
FASTKD5	2.44544	2.3013	2.52284	2.33049
ZMYND8	2.28532	2.22971	2.46481	2.37787
DIDO1	2.18829	2.06173	2.29624	2.07262
YTHDF1	1.99313	1.87782	2.28106	2.22358

## Sheet: Roquin-bound mRNAs
Gene name	Mean log2_hl_parental	Mean log2_hl_KO	Mean log2_hl_WT	Mean log2_hl_RINGmut
NUFIP2	2.17691	1.85478	1.90608	2.00603
PPP1R15B	2.406	2.12053	2.45515	2.43601
KLHL15	2.85048	2.40677	2.37494	2.75194
IGF2BP1	2.45731	2.16064	2.55754	2.14948
KIAA0232	1.15471	0.782495	0.819799	0.998582
SLC38A2	2.18844	1.76771	1.92696	2.27836
GRPEL2	3.09384	2.73671	2.4669	3.09383
FAM53C	2.20748	1.96212	2.25473	2.11677
EIF5	2.12506	2.08737	1.83761	1.56202
DYRK2	2.53705	1.82424	2.21453	2.35604
SKIL	3.03822	2.6646	2.37776	2.63532
CCNT1	2.36169	2.16772	2.10056	2.30477
ZNF24	2.55932	2.25633	2.21629	2.3854
CPSF7	2.33766	2.21166	2.84997	2.29335
PHLPP2	1.74964	1.58395	1.65086	1.77417
IRF2BP2	1.68725	1.24529	1.60874	1.72378
FNIP1	3.03324	2.38473	2.47754	2.55551
AMD1	1.33138	1.29203	1.50996	1.30334
RGMB	1.36083	0.963001	1.36083	1.62981
DUSP16	1.79405	1.52992	1.74701	1.85076
CEBPG	2.63507	2.24921	2.2868	2.57756
C16orf72	2.6168	2.20118	2.28856	2.47515
PARD6B	1.41677	1.17935	1.52969	1.37509
MCL1	1.51469	1.29371	1.31758	1.77872
KLF6	1.26702	1.01165	0.903191	1.53931
ZIC5	1.96525	1.92234	2.15291	2.16963
WAC	3.31762	2.93681	3.12253	3.10298
VEZF1	2.74222	2.39798	3.13885	2.53653
LARP4B	3.11974	3.16212	3.15482	3.10671
KCTD20	3.56364	3.11249	3.36795	2.89638
C5orf30	3.32569	2.84926	3.12882	3.13262
ZBTB43	1.64136	1.2329	1.2549	1.44045
PLAGL2	1.40821	1.211	1.49981	1.42311
MSL2	1.69904	1.31028	1.10036	1.42998
MIER3	2.02757	1.5949	1.72911	2.22889
GOSR1	3.1765	3.17449	3.37377	3.13099
CRKL	2.16201	1.75716	2.09884	2.36475
ZNF398	1.61444	1.20162	1.29759	1.29362
KLF3	2.30998	2.02517	2.37812	2.30631
ADO	2.57079	2.39354	3.16577	2.64785
ADNP2	2.54983	2.23027	2.67516	2.44746
ZNF507	3.05895	2.54898	2.17816	2.68616
XBP1	2.09374	1.88748	2.2739	2.2195
VCPIP1	2.17789	2.34931	1.91458	2.63161
SSH2	1.75074	1.60812	1.59053	1.86428
MSL1	2.84106	2.5179	2.53609	2.91553
LEMD3	2.26276	1.98269	2.07746	2.21087
HMGXB4	2.24668	2.03586	1.92473	2.2988
ZNF292	2.26683	1.82897	1.72451	1.95664
SETD1B	2.22473	2.53504	2.42377	2.39936
RBM12B	2.09059	1.93926	1.79962	1.8678
MTMR3	2.89005	2.44294	2.45869	2.60392
KBTBD6	2.56114	2.46519	2.27129	2.42376
INSIG1	2.70444	2.15498	2.75633	3.06038
GOLPH3	3.63494	3.28814	3.57753	3.40176
FOXC1	1.73393	1.41147	2.191	1.77831
FAM104A	3.02123	2.56614	3.16616	2.68372
ATXN7L3B	2.83668	2.5967	2.8137	2.705
ASB7	2.04924	1.64629	1.85365	1.93212
ZFX	2.44377	2.26082	2.29775	2.37641
UBTD2	2.86814	2.49574	2.63963	2.69583
TRIM4	2.67425	3.28862	2.32046	2.68592
SOX4	1.81361	1.24903	1.54109	1.87356
SART3	3.54531	2.92221	3.09571	3.07253
RNF169	2.18926	1.77084	1.81899	2.05478
NRF1	2.39475	1.69537	1.62223	2.04378
NRARP	1.79088	1.43682	1.85176	1.7467
MAP3K1	2.75281	2.25394	2.50186	2.46007
GJC1	2.47136	1.88847	1.97868	2.31779
DNAJB1	1.56399	1.38838	1.55287	1.69323
AEN	1.65121	1.18069	1.23664	1.46888
ZNF543	1.32115	0.987578	1.11398	1.19073
ZNF264	1.3775	1.24716	1.1588	1.36637
TBC1D12	3.19993	2.61284	2.89084	3.09817
SIX4	2.06315	2.15444	1.96485	2.03925
PHF20	3.04089	2.73788	2.89384	2.92398
NUP153	2.08644	1.96765	2.33959	2.15082
NAA30	2.96368	2.77383	2.60424	2.87199
KLF9	2.12636	1.33751	1.70133	2.21706
GTF3C4	2.25956	2.16283	1.96595	2.23293
FOXK2	2.85015	2.32475	4.44016	2.50242
FAM46A	1.14249	0.872146	0.881762	1.13817
ELF1	3.20232	2.91004	2.80038	3.2196
DIDO1	2.18829	2.06173	2.29624	2.07262
CBLL1	2.07302	2.03232	2.74093	2.11877
C17orf51	1.91087	1.46904	2.27126	1.87399
ATXN7L3	3.45408	2.88385	3.2105	2.91514
ARID5B	1.37135	1.10221	1.36154	1.50001
ZNF805	2.08996	1.96895	1.69326	1.88495
ZNF770	3.2402	2.93782	2.64254	2.96864
ZBTB6	1.6849	1.379	1.24043	1.58978
ZBTB1	1.97572	1.63403	1.67059	1.8859
WTAP	2.35409	1.99052	2.10293	2.39875
WEE1	1.78408	1.34083	1.71169	1.76307
TNRC6C	2.75446	2.12571	2.74657	2.64445
TBC1D20	2.30589	2.1826	2.20681	2.28371
PI4K2A	3.42505	2.81926	3.57365	2.74204
NRIP1	1.92443	1.66475	1.69059	1.99969
NHSL1	2.88398	2.66667	3.06399	2.93505
MINPP1	3.2714	2.85696	3.6425	3.0729
IRS2	1.9967	2.03305	2.47582	1.9613
GGA3	2.31474	2.06164	2.23866	2.15802
FIGNL1	2.8357	2.79217	2.62926	2.93729
DNAJC5	2.88327	2.42348	3.02788	2.64752
CTCF	2.61867	2.14707	2.22616	2.43977
CDKN1B	1.82038	1.32082	1.47441	2.07628
CDK17	3.48705	2.9135	3.08467	3.01921
CANT1	2.49663	2.13444	2.92887	2.37193
BCOR	2.11028	1.77661	2.40399	2.16866
BAHD1	2.59138	2.46922	2.98534	2.47678
ZNF800	2.22717	1.93169	1.98283	2.01809
ZFAND5	2.71377	2.02672	2.51726	2.50735
TRIM32	1.1623	1.19979	1.27998	1.47079
THUMPD1	3.47202	2.92846	3.03455	3.06377
STX3	2.29543	2.08773	1.88143	2.08158
STK35	1.80698	1.49513	1.75055	1.81469
SLC25A25	1.8327	1.32517	1.66435	2.14161
SGMS1	2.74897	2.58261	2.87282	2.65373
RNF139	1.37112	1.08425	1.33773	1.84478
RFWD3	2.82343	2.64122	2.89879	2.65529
POLD3	3.60085	2.90969	3.30231	3.04289
NUP50	3.26007	2.94004	3.32339	2.91656
MFAP1	3.70358	3.11628	3.09854	3.38618
KLHL11	2.25254	2.14039	2.32619	2.51621
GATA6	1.15692	1.07185	1.33299	1.4058
GAS1	1.01175	0.718777	1.08022	1.42156
FRAT2	1.20658	0.985961	1.01663	1.39213
EPC1	1.37035	0.993478	1.10286	1.15646
CSTF1	1.82291	1.65559	1.85514	1.73579
C11orf57	2.56696	2.24368	2.32224	2.0994
ADAMTS1	2.07795	1.47021	1.61748	2.02278
ABHD13	2.88938	2.75622	2.64561	2.94182
ZSCAN29	2.23512	1.64869	1.90146	1.86059
ZNF780A	2.11873	1.76931	2.10828	1.94912
ZNF776	1.63141	1.36681	1.37762	1.50723
ZNF714	2.32102	2.09338	1.71309	1.97027
ZNF629	1.40129	1.08928	1.36507	1.2487
ZNF449	1.7575	1.25068	1.47211	1.44606
ZNF227	2.30782	1.98787	2.00632	2.12822
ZNF217	1.18203	0.888978	0.852515	1.14285
TRAF4	3.34021	2.57284	3.3249	2.96259
TIMM8A	3.14009	2.76563	2.82997	3.36712
SOCS6	1.92811	1.6144	1.60592	1.96744
RNF219	2.16803	2.35466	3.15142	3.00912
PIM3	2.34844	1.76585	2.28459	2.69132
NR2F2	2.7107	2.54306	2.91993	2.64965
NPAT	2.26743	2.0043	2.27242	2.14634
NANP	1.89585	1.61746	1.68858	1.88395
N4BP1	2.28555	2.08648	1.83901	2.24952
MED9	1.06344	0.599806	0.586273	0.919653
LNX2	2.7684	2.48003	2.63366	2.40048
ING1	1.44289	0.895007	0.921352	1.71395
CSNK1G1	2.82833	2.40688	2.80858	2.55748
CEBPA	1.78222	1.44524	1.98045	1.93456
C12orf66	2.56979	2.45523	2.86094	2.42313
BRD1	1.99532	1.65738	1.74743	2.06535
BFAR	3.40774	2.74823	3.1212	2.75566
ASXL1	2.47825	1.94879	2.31398	2.17574
AKAP10	2.93692	2.83643	3.36268	2.71682
ZNF566	1.74009	1.37681	1.35257	1.44868
ZNF557	1.25607	1.03884	0.997592	1.03641
ZNF254	1.5702	1.36789	1.50119	1.30193
ZNF230	1.05937	0.35849	0.528273	0.890097
ZNF100	1.26862	0.873745	1.19242	1.20377
ZFP82	1.70165	1.18607	1.3595	1.32316
ZFP30	1.54938	1.33458	1.59374	1.40315
ZDHHC7	3.12179	2.79621	3.27831	2.95386
ZBTB7A	1.6574	1.86951	2.39349	1.91273
ZBED4	2.2691	2.08362	2.39954	2.46683
YTHDF1	1.99313	1.87782	2.28106	2.22358
TTPAL	2.94045	2.86916	3.32378	2.94438
TRIM65	2.8679	2.3219	2.73635	2.53233
TP53RK	1.60786	1.40732	1.59709	1.69566
SRRD	2.96806	2.73029	2.76293	2.7225
MIDN	1.48051	1.10511	1.24772	1.57791
GMEB2	2.38819	1.92937	2.64009	1.98248
DYRK1A	1.87734	1.44452	1.63348	1.75585
ZNRF3	2.16962	1.84374	2.40888	2.21611
ZNF792	1.20773	1.02539	0.992972	0.95011
ZNF700	1.67361	1.31897	1.37214	1.53813
ZNF627	0.884884	0.423952	0.440705	1.15954
ZNF614	1.80701	1.66932	1.67696	1.75886
ZNF555	1.46584	0.922505	1.08816	1.22959
ZNF551	1.06963	0.710041	0.6136	0.843234
ZNF527	2.17156	1.82456	1.608	1.6608
ZNF473	1.0994	0.918961	0.881446	0.913243
ZNF45	2.59941	2.64353	2.87989	2.41309
ZNF274	1.70808	1.45432	1.32056	1.55649
ZNF260	2.34757	1.95294	2.26165	2.29131
ZNF180	1.44596	1.34915	1.38169	1.25573
PKNOX1	3.26893	4.36928	4.04222	3.74901
MKL1	2.22011	2.07521	3.20009	2.12202
