# Supplementary material for: RNF219 attenuates global mRNA decay through inhibition of CCR4-NOT complex-mediated deadenylation
Source: Nat Commun. 2021 Dec 9;12:7175. doi: 10.1038/s41467-021-27471-6 (PMC8660800; doi:10.1038/s41467-021-27471-6)
Supplement: Supplementary file 7 — Supplementary Data 4 [file 41467_2021_27471_MOESM7_ESM.xlsx]

## Sheet: Tabelle1
DNA Oligonucleotide name	5'-3' sequence
G4980 (RNF219 qPCR, fwd)	GGTGAGGGAGAATTTACGACTG
G4981 (RNF219 qPCR, rev)	AGCAACTGCAAACCTTCCAA
G5780 (RNF219 pre-mRNA qPCR, rev)	CTCACAGCAGCCTAGTCTAAA
G3298 (18S rRNA qPCR, fwd)	GTTGGTGGAGCGATTTGTCTG
G3299 (18S rRNA qPCR, rev)	AGGGCAGGGACTTAATCAACG
G5095 (KLF4 qPCR, fwd)	GGGAGAAGACACTGCGTCA
G5096 (KLF4 qPCR, rev)	GGAAGCACTGGGGGAAGT
G4441 (MYC qPCR, fwd)	CCACAGCAAACCTCCTCACAG
G4442 (MYC qPCR, rev)	GCAGGATAGTCCTTCCGAGTG
G5303 (RHOB qPCR, fwd)	CTGCTGCAAGGTGCTATGAG
G5304 (RHOB qPCR, rev)	ACACGGGTCTCCCCTTCT
G2916 (GAPDH qPCR, fwd)	TGCACCACCAACTGCTTAGC
G2917 (GAPDH qPCR, rev)	GAGGGGCCATCCACAGTCTTC
G1576 (NCL qPCR, fwd)	GGAGGCCATGGAAGACGGTGAAAT
G1577 (NCL qPCR, rev)	CCAAATCCTCCTCGGCCTCCTCTA
G3983	ATATGGATCCTTACAACACTTTGGCATGAGC
G3984	ATATCTCGAGAGACAACCCATGTGAAGCAGT
G3987	ATATAAGCTTATGGACTACAAAGACCATGA
G3988	ATATGCTAGCGAGCTTGTCATCGTCATCCT
G3990	ATATGCTAGCATGGACGAGAAGACCACCAC
G3991	ATATGAGCTCAGGCTCGCGTTGCCCCTGGG
G4086	CACCGGAATCTTGACTCGCTCTCGC
G4087	AAACGCGAGAGCGAGTCAAGATTCC
G4090	ATATCATATGTAGGATTACAGGCACTCGCCA
G4091	ATATCCATGGCTGGTTGGGGCGGAAGC
G4259	ATATTTCGAAAAGGGCGCCAATCTTGACTCGCTCTCGCTCGCCTTGT
G4260	ATATGAATTCGCCTGTAGTCCCAGCTACTAGGGAGGCTG
G4384	CACCGAGCGAGTCAAGATTCATTGC
G4385	AAACGCAATGAATCTTGACTCGCTC
G4502	GGCCGCCTGCTTCCGCCCCAAGCAGCCATGG
G4503	GATCCCATGGCTGCTTGGGGCGGAAGCAGGC
G4972	ATATAGATCTATGGCTCAGACCGTGC
G4973	ATATCTCGAGTCAACTTTTAGTTGCTTTTGATGG
G4984	CGCACATTTCGTTGGGGAAGGTACG
G4985	ACGTGATGGGCAGAGTG
G5014	CACCGGGTCGGCGGGACTTCCGTGT
G5015	AAACACACGGAAGTCCCGCCGACCC
G5018	CACCGGTGCCACATTTGCTTGGGGA
G5019	AAACTCCCCAAGCAAATGTGGCACC
G5172	ATATAGATCTATGGACTACAAAGACCATGACG
G5173	ATATCCCGGGTCAACTTTTAGTTGCTTTTGATGG
G5174	ATATCCCGGGTCAAGGCTCGCGTTGC
G5335	AACAGCAAGAGCCCTTGTA
G5336	AGAGATTTTGTCAAGGTAAGCAG
G5339	ATATGGATCCATGCACAGCCTGGCGA
G5340	ATATCTCGAGTCACTGAGGGGG
G3483	TGGCGGCCGCTCGAGGCTAGCGGGCCCGTTTAAACC
G3484	GGTTTAAACGGGCCCGCTAGCCTCGAGCGGCCGCCA
G3485	ATATCTCGAGGACTACAAGGACGACGATGACAAGAGAGAAAATTTGTACTTCCAGGGAGCTAGCATAT
G3486	ATATGCTAGCTCCCTGGAAGTACAAATTTTCTCTCTTGTCATCGTCGTCCTTGTAGTCCTCGAGATAT
G3487	ATATGCTAGCATGGACGAGAAGACCACCGG
G3488	ATATTGATCAAGGCTCGCGTTGCCCCTGGG
EV0623	GTCCCACCATCGGGCGCGATGAGCGGCAGCCATCATCATCATCATCACATGGAAACTGAAGAAGGTAAACTGG
EV0624	GTTAGAGCTGCCCTGGAAGTAAAGGTTTTCG
EV0625	TTCCAGGGCAGCTCTAACGTCTCAAACAAGGA
EV0626	CGTCGACGTAGGCCTTTGTTACTTCTCGAACTGAGGGTGG
JC01	TCTGTTCCAGGGGCCCCATAGCAGCAATGTGAGCAATAAGG
JC02	GCTAGCTCTAGACTATTAGTTATTTCTCAAACTGTGGATGACTCCAGCCGCCCTGATCGTTGGTCAGACTGC
JC018	AAAATCAGCAACAGCAAGAGTCCGTGCAACAACGGCTTCAA
JC019	CTTGCTGTTGCTGATTTTGTCCAGATAGGCCGCATCCAT
JC020	GAGGACAGCGAGGAGAGCGAGAGCGACAACAGCAAGAGT
JC021	CTCCTCGCTGTCCTCCTCGCTGATTTTGTCCAGATAGGC
RNA Oligonucleotide name	5'-3' sequence
Alt-R CRISPR-Cas9 crRNA CNOT9 A	GCCUACUACACUGGCACAAGGUUUUAGAGCUAUGCU
Alt-R CRISPR-Cas9 crRNA CNOT9 B	GACUGGUGUGCUGUCAAGGUGUUUUAGAGCUAUGCU
siRNA
NOT9 (RQCD1)	GGUGAAAACAGAUGAACAA
NOT1	GGAACUUGUUUGAAGAAUA
HDAC1	AAGCCUCACCGAAUCCGCA
AllStars Negative Control siRNA (Qiagen)	-
