# Supplementary material for: RNF219 attenuates global mRNA decay through inhibition of CCR4-NOT complex-mediated deadenylation
Source: Nat Commun. 2021 Dec 9;12:7175. doi: 10.1038/s41467-021-27471-6 (PMC8660800; doi:10.1038/s41467-021-27471-6)
Supplement: Supplementary file 9 — Source Data [file 41467_2021_27471_MOESM9_ESM.xlsx]

## Sheet: Fig. 1b
Gene names	Protein names	log2 LFQ FP182 parental DMSO	log2 LFQ FP183 parental DMSO	log2 LFQ FP184 parental DMSO	log2 LFQ 18-85 parental DMSO	log2 LFQ FP182 FST-NOT1 DMSO	log2 LFQ FP183 FST-NOT1 DMSO	log2 LFQ FP184 FST-NOT1 DMSO	log2 LFQ 18-85 FST-NOT1 DMSO	Mean of log2-transformed LFQ intensities parental DMSO	Mean of log2-transformed LFQ intensities FST-NOT1 DMSO
CNOT3	CCR4-NOT transcription complex subunit 3	NaN	NaN	NaN	NaN	23.0136	23.6528	23.467	22.3301	n. def.	23.1159
TNKS1BP1	182 kDa tankyrase-1-binding protein	NaN	NaN	NaN	NaN	25.7104	25.7842	25.7031	24.8568	n. def.	25.5136
CNOT2	CCR4-NOT transcription complex subunit 2	NaN	NaN	NaN	NaN	24.9789	25.3275	24.9062	23.6546	n. def.	24.7168
RAVER1	Ribonucleoprotein PTB-binding 1	NaN	NaN	NaN	NaN	NaN	19.8029	20.5736	19.835	n. def.	20.0705
CNOT1	CCR4-NOT transcription complex subunit 1	NaN	NaN	NaN	NaN	27.0991	26.8589	26.8292	26.0979	n. def.	26.7213
RQCD1	Cell differentiation protein RCD1 homolog	NaN	NaN	NaN	NaN	22.4575	22.927	21.2047	22.7489	n. def.	22.3345
CNOT7	CCR4-NOT transcription complex subunit 7	NaN	NaN	NaN	NaN	23.3962	23.8984	22.81	21.8413	n. def.	22.9865
PCBP2;PCBP3;PCBP1	Poly(rC)-binding protein 1;Poly(rC)-binding protein 2;Poly(rC)-binding protein 3	NaN	16.7872	NaN	NaN	17.5079	16.9227	NaN	17.7069	16.7872	17.3792
CNOT6L	CCR4-NOT transcription complex subunit 6-like	NaN	NaN	NaN	NaN	21.6909	21.7314	21.2697	19.6785	n. def.	21.0926
WUGSC:H_RG054D04.1;RPL7	60S ribosomal protein L7	NaN	NaN	NaN	NaN	18.0237	16.9287	18.2904	NaN	n. def.	17.7476
FHL2;AAG11	Four and a half LIM domains protein 2	NaN	NaN	NaN	NaN	22.7072	23.1578	22.4813	21.5759	n. def.	22.4805
RNF219	RING finger protein 219	NaN	NaN	NaN	NaN	NaN	20.7533	22.0208	19.7172	n. def.	20.8304
CNOT10	CCR4-NOT transcription complex subunit 10	NaN	NaN	NaN	NaN	18.49	24.2473	23.0803	23.7772	n. def.	22.3987
CNOT8	CCR4-NOT transcription complex subunit 8	NaN	NaN	NaN	NaN	21.4947	21.6413	21.9833	21.3349	n. def.	21.6135
CNOT11	CCR4-NOT transcription complex subunit 11	NaN	NaN	NaN	NaN	24.468	24.4966	24.3198	23.2647	n. def.	24.1373
CNOT6	CCR4-NOT transcription complex subunit 6	NaN	NaN	NaN	NaN	20.6733	20.8964	20.7395	NaN	n. def.	20.7697
EIF4B	Eukaryotic translation initiation factor 4B	25.7617	25.895	25.7879	25.7527	23.878	25.335	25.8056	25.6259	25.7993	25.1611
PRMT5	Protein arginine N-methyltransferase 5;Protein arginine N-methyltransferase 5, N-terminally processed;Protein arginine N-methyltransferase 5	25.446	25.5784	25.4454	25.2061	22.3254	24.8847	25.3799	25.1647	25.419	24.4387
STK38	Serine/threonine-protein kinase 38	25.7319	25.7295	25.5774	24.4188	25.9849	25.5339	25.5747	24.3429	25.3644	25.3591
RBM10;DKFZp686E2459	RNA-binding protein 10	25.2581	25.2154	25.1391	24.7871	24.5681	25.2687	25.019	24.699	25.0999	24.8887
FLNA	Filamin-A	24.4351	24.7759	24.9312	25.5333	24.8931	24.8981	25.1413	25.6135	24.9189	25.1365
STK38L	Serine/threonine-protein kinase 38-like	24.4505	24.0681	23.9436	23.2347	24.0283	23.7335	23.7997	23.1141	23.9242	23.6689
KCTD5	BTB/POZ domain-containing protein KCTD5	23.8586	23.3761	24.3606	24.3392	24.3382	24.2407	24.607	24.0872	23.9836	24.3183
ACTG1;HEL-176	Actin, cytoplasmic 2;Actin, cytoplasmic 2, N-terminally processed	23.0736	23.9695	23.5327	23.9585	22.7312	22.7001	22.7326	23.769	23.6336	22.9832
HEL-S-70;VCP;DKFZp434K0126	Transitional endoplasmic reticulum ATPase	23.5146	23.5737	23.6081	23.3481	22.4349	23.5316	23.6243	23.8832	23.5111	23.3685
WDR77	Methylosome protein 50	23.3302	23.9815	24.3001	23.4048	23.301	23.8585	23.0716	23.006	23.7542	23.3093
PRPF31	U4/U6 small nuclear ribonucleoprotein Prp31	23.6051	23.7904	23.3389	23.0038	23.7753	23.4743	23.2167	23.1342	23.4346	23.4001
TCP1	T-complex protein 1 subunit alpha	23.119	23.1839	23.0714	22.9179	23.4017	23.0454	23.1988	23.3958	23.073	23.2604
CCT7	T-complex protein 1 subunit eta	22.9871	22.9201	22.9929	23.0029	23.1765	22.8626	22.8474	22.9424	22.9758	22.9572
HEL-S-72p;HSPA8	Heat shock cognate 71 kDa protein	23.2482	22.9932	22.9823	23.1077	NaN	23.2697	23.602	23.7472	23.0829	23.5396
CCT4	T-complex protein 1 subunit delta	23.0307	23.0481	23.0508	22.629	23.2493	22.9337	23.0009	22.6778	22.9396	22.9654
TUBB;XTP3TPATP1	Tubulin beta chain	22.9451	22.7226	22.7423	22.7373	22.9237	22.9653	23.5327	22.9242	22.7868	23.0865
EEF1G	Elongation factor 1-gamma	23.1408	22.916	22.8596	22.8608	23.6092	23.329	23.0461	22.6727	22.9443	23.1643
HEL-S-100n;CCT2	T-complex protein 1 subunit beta	22.8629	22.7335	22.8744	22.6965	23.0071	22.7923	22.9237	22.6984	22.7918	22.8554
CCT3	T-complex protein 1 subunit gamma	22.5855	22.8847	22.6743	22.8073	22.913	22.5593	22.7757	22.7013	22.7379	22.7373
KIF11	Kinesin-like protein KIF11;Kinesin-like protein	22.3223	22.2966	22.215	22.8965	NaN	21.787	21.3478	22.2952	22.4326	21.81
KRT18	Keratin, type I cytoskeletal 18	22.3819	22.809	22.8238	22.3593	22.819	22.6281	23.0422	22.7464	22.5935	22.8089
CCT8	T-complex protein 1 subunit theta	22.7522	22.5969	22.7702	22.4874	22.8337	22.6326	22.9234	22.5062	22.6517	22.724
IVNS1ABP	Influenza virus NS1A-binding protein	22.6639	22.9986	22.7947	22.0392	23.3749	23.289	22.6616	22.7951	22.6241	23.0302
HEL-S-69;CCT5	T-complex protein 1 subunit epsilon	22.5505	22.6247	22.2317	22.6751	22.9326	22.3346	22.0751	22.6866	22.5205	22.5072
TUBA1B	Tubulin alpha-1B chain	22.7905	22.5136	22.3668	21.9291	23.0576	23.0878	22.9618	22.1897	22.4	22.8242
CCT6A	T-complex protein 1 subunit zeta	22.3459	22.3042	22.4134	22.2513	22.4278	22.0935	22.4036	22.6483	22.3287	22.3933
EEF1D	Elongation factor 1-delta	21.879	21.4942	21.9749	22.3195	21.7351	22.4472	21.1683	21.729	21.9169	21.7699
MYH9	Myosin-9	17.8586	23.5264	23.362	22.5888	23.02	22.7974	22.8627	23.1205	21.8339	22.9502
KCTD2	BTB/POZ domain-containing protein KCTD2	21.9041	21.4429	22.8555	22.0894	21.8514	22.216	21.8612	22.4078	22.073	22.0841
HEL-S-103;HSPA1B;HSPA1A	Heat shock 70 kDa protein 1B;Heat shock 70 kDa protein 1A	21.6713	21.2856	21.452	21.9114	19.9815	21.2385	21.8476	21.8019	21.5801	21.2174
HEL113;VIM	Vimentin	22.1356	22.1091	21.9158	22.8944	22.4325	22.0391	22.4355	22.7309	22.2637	22.4095
MAP3K7IP1;TAB1	TGF-beta-activated kinase 1 and MAP3K7-binding protein 1	21.4272	21.7023	21.5489	21.5614	21.8901	21.8454	21.7044	21.709	21.56	21.7873
GTF2I	General transcription factor II-I	22.9239	22.0953	22.0537	23.0685	20.3157	21.4073	22.151	22.0937	22.5354	21.4919
CAMSAP3;hCG_2004001	Calmodulin-regulated spectrin-associated protein 3	NaN	19.1986	19.0768	17.1742	20.419	20.0662	20.405	19.4808	18.4832	20.0927
EEF1A1;EEF1A1P5;EEF1A1L14;EEF1A2	Elongation factor 1-alpha;Putative elongation factor 1-alpha-like 3;Elongation factor 1-alpha 1;Elongation factor 1-alpha 2	22.2956	21.6584	21.9619	20.5256	22.0746	21.8904	22.1088	21.2935	21.6104	21.8418
PRKDC	DNA-dependent protein kinase catalytic subunit	19.6389	22.9251	22.4187	22.1172	22.7804	22.4331	22.7051	22.285	21.775	22.5509
ACAP2	Arf-GAP with coiled-coil, ANK repeat and PH domain-containing protein 2	21.3224	20.9679	21.1212	21.3455	NaN	20.7003	21.2163	21.1007	21.1892	21.0058
HEL-S-89n;HSPA5	78 kDa glucose-regulated protein	21.0121	21.4927	21.2421	21.8857	NaN	21.4579	21.4435	21.4346	21.4081	21.4453
HSD17B10	3-hydroxyacyl-CoA dehydrogenase type-2	20.5596	22.3373	21.4186	22.6007	21.3641	22.2517	20.6274	22.2065	21.7291	21.6124
ANKFY1;DKFZp686M19106	Rabankyrin-5	21.0398	21.2911	21.0991	21.4265	NaN	21.365	21.1198	21.2984	21.2141	21.2611
SPIN;SPIN1	Spindlin-1	21.756	22.8602	22.9064	21.802	22.2942	22.4882	21.9425	22.0604	22.3312	22.1963
PFKFB3	6-phosphofructo-2-kinase/fructose-2,6-bisphosphatase 3;6-phosphofructo-2-kinase;Fructose-2,6-bisphosphatase	21.1584	20.8344	20.7535	21.0911	20.8055	20.5849	20.6712	19.2283	20.9593	20.3225
FASN	Fatty acid synthase;[Acyl-carrier-protein] S-acetyltransferase;[Acyl-carrier-protein] S-malonyltransferase;3-oxoacyl-[acyl-carrier-protein] synthase;3-oxoacyl-[acyl-carrier-protein] reductase;3-hydroxyacyl-[acyl-carrier-protein] dehydratase;Enoyl-[acyl-carrier-protein] reductase;Oleoyl-[acyl-carrier-protein] hydrolase	NaN	21.4827	21.7219	20.8565	21.2702	21.0435	21.4794	21.5494	21.3537	21.3356
HEL-S-124m;HSPA9	Stress-70 protein, mitochondrial	20.9568	21.3795	20.9863	21.3753	NaN	20.8256	21.2141	21.6365	21.1745	21.2254
DHX38	Pre-mRNA-splicing factor ATP-dependent RNA helicase PRP16	19.2295	21.9965	21.1137	22.1478	21.8776	22.0171	21.2424	21.8523	21.1218	21.7474
LMNA	Prelamin-A/C;Lamin-A/C	20.0466	20.9139	20.1258	22.2144	20.8844	20.9187	20.3079	21.8096	20.8252	20.9802
EIF3A;eIF3a	Eukaryotic translation initiation factor 3 subunit A	NaN	21.565	20.821	21.0849	21.0261	21.262	20.7715	21.2332	21.1569	21.0732
TAB3	TGF-beta-activated kinase 1 and MAP3K7-binding protein 3	19.7699	20.1582	20.2597	20.7831	NaN	19.7119	20.0909	20.2294	20.2427	20.0108
C11orf84	Uncharacterized protein C11orf84	22.108	22.2591	22.1619	21.4546	22.0932	22.0954	22.2234	21.1837	21.9959	21.8989
CMBL	Carboxymethylenebutenolidase homolog	20.4346	20.9701	20.414	19.9395	19.8629	20.5128	19.8041	19.7981	20.4395	19.9945
CLNS1A	Methylosome subunit pICln	19.6771	20.6011	19.6856	21.6025	NaN	19.6145	NaN	20.972	20.3916	20.2933
MAP3K7;DKFZp586F0420	Mitogen-activated protein kinase kinase kinase 7	19.786	19.7039	20.2542	20.8578	18.2864	19.6056	20.2187	20.1113	20.1505	19.5555
TRMT10C	Mitochondrial ribonuclease P protein 1	NaN	21.0367	20.2026	20.6918	19.495	20.7254	18.5875	20.141	20.6437	19.7372
TUBB2C;TUBB4B;TUBB4A	Tubulin beta-4B chain;Tubulin beta-4A chain	19.9765	19.8559	19.8586	19.7197	20.0212	20.1469	20.7139	20.1057	19.8526	20.2469
JAK1	Tyrosine-protein kinase JAK1;Tyrosine-protein kinase;Non-specific protein-tyrosine kinase	19.8886	20.2036	19.6153	19.7419	NaN	20.4884	19.7311	20.4135	19.8624	20.211
USP15	Ubiquitin carboxyl-terminal hydrolase 15	19.5409	19.8093	19.4599	20.2289	NaN	20.2915	19.9742	20.2353	19.7597	20.167
HEL-S-39;PPIB	Peptidyl-prolyl cis-trans isomerase;Peptidyl-prolyl cis-trans isomerase B	NaN	19.547	NaN	20.5704	18.4638	19.2151	19.1121	19.5963	20.0587	19.0968
IPO8	Importin-8	20.6186	20.5129	20.6506	19.5872	NaN	20.3501	20.2132	19.8349	20.3423	20.1328
VARS	Valine--tRNA ligase	18.4824	20.1185	19.9574	20.9792	NaN	19.9038	19.7074	20.68	19.8844	20.0971
TNRC6B	Trinucleotide repeat-containing gene 6B protein	NaN	19.5745	20.216	19.0484	20.6325	19.9145	20.7483	18.8705	19.613	20.0415
FLNB;DKFZp686A1668	Filamin-B	18.6102	18.0826	19.1698	20.5107	19.0102	19.3774	19.8808	20.3967	19.0933	19.6663
HEL-S-102;HSPB1	Heat shock protein beta-1	NaN	20.1081	19.9566	20.3394	19.3695	19.4775	20.8126	20.0616	20.1347	19.9303
RPSA;LOC388524	40S ribosomal protein SA	NaN	19.3041	19.2525	20.187	20.4298	20.0343	19.6106	20.572	19.5812	20.1617
COPG1;COPG	Coatomer subunit gamma-1	19.7427	19.7814	19.968	19.5787	NaN	19.6431	19.6359	20.7833	19.7677	20.0208
RPS3A	40S ribosomal protein S3a	NaN	NaN	NaN	19.231	18.7409	18.5304	NaN	19.2034	19.231	18.8249
XRCC5	X-ray repair cross-complementing protein 5	20.1001	20.0587	19.5501	19.9357	NaN	20.2346	19.8201	18.7438	19.9111	19.5995
COPB2	Coatomer subunit beta	19.4442	19.371	19.3866	19.7881	NaN	19.4972	19.5328	19.7716	19.4975	19.6005
PPM1B	Protein phosphatase 1B	18.7729	18.9887	18.9382	18.5777	19.4289	18.9638	19.0069	18.8266	18.8194	19.0565
FUS	RNA-binding protein FUS	19.4566	19.6195	19.0576	NaN	NaN	19.5345	20.1007	NaN	19.3779	19.8176
PSMC4	26S protease regulatory subunit 6B	19.2982	19.6951	19.3031	19.7581	19.5966	19.2434	19.589	19.524	19.5136	19.4882
ODR4;C1orf27	Protein odr-4 homolog	20.3109	19.7479	19.5161	NaN	19.7777	19.4855	19.389	18.8243	19.8583	19.3691
XRCC6	X-ray repair cross-complementing protein 6	19.8071	19.624	19.5795	18.9556	NaN	19.0794	18.7017	18.9692	19.4916	18.9168
COPA	Coatomer subunit alpha;Xenin;Proxenin	NaN	18.9463	19.2367	18.0857	NaN	19.6772	18.6173	20.5456	18.7562	19.6133
HSP90AB1	Heat shock protein HSP 90-beta	18.9039	18.3337	19.0836	19.2252	NaN	18.5439	19.4231	19.5944	18.8866	19.1871
NT5C2	Cytosolic purine 5-nucleotidase	19.1256	18.9686	18.6919	NaN	19.8111	19.165	19.7083	18.4574	18.9287	19.2854
RPS3	40S ribosomal protein S3	NaN	18.365	18.5675	19.6927	19.2834	19.5588	18.6636	19.3755	18.8751	19.2203
EEF1B2;LOC392793	Elongation factor 1-beta	NaN	19.3377	19.5951	19.366	19.4514	20.1306	NaN	19.4355	19.4329	19.6725
COPE	Coatomer subunit epsilon	NaN	19.5422	19.2973	19.115	18.7114	19.5993	18.5664	18.9107	19.3182	18.9469
NONO	Non-POU domain-containing octamer-binding protein	19.4619	19.937	18.9381	19.1122	20.1225	19.6448	19.1897	19.1615	19.3623	19.5296
EPRS	Bifunctional glutamate/proline--tRNA ligase;Glutamate--tRNA ligase;Proline--tRNA ligase	NaN	NaN	19.7241	18.3076	18.8311	19.228	20.1819	19.0826	19.0159	19.3309
RBM6	RNA-binding protein 6	NaN	19.0812	19.1912	18.7003	19.1135	19.3699	18.9848	19.2171	18.9909	19.1714
PSMC5	26S protease regulatory subunit 8	18.6581	19.2554	19.2089	19.5718	17.8247	19.295	19.3825	20.4504	19.1736	19.2381
EIF3S9;EIF3B	Eukaryotic translation initiation factor 3 subunit B	18.5296	19.606	19.1938	19.6634	NaN	19.0792	19.2476	19.5012	19.2482	19.276
CAD	CAD protein;Glutamine-dependent carbamoyl-phosphate synthase;Aspartate carbamoyltransferase;Dihydroorotase	NaN	20.002	19.5856	18.3971	18.9006	19.2467	18.8856	19.1758	19.3282	19.0522
HNRNPH1	Heterogeneous nuclear ribonucleoprotein H;Heterogeneous nuclear ribonucleoprotein H, N-terminally processed	19.6445	19.4297	19.0646	19.9987	19.7429	19.3901	19.3008	19.6575	19.5344	19.5228
PSMA4	Proteasome subunit alpha type;Proteasome subunit alpha type-4;Proteasome subunit beta type	NaN	18.8713	19.3728	NaN	18.403	19.2714	NaN	NaN	19.1221	18.8372
TRIM28	Transcription intermediary factor 1-beta	18.5091	19.1173	19.3845	19.122	NaN	19.5835	19.7151	19.7532	19.0332	19.684
PSMA6	Proteasome subunit alpha type;Proteasome subunit alpha type-6	NaN	19.222	18.6491	18.4786	19.0006	18.803	19.4721	18.9146	18.7833	19.0476
TAB2	TGF-beta-activated kinase 1 and MAP3K7-binding protein 2	18.0639	18.6217	18.4419	19.8193	NaN	18.4186	18.5244	19.0545	18.7367	18.6658
HNRNPU;HNRPU	Heterogeneous nuclear ribonucleoprotein U	18.9146	19.1401	18.8154	NaN	NaN	18.2945	18.6114	NaN	18.9567	18.4529
SNRNP200	U5 small nuclear ribonucleoprotein 200 kDa helicase	NaN	19.6574	19.3426	18.0798	18.9015	19.0749	19.4455	19.6343	19.0266	19.2641
EIF3I	Eukaryotic translation initiation factor 3 subunit I	NaN	18.7425	18.3747	19.6072	18.6906	19.64	18.0699	18.8692	18.9081	18.8174
ALYREF	THO complex subunit 4	NaN	19.1963	NaN	NaN	19.0278	18.2869	19.5611	NaN	19.1963	18.9586
PSMC2	26S protease regulatory subunit 7	18.2006	18.1827	18.8125	19.718	18.3115	18.2257	18.7539	18.9118	18.7284	18.5507
ARCN1;DKFZp686M09245	Coatomer subunit delta	18.9668	18.6048	18.3415	NaN	18.7391	18.8134	18.4188	18.5066	18.6377	18.6195
COPB1	Coatomer subunit beta	18.7673	18.1066	18.4532	NaN	NaN	18.6741	18.7036	18.9713	18.4424	18.783
ROCK1	Rho-associated protein kinase;Rho-associated protein kinase 1	NaN	18.0188	20.0039	18.0522	19.1474	19.1694	20.2349	19.0445	18.6916	19.399
HEL-S-97n;PRDX4	Peroxiredoxin-4	NaN	19.3794	16.9297	18.3545	NaN	18.6513	NaN	18.0264	18.2212	18.3389
TRIM21	E3 ubiquitin-protein ligase TRIM21	18.8835	18.1766	18.9471	18.7588	19.2356	19.486	19.7055	19.4044	18.6915	19.4579
SNRPN;SNRPB	Small nuclear ribonucleoprotein-associated protein;Small nuclear ribonucleoprotein-associated protein N;Small nuclear ribonucleoprotein-associated proteins B and B	NaN	18.6289	18.5561	19.5629	NaN	18.3995	NaN	18.7999	18.916	18.5997
hCG_17415;SLAIN2	SLAIN motif-containing protein 2	NaN	17.9092	18.6571	19.4154	NaN	17.7259	NaN	18.2246	18.6606	17.9753
RUVBL2	RuvB-like 2	18.0318	18.9954	18.9731	NaN	18.7007	18.8874	18.8431	18.6579	18.6668	18.7723
RUVBL1	RuvB-like 1	18.4166	18.392	18.5044	NaN	NaN	18.6711	18.7355	18.6411	18.4377	18.6826
GNB2L1	Guanine nucleotide-binding protein subunit beta-2-like 1;Guanine nucleotide-binding protein subunit beta-2-like 1, N-terminally processed	NaN	NaN	18.229	18.4077	18.0532	18.9792	NaN	18.8653	18.3183	18.6326
OTUD4	OTU domain-containing protein 4	NaN	NaN	18.6723	19.0286	18.7058	17.8946	NaN	18.6986	18.8505	18.433
MAP4	Microtubule-associated protein;Microtubule-associated protein 4	NaN	18.484	19.0794	18.0458	17.7383	18.4085	18.3257	18.0782	18.5364	18.1377
HUWE1	E3 ubiquitin-protein ligase HUWE1	NaN	19.4957	NaN	19.1759	19.4001	19.1877	19.7637	NaN	19.3358	19.4505
EIF3D	Eukaryotic translation initiation factor 3 subunit D	NaN	19.0259	18.3442	18.7456	NaN	19.2664	18.342	18.6182	18.7052	18.7422
EIF3M	Eukaryotic translation initiation factor 3 subunit M	NaN	18.3477	NaN	19.2011	17.3943	17.6275	NaN	18.4862	18.7744	17.836
ZYX	Zyxin	17.7807	18.8997	19.1155	NaN	NaN	18.5425	19.0556	18.4026	18.5986	18.6669
PSMA1;HEL-S-275	Proteasome subunit alpha type-1	NaN	19.2649	18.6821	17.8727	19.0241	18.8846	19.1767	18.4919	18.6066	18.8943
SFPQ	Splicing factor, proline- and glutamine-rich	18.4679	18.8624	18.6314	NaN	NaN	NaN	NaN	NaN	18.6539	n. def.
EIF3L	Eukaryotic translation initiation factor 3 subunit L	18.7102	19.1117	18.3016	18.6493	18.7824	18.9813	18.2255	19.0746	18.6932	18.766
EIF3G	Eukaryotic translation initiation factor 3 subunit G	NaN	18.194	18.2379	18.3833	NaN	18.4676	18.3694	18.6214	18.2717	18.4861
PSMD2	26S proteasome non-ATPase regulatory subunit 2	17.7454	17.6623	18.1345	20.0769	NaN	NaN	17.9331	20.2822	18.4048	19.1077
EIF3E	Eukaryotic translation initiation factor 3 subunit E	18.7725	18.8093	18.4671	18.0841	18.967	19.2158	18.2055	18.7596	18.5333	18.787
PUF60	Poly(U)-binding-splicing factor PUF60	18.5939	18.8841	18.7876	NaN	19.4155	19.2589	NaN	NaN	18.7552	19.3372
HNRPK;HNRNPK	Heterogeneous nuclear ribonucleoprotein K	18.483	18.5977	18.7258	NaN	18.725	18.8743	19.3435	19.0696	18.6021	19.0031
WARS	Tryptophan--tRNA ligase, cytoplasmic;T1-TrpRS;T2-TrpRS	17.9883	18.1653	NaN	19.2503	18.2976	NaN	NaN	17.45	18.468	17.8738
2002-09-01	Septin-2	NaN	17.7934	17.9801	18.6262	NaN	NaN	NaN	18.6427	18.1332	18.6427
CKAP5	Cytoskeleton-associated protein 5	NaN	NaN	19.2362	17.809	18.2534	18.7843	19.4051	18.6137	18.5226	18.7641
DKFZp313L0918;TAB3		17.3912	NaN	17.3257	18.1982	NaN	NaN	NaN	17.6486	17.6384	17.6486
PSMD3	26S proteasome non-ATPase regulatory subunit 3	17.7628	18.3826	18.3448	NaN	18.3305	18.1388	NaN	18.6106	18.1634	18.36
EIF3C;EIF3CL	Eukaryotic translation initiation factor 3 subunit C;Eukaryotic translation initiation factor 3 subunit C-like protein	18.2126	18.6375	18.0586	19.163	NaN	18.6688	17.9482	19.2899	18.5179	18.6356
RPS8	40S ribosomal protein S8	NaN	NaN	NaN	18.0768	NaN	NaN	18.3992	18.1897	18.0768	18.2945
TRA1;HEL-S-125m;HSP90B1	Endoplasmin	17.7891	18.5438	18.1089	18.5229	NaN	18.3298	18.2986	18.5783	18.2412	18.4022
PSMC1	26S protease regulatory subunit 4	18.1044	18.4104	18.3322	NaN	NaN	18.3686	18.6022	18.871	18.2823	18.6139
PSMD14	26S proteasome non-ATPase regulatory subunit 14	NaN	NaN	18.1759	18.3456	NaN	18.38	NaN	18.7715	18.2608	18.5758
HEL-S-123m;ATP5A1	ATP synthase subunit alpha;ATP synthase subunit alpha, mitochondrial	18.1471	18.7395	17.8334	18.5067	18.2507	18.7577	18.2595	18.824	18.3067	18.523
HEL-S-162eP;GAPDH	Glyceraldehyde-3-phosphate dehydrogenase	NaN	NaN	17.9608	17.8183	NaN	19.2178	NaN	18.2372	17.8895	18.7275
LMO7	LIM domain only protein 7	18.4769	18.8202	19.4713	17.5789	20.8767	18.7749	18.966	18.6657	18.5868	19.3208
PSMA2	Proteasome subunit alpha type;Proteasome subunit alpha type-2	NaN	18.3139	NaN	NaN	17.7225	17.7468	NaN	17.7324	18.3139	17.7339
DNAJA1;HDJ2	DnaJ homolog subfamily A member 1	NaN	17.9958	18.2969	NaN	17.6015	17.7044	18.8661	17.3848	18.1464	17.8892
CAPZA1	F-actin-capping protein subunit alpha-1	NaN	NaN	NaN	NaN	20.3013	20.7621	20.574	20.7178	n. def.	20.5888
RPS2;rps2	40S ribosomal protein S2	NaN	NaN	NaN	17.7406	17.9971	17.957	NaN	17.5233	17.7406	17.8258
EIF3F	Eukaryotic translation initiation factor 3 subunit F	18.0564	18.5002	17.8668	NaN	18.7677	18.4341	18.1299	NaN	18.1411	18.4439
TUFM	Elongation factor Tu, mitochondrial	18.2831	17.8804	18.1302	NaN	NaN	17.9981	17.8361	18.1778	18.0979	18.004
DDX3X	ATP-dependent RNA helicase DDX3X	17.6283	17.7295	17.5945	NaN	NaN	17.8599	17.7577	NaN	17.6508	17.8088
PSMD1	26S proteasome non-ATPase regulatory subunit 1	17.4549	17.1817	17.5437	18.3776	NaN	NaN	NaN	18.53	17.6395	18.53
CAPZB	F-actin-capping protein subunit beta	NaN	NaN	NaN	NaN	19.7315	20.097	19.8357	19.8426	n. def.	19.8767
SLC3A2	4F2 cell-surface antigen heavy chain	17.634	18.005	18.3372	NaN	NaN	NaN	NaN	NaN	17.9921	n. def.
TUBA1C	Tubulin alpha-1C chain	17.2941	17.5606	17.505	NaN	17.9578	17.8367	17.6519	NaN	17.4532	17.8155
PFKFB2	6-phosphofructo-2-kinase/fructose-2,6-bisphosphatase 2;6-phosphofructo-2-kinase;Fructose-2,6-bisphosphatase	17.4667	NaN	16.3398	NaN	17.2816	NaN	16.6997	NaN	16.9032	16.9906
MAT2A	S-adenosylmethionine synthase isoform type-2;S-adenosylmethionine synthase	NaN	18.0835	18.0583	19.0129	18.201	NaN	18.3841	19.6553	18.3849	18.7468
DDB1	DNA damage-binding protein 1	16.5688	16.8177	17.1312	NaN	NaN	NaN	16.7382	NaN	16.8392	16.7382

## Sheet: Fig. 1d
Ratio R/D CNOT1	Ratio R/D CNOT2	Ratio R/D CNOT3	Ratio R/D CNOT6	Ratio R/D CNOT6L	Ratio R/D CNOT7	Ratio R/D CNOT8	Ratio R/D CNOT9	Ratio R/D CNOT10	Ratio R/D CNOT11	Ratio R/D TNKS1BP1	Ratio R/D RNF219	Ratio R/D FHL2	Ratio R/D RAVER1	Ratio R/D RPL7	Ratio R/D CAPZA1	Ratio R/D CAPZB
0.849979	0.78703	0.860733	0.857559	0.74162	0.891902	0.804894	0.865576	1.11853	0.888336	1.13799		0.978378		0.813471	1.05987	1.26889
0.891186	0.861326	0.845023	0.791891	0.688658	0.978091	0.705716	0.840619	0.82149	0.840407	1.18852	0.452755	0.985902	1.02718	0.849257	1.2521	1.21871
0.69674	0.64646	0.68254	0.64395	0.66257	0.69203	0.57564	0.63738	0.69504	0.70056	0.91286	0.30196	0.8545	0.65868		0.77135	0.67851
0.92558	0.78968	0.8319		0.88103	1.0347	0.7291	0.96242	0.90323	0.80797	1.2784	0.35394	1.1652	0.89055		0.95902	1.1606

## Sheet: Fig. 1e
FP195	Sample	FST-NOT1	FST-NOT1 - background	RNF219	RNF219 - background	RNF219 norm. to FST-NOT1	DMSO norm. to 1	FLH2	FLH2 - background	FLH2 norm. to FST-NOT1	DMSO norm. to 1		RNF219 mean DMSO	RNF219 mean RMD	FHL2 mean DMSO	FHL2 mean RMD	CAPZA1 mean DMSO	CAPZA1 mean RMD	CAPZB mean DMSO	CAPZB mean RMD
	DMSO	62.021	47.23	44.681	25.69	0.543934	1	116.567	78.823	1.66892	1		1	0.210873	1	0.825574	1	1.13682	1	1.03783
	RMD	69.477	54.686	23.2	4.209	0.0769667	0.1415	100.787	63.043	1.15282	0.690758
	background	14.791	0	18.991	0			37.744	0
FP200	Sample	FST-NOT1	FST-NOT1 - background	RNF219	RNF219 - background	RNF219 norm. to FST-NOT1	DMSO norm. to 1	FLH2	FLH2 - background	FLH2 norm. to FST-NOT1	DMSO norm. to 1
	DMSO	132.148	111.925	51.452	36.17	0.323163	1	114.388	91.663	0.818968	1
	RMD	133.822	113.599	24.95	9.668	0.0851064	0.263354	106.844	84.119	0.740491	0.904175
	background	20.223	0	15.282	0			22.725	0
FP203	Sample	FST-NOT1	FST-NOT1 - background	RNF219	RNF219 - background	RNF219 norm. to FST-NOT1	DMSO norm. to 1	FLH2	FLH2 - background	FLH2 norm. to FST-NOT1	DMSO norm. to 1
	DMSO	66.662	53.078	67.625	52.733	0.9935	1	113.721	97.367	1.83441	1
	RMD	67.154	53.57	27.014	12.122	0.226283	0.227764	103.007	86.653	1.61757	0.881789
	background	13.584	0	14.892	0			16.354	0
FP315	Sample	CAPZA1	CAPZA1 - background	FST-NOT1	FST-NOT1 - background	CAPZA1 norm. to FST-NOT1	CAPZA1 norm. to DMSO
	DMSO	29.747	16.649	77.478	68.565	0.242821	1
	RMD	30.593	17.495	69.72	60.807	0.287714	1.18488
	background	13.098	0	8.913	0
FP318	Sample	CAPZA1	CAPZA1 - background	FST-NOT1	FST-NOT1 - background	CAPZA1 norm. to FST-NOT1	CAPZA1 norm. to DMSO
	DMSO	83.817	51.944	86.951	75.121	0.691471	1
	RMD	83.377	51.504	71.906	60.076	0.857314	1.23984
	background	31.873	0	11.83	0
FP319	Sample	CAPZA1	CAPZA1 - background	CAPZB	CAPZB - background	FST-NOT1	FST-NOT1 - background	CAPZA1 norm. to FST-NOT1	CAPZA1 norm. to DMSO	CAPZB norm. to FST-NOT1	CAPZB norm. to DMSO
	DMSO	121.069	100.362	42.36	14.592	56.037	49.595	2.02363	1	0.294223	1
	RMD	124.464	103.757	43.864	16.096	58.456	52.014	1.99479	0.985748	0.309455	1.05177
	background	20.707	0	27.768	0	6.442	0
FP321	Sample	CAPZB	CAPZB - background	FST-NOT1	FST-NOT1 - background	CAPZB norm. to FST-NOT1	CAPZB norm. to DMSO
	DMSO	79.019	43.326	47.385	39.688	1.09166	1
	RMD	76.054	40.361	43.601	35.904	1.12414	1.02975
	background	35.693	0	7.697	0
FP326	Sample	CAPZB	CAPZB - background	FST-NOT1	FST-NOT1 - background	CAPZB norm. to FST-NOT1	CAPZB norm. to DMSO
	DMSO	36.998	15.683	51.974	44.657	0.351188	1
	RMD	38.925	17.61	55.908	48.591	0.362413	1.03196
	background	21.315	0	7.317	0

## Sheet: Fig. 2e
Fractio no.	RNF219 distribution WT	Sum	Cumulative distribution	RNF219 distribution delta SLiM	Sum	Cumulative distribution	RNF219 distribution WT	Sum	Cumulative distribution	RNF219 distribution delta SLiM	Sum	Cumulative distribution	RNF219 distribution WT	Sum	Cumulative distribution	RNF219 distribution delta SLiM	Sum	Cumulative distribution	RNF219 distribution delta SLiM	Sum	Cumulative distribution	RNF219 distribution WT_mean	RNF219 distribution WT_SD	RNF219 distribution delta_mean	RNF219 distribution delta_SD
1	44.895	1057.2	4.24659	53.147	1069.99	4.96705	21.442	736.634	2.91081	19.904	744.48	2.67354	27.478	692.144	3.96998	25.86	995.419	2.5979	15.259	612.677	2.49055	3.70913	0.705063	3.18226	1.19223
2	50.08		4.73704	54.551		5.09827	30.241		4.1053	23.295		3.12903	31.228		4.51178	33.659		3.38139	19.4		3.16643	4.45137	0.320174	3.69378	0.942905
3	57.222		5.41259	59.938		5.60173	39.314		5.33698	28.791		3.86726	38.453		5.55564	41.666		4.18578	26.219		4.27942	5.43507	0.111048	4.48355	0.766045
4	60.616		5.73363	60.896		5.69126	39.071		5.30399	29.557		3.97015	43.504		6.2854	40.341		4.05267	30.44		4.96836	5.77434	0.491968	4.67061	0.817085
5	64.086		6.06186	65.119		6.08594	39.71		5.39074	30.44		4.08876	44.586		6.44172	40.815		4.10028	33.754		5.50927	5.96477	0.532177	4.94606	1.01108
6	67.901		6.42271	69.935		6.53604	39.41		5.35001	32.939		4.42443	40.664		5.87508	42.404		4.25991	37.241		6.07841	5.8826	0.536391	5.3247	1.15176
7	71.468		6.76011	76.69		7.16735	41.039		5.57115	43.903		5.89714	42.286		6.10942	66.636		6.69427	43.931		7.17034	6.1469	0.595367	6.73227	0.600025
8	107.611		10.1789	107.084		10.0079	52.605		7.14127	83.016		11.1509	51.549		7.44773	131.18		13.1784	75.642		12.3461	8.25595	1.67232	11.6708	1.38616
9	101.607		9.61094	119.129		11.1336	73.844		10.0245	110.463		14.8376	70.762		10.2236	138.407		13.9044	88.832		14.499	9.95302	0.312521	13.5937	1.68476
10	107.996		10.2153	115.588		10.8027	87.995		11.9456	111.301		14.9502	82.05		11.8545	137.701		13.8335	84.551		13.8003	11.3384	0.973748	13.3467	1.77817
11	93.036		8.80022	91.949		8.59344	81.716		11.0932	94.415		12.682	64.351		9.29734	110.709		11.1218	66.706		10.8876	9.73024	1.20621	10.8212	1.68526
12	85.716		8.10782	79.362		7.41707	72.694		9.8684	64.958		8.72528	64.82		9.3651	82.031		8.24085	45.882		7.48877	9.11378	0.906798	7.968	0.627457
13	70.02		6.62315	60.991		5.70014	68.835		9.34453	44.086		5.92172	48.561		7.01603	61.42		6.17027	27.835		4.54318	7.66124	1.47095	5.58383	0.719852
14	74.947		7.08919	55.612		5.19743	48.718		6.6136	27.412		3.68203	41.852		6.04672	42.59		4.2786	16.985		2.77226	6.58317	0.521902	3.98258	1.01959
Fractio no.	NOT7 distribution WT	Sum	Cumulative distribution	NOT7 distribution delta SLiM	Sum	Cumulative distribution	NOT7 distribution WT	Sum	Cumulative distribution	NOT7 distribution delta SLiM	Sum	Cumulative distribution	NOT7 distribution WT	Sum	Cumulative distribution	NOT7 distribution delta SLiM	Sum	Cumulative distribution				NOT7 distribution WT_mean	NOT7 distribution WT_SD	NOT7 distribution delta_mean	NOT7 distribution delta_SD
1	26.861	1003.03	2.67798	54.728	1083.73	5.04995	12.924	752.758	1.71689	10.422	587.915	1.77271	16.445	606.145	2.71305	14.431	547.512	2.63574				2.36931	0.565283	3.1528	1.6987
2	39.425		3.93059	51.33		4.7364	24.841		3.3	16.293		2.77132	21.017		3.46732	21.23		3.87754				3.56597	0.326663	3.79509	0.985133
3	42.04		4.1913	41.761		3.85344	24.743		3.28698	13.313		2.26444	16.334		2.69473	16.708		3.05162				3.391	0.753684	3.0565	0.794508
4	42.854		4.27245	48.305		4.45727	24.467		3.25031	15.141		2.57537	17.084		2.81847	17.82		3.25472				3.44708	0.746695	3.42912	0.952996
5	50.175		5.00234	74.826		6.90446	24.877		3.30478	16.33		2.77761	17.195		2.83678	18.321		3.34623				3.71463	1.13947	4.34277	2.23664
6	61.447		6.12613	86.061		7.94116	31.486		4.18275	24.641		4.19125	21.888		3.61102	23.642		4.31808				4.63997	1.31842	5.4835	2.12934
7	90.954		9.06792	119.255		11.0041	72.846		9.67721	68.706		11.6864	66.694		11.003	60.423		11.0359				9.91604	0.989391	11.2421	0.385064
8	124.399		12.4023	130.877		12.0765	125.156		16.6263	109.041		18.5471	130.703		21.563	106.904		19.5254				16.8639	4.58496	16.7163	4.04788
9	119.245		11.8885	121.52		11.2131	127.966		16.9996	104.488		17.7726	113.929		18.7957	94.49		17.2581				15.8946	3.58374	15.4146	3.6477
10	98.794		9.84955	102.857		9.49098	101.498		13.4835	80.077		13.6205	75.512		12.4577	65.394		11.9438				11.9303	1.87351	11.6851	2.07688
11	86.927		8.66643	85.563		7.8952	68.463		9.09495	55.827		9.49576	47.151		7.77883	45.251		8.26484				8.51341	0.671273	8.55194	0.838011
12	83.786		8.35328	65.349		6.02999	51.246		6.80777	39.114		6.653	31.975		5.27514	32.585		5.95147				6.81206	1.53907	6.21149	0.384375
13	71.044		7.08293	56.865		5.24714	35.201		4.67627	23.554		4.00636	17.875		2.94896	19.817		3.61946				4.90272	2.07627	4.29099	0.850346
14	65.08		6.48833	44.437		4.10036	27.044		3.59266	10.968		1.86558	12.343		2.03631	10.496		1.91704				4.0391	2.25934	2.62766	1.27566
FP290
FP291
FP294
FP296

## Sheet: Fig. 3b
FP218	Sample	CHX (h)	3xFS-RNF219	3xFS-RNF219 - background	tubulin	tubulin - background	norm. to tubulin	norm. to 0	t1/2 (h)		Mean t1/2 (h) RNF219-WT	SD t1/2 (h) RNF219-WT	Mean t1/2 (h) RNF219-RINGmut	SD t1/2 (h) RNF219-RINGmut
	RNF219-RINGmut	0	126.118	105.2	93.317	77.449	1.35831	100			2.52747	0.246257	20.9926	7.09104
	RNF219-RINGmut	6	110.028	89.11	104.192	88.324	1.0089	74.2759
	RNF219-RINGmut	12	103.583	82.665	113.331	97.463	0.848168	62.4427
	RNF219-RINGmut	24	80.943	60.025	112.526	96.658	0.621004	45.7188	21.6608
	background		20.918	0	15.868	0
FP220	Sample	CHX (h)	3xFS-RNF219	3xFS-RNF219 - background	tubulin	tubulin - background	norm. to tubulin	norm to 0	t1/2 (h)
	RNF219-WT	0	163.431	148.602	137.574	115.867	1.28252	100
	RNF219-WT	2	91.768	76.939	125.374	103.667	0.742174	57.8684
	RNF219-WT	4	53.287	38.458	128.916	107.209	0.35872	27.9699
	RNF219-WT	6	42.08	27.251	125.604	103.897	0.262289	20.451	2.52973
	RNF219-RINGmut	0	126.43	111.601	108.739	87.032	1.2823	100
	RNF219-RINGmut	3	109.83	95.001	103.244	81.537	1.16513	90.8624
	RNF219-RINGmut	6	101.768	86.939	106.283	84.576	1.02794	80.1638
	RNF219-RINGmut	12	93.075	78.246	104.341	82.634	0.946898	73.8438	27.7259
	background		14.829	0	21.707	0
FP223	Sample	CHX (h)	3xFS-RNF219	3xFS-RNF219 - background	tubulin	tubulin - background	norm. to tubulin	norm to 0	t1/2 (h)
	RNF219-WT	0	113.28	87.311	115.994	90.972	0.959757	100
	RNF219-WT	2	54.003	28.034	111.051	86.029	0.325867	33.9531
	RNF219-WT	4	41.232	15.263	115.46	90.438	0.168768	17.5844
	RNF219-WT	6	39.586	13.617	111.695	86.673	0.157108	16.3695	2.28009
	RNF219-RINGmut	0	129.977	104.008	95.434	70.412	1.47713	100
	RNF219-RINGmut	3	108.969	83	99.058	74.036	1.12108	75.8953
	RNF219-RINGmut	6	91.104	65.135	102.433	77.411	0.841418	56.9628
	RNF219-RINGmut	12	96.231	70.262	113.438	88.416	0.794675	53.7984	13.5911
	background		25.969	0	25.022	0
FP224	Sample	CHX (h)	3xFS-RNF219	3xFS-RNF219 - background	tubulin	tubulin - background	norm. to tubulin	norm to 0	t1/2 (h)
	RNF219-WT	0	107.662	82.385	120.268	96.804	0.85105	100
	RNF219-WT	2	73.658	48.381	124.418	100.954	0.479238	56.3114
	RNF219-WT	4	52.836	27.559	123.849	100.385	0.274533	32.2582
	RNF219-WT	6	44.723	19.446	123.728	100.264	0.193948	22.7893	2.77259
	background		25.277	0	23.464	0

## Sheet: Fig. 4c
Time (min)	CNOT mini + MBP_R1	CNOT mini + MBP_R2	CNOT mini + MBP_R3	CNOT mini + Bam CBM_R1	CNOT mini + Bam CBM_R2	CNOT mini + Bam CBM_R3	CNOT mini + RNF_R1	CNOT mini + RNF_R2	CNOT mini + RNF_R3
8	17	17	18	19	20	19	18	19	19
16	13	13	13	18	19	18	16	18	18
32	2	2	1	16	18	16	13	16	14
48	0*	0*	0*	14	17	15	10	13	10
>>" 0* " indicates data was excluded from quantification since reaction was complete
>>simple linear regression analysis was performed in GraphPad Prism 8
>>each numerical indicates average length of the poly(A) tail at each timepoint

## Sheet: Fig. 4e
Time (min)	NOT6:NOT7 + MBP_R1	NOT6:NOT7 + MBP_R2	NOT6:NOT7 + MBP_R3	NOT6:NOT7 + RNF_R1	NOT6:NOT7 + RNF_R2	NOT6:NOT7 + RNF_R3
8	16	16	16	17	17	17
16	10	10	10	12	12	11
24	5	5	5	7	6	6
32	0*	0*	0*	0*	0*	0*
>>" 0* " indicates data was excluded from quantification since reaction was complete
>>simple linear regression analysis was performed in GraphPad Prism 8
>>each numerical indicates average length of the poly(A) tail at each timepoint

## Sheet: Fig. 6d
Time (min)	RNF 434-600_R1	RNF 434-600_R2	RNF 434-600_R3	RNF 434-600 dSLiM_R1	RNF 434-600 dSLiM_R2	RNF 434-600 dSLiM_R3	RNF 434-600 SLiM-3E_R1	RNF 434-600 SLiM-3E_R2	RNF 434-600 SLiM-3E_R3
8	18	18	18	17	17	18	16	16	17
16	16	16	16	11	12	11	10	10	11
32	10	8	12	1	1	2	1	1	2
48	4	4	6	0*	0*	0*	0*	0*	0*
>>" 0* " indicates data was excluded from quantification since reaction was complete
>>simple linear regression analysis was performed in GraphPad Prism 8
>>each numerical indicates average length of the poly(A) tail at each timepoint

## Sheet: Fig. 7b-c, Fig. S14a-b
Gene name	Mean log2_hl_parental	Mean log2_hl_KO	Mean log2_hl_WT	Mean log2_hl_RINGmut
URB2	2.76005	2.43764	2.66057	2.44729
MTHFR	2.35546	2.16117	2.37728	2.16065
PUM1	3.19749	3.01853	3.24092	2.95858
RLF	1.94472	1.62627	1.74356	1.93247
MED8	3.0638	2.40433	2.4587	2.76375
PTCH2	1.01051	0.870814	0.693104	1.03491
CTTNBP2NL	2.66728	2.57787	2.79982	2.52829
POGK	2.67799	2.35731	2.91596	2.45729
ZNF281	1.40872	1.36003	1.35843	1.46282
HIST3H2BB	0.869871	0.48104	0.512599	0.767072
C1orf159	2.07224	1.60771	2.47241	1.84734
B3GALT6	2.53398	2.12853	2.9765	2.35
UBE2J2	3.52007	2.86428	3.5007	2.81689
CPTP	1.96963	1.78083	2.82223	2.05205
AL391244.1	2.02633	1.76059	2.21119	2.1164
AL391244.3	1.16732	1.07569	1.21464	1.38907
LRRC47	3.91261	3.36753	3.99478	3.29064
HES2	2.41823	1.978	2.94823	2.10549
ZBTB48	2.1364	1.18481	1.2591	1.67753
KLHL21	1.48314	1.25099	1.35204	1.43394
PHF13	0.76457	0.31342	0.884166	1.04141
THAP3	1.79764	1.15208	1.288	1.6342
ERRFI1	2.71167	2.71479	2.83225	3.13399
ENO1-IT1	2.10161	1.45388	1.41278	1.66143
GPR157	1.86751	1.77823	1.87024	2.05855
SPSB1	1.02577	0.79741	1.06142	1.30439
TMEM201	3.1027	2.54883	3.10921	2.75857
PEX14	2.54092	2.73981	3.23665	2.79399
UBIAD1	2.56934	2.63119	2.8403	2.50303
KIAA2013	4.03117	3.51752	4.57749	3.45131
TMEM51	0.869928	0.81653	1.39646	1.43467
DNAJC16	3.19257	3.18341	3.19885	2.63913
FBXO42	2.11173	1.8411	2.20879	2.02137
NBPF1	1.87006	1.52256	1.59663	1.22463
ARHGEF10L	2.83757	2.15977	3.12271	2.68736
IFFO2	1.7615	1.28412	1.88006	1.90157
PQLC2	2.07671	1.53984	1.75559	1.8559
MUL1	1.44555	1.33857	1.50309	1.65876
ZBTB40	2.53096	2.04143	2.09375	2.19172
LUZP1	2.24074	2.4152	2.33846	2.31845
ZNF436	1.25934	0.855992	0.852171	1.25626
E2F2	2.03247	1.43178	1.9599	1.72823
ID3	0.960766	0.703857	0.912701	1.12702
PNRC2	2.61944	2.01836	1.95337	2.36312
LDLRAP1	4.04157	3.25475	5.87817	3.00296
AUNIP	1.66067	1.38442	1.64442	1.66786
PAFAH2	3.54331	2.79031	3.47997	3.27586
PDIK1L	2.56458	1.92689	1.91373	2.60739
ZNF593	3.03566	3.06436	2.77349	3.25821
ARID1A	2.16557	2.41692	2.74344	2.76419
SFN	3.37165	2.90884	3.69305	3.05643
GPN2	2.80554	2.28793	2.61641	2.2242
GPATCH3	1.50954	1.22371	1.19584	1.48431
FAM46B	0.461637	0.129056	0.267453	0.859358
AHDC1	1.20281	1.44176	1.30384	1.62108
PPP1R8	3.51465	2.79416	2.93421	3.03285
SESN2	1.05529	0.786556	1.13924	1.64396
MED18	0.979551	0.977364	1.10353	1.38684
RAB42	2.24145	1.97582	2.49427	2.20613
GMEB1	3.35532	2.97587	2.39892	2.70076
YTHDF2	1.61415	1.57728	1.85633	1.83322
IQCC	1.06253	0.738023	0.656881	0.810681
ZBTB8A	2.97011	2.61288	2.42798	2.71314
SYNC	2.95833	2.55898	2.689	2.43707
RNF19B	3.15068	2.53009	2.63334	2.72216
ZSCAN20	1.79863	1.29353	1.20533	1.23562
SMIM12	2.60909	2.1227	2.48756	2.49354
ZMYM6	3.59159	3.2796	3.23778	3.29912
ZMYM1	2.54598	2.36434	2.3163	2.45028
C1orf216	2.65626	2.155	2.31074	2.39211
ADPRHL2	2.44528	2.04997	2.2459	2.26662
STK40	2.19315	2.23035	2.21813	2.09278
SNIP1	1.14466	1.19029	1.20598	1.48198
CDCA8	2.71579	2.54379	2.93824	2.6198
FHL3	2.67144	2.62852	2.68003	2.26687
MYCL	1.76633	1.54352	1.81416	1.86492
AL050341.2	3.62852	3.15936	2.75971	3.14811
ZNF684	1.8756	1.63424	1.7409	1.55179
CITED4	1.27217	0.756703	1.18878	1.32857
FOXJ3	2.775	2.54355	2.76812	2.94891
ERMAP	2.53791	2.0036	2.07612	2.01397
ZNF691	1.29026	0.79914	0.906366	1.07499
RNF220	3.34985	2.58463	3.26375	2.96444
HPDL	3.774	3.33719	4.0242	3.07415
TOE1	3.3753	2.63057	3.36528	2.70055
PIK3R3	1.9084	1.61782	1.71439	1.87707
STIL	2.6129	2.34251	3.04878	2.42935
CDKN2C	3.53236	3.02228	3.06423	3.06287
KTI12	0.778971	0.648643	0.433587	0.75248
COA7	2.38265	2.0191	2.15859	2.2503
PARS2	0.446638	0.356768	0.286821	0.521986
PDE4B	1.81628	1.5732	1.76047	1.79033
DNAJB4	3.14969	3.01402	2.88962	3.21901
BCL10	2.33926	2.12941	2.45866	2.27363
CYR61	1.12027	0.926981	1.03069	1.49542
GTF2B	3.29057	2.94663	3.22998	3.24346
RBMXL1	2.63964	2.54711	2.5064	2.45392
LRRC8D	2.92181	2.70469	3.20346	2.53114
ZNF644	2.35051	2.08231	1.96429	2.13491
TGFBR3	3.36824	2.7868	3.12121	2.82759
MTF2	2.62698	2.25631	2.31644	2.50895
BCAR3	2.75799	2.21484	2.43033	2.40122
F3	3.13015	2.41728	3.41334	2.94527
PALMD	3.67953	3.56118	4.15378	3.33974
AC093157.1	3.18073	2.92057	3.02524	3.27481
PRMT6	2.75228	3.01205	2.86869	2.69136
VAV3	2.75676	2.1158	2.15834	2.66266
PSRC1	2.37507	2.08991	2.06642	2.19516
ATXN7L2	1.84713	1.4526	1.98728	1.82418
CYB561D1	2.38323	1.84854	2.12277	2.16169
RBM15	2.17064	1.71439	1.62979	1.93753
LRIF1	2.50319	2.09178	2.37243	2.11173
FAM212B	1.51697	1.09618	1.2492	1.41987
DDX20	1.87047	1.89198	2.04594	1.88475
RSBN1	2.10122	1.92043	1.72903	2.06131
AP4B1	2.72694	2.52365	2.49441	2.61452
DCLRE1B	1.94377	1.91007	2.85668	2.13594
VANGL1	2.59411	2.61306	3.54808	2.58407
FAM46C	3.08588	2.82426	2.60732	2.85647
ZNF697	1.67219	1.18864	1.49609	1.8125
AC245014.3	0.81165	0.852991	0.370973	0.882176
PEX11B	3.28073	2.78936	2.78804	2.9853
TXNIP	1.47037	0.986294	1.19008	1.53699
RNVU1-6	0.0865591	-0.111571	-0.00861721	0.217613
GJA5	2.24173	2.26532	2.70263	2.38966
PDE4DIP	3.58312	3.29748	3.19895	3.14764
HIST2H2BF	0.496376	0.195887	0.319645	0.249409
HIST2H3D	0.306983	0.187656	0.179708	0.339639
HIST2H2BE	0.519305	0.180507	0.44267	0.36983
HIST2H2AC	0.467909	0.104096	0.173988	0.414528
HIST2H2AB	0.657012	0.131782	0.337926	0.457399
BOLA1	2.18846	1.9283	2.43833	2.13001
OTUD7B	2.46386	2.23997	2.21189	2.3203
MCL1	1.51469	1.29371	1.31758	1.77872
PRUNE1	2.75319	2.89679	3.58085	2.58209
CDC42SE1	3.15774	2.46006	3.27908	2.71187
LYSMD1	3.01221	2.42086	2.60534	2.57851
SCNM1	4.01453	3.52408	3.78481	3.64463
ZNF687	1.66462	1.56724	2.04129	1.73685
POGZ	1.9907	2.14402	1.86568	2.21904
TUFT1	2.07539	1.78377	1.85085	1.98952
PYGO2	1.36573	1.17445	1.46778	1.28426
FLAD1	3.27581	2.78346	2.92394	2.72854
ZBTB7B	2.4033	1.89649	2.38817	2.08282
EFNA4	1.34178	0.762556	1.00055	1.51341
EFNA3	1.88226	1.61764	1.95399	2.63837
MEX3A	1.4721	1.50454	1.51099	2.18254
SLC25A44	2.14339	2.37455	2.9193	2.4309
TMEM79	1.82274	1.00586	1.10342	1.38133
AL365181.3	2.15814	2.44758	1.81852	2.32154
ISG20L2	2.31911	2.49844	2.76254	2.23524
ETV3	1.75736	1.54611	1.59605	2.03862
PIGM	2.869	2.78973	2.92113	2.69204
USP21	2.34907	2.74818	2.65247	2.42859
TOMM40L	3.70625	3.56108	3.44073	2.92103
NOS1AP	2.05528	1.63529	1.88336	2.13479
C1orf226	1.55403	1.45007	1.55809	1.37939
TADA1	2.13358	1.71321	1.7819	2.16746
SLC19A2	3.3305	2.47198	2.86258	2.85167
METTL18	1.40099	0.90516	1.0384	1.25811
SCYL3	2.43953	2.17632	2.26483	2.09988
GORAB	2.52598	2.28314	2.14886	2.65881
METTL13	3.20546	3.0351	2.89647	3.07835
PIGC	2.4659	2.03837	2.17102	2.44988
CENPL	1.74256	1.63183	1.56467	1.70854
LHX4	2.00162	1.46207	1.58329	1.79958
BRINP3	2.96347	2.71696	2.89817	2.72136
RGS2	1.36024	1.06162	1.01478	1.88328
CRB1	2.77733	2.37769	2.66332	2.4437
PHLDA3	2.40905	2.12045	2.46704	2.31368
ELF3	1.52508	0.938076	1.01029	2.12267
KDM5B	3.26266	2.876	2.99454	2.78878
RABIF	2.82313	2.6087	3.33267	2.73423
ADORA1	1.95478	1.97967	2.31479	2.10741
BTG2	1.36418	0.674627	1.06648	1.87466
SOX13	2.01938	1.96601	2.44031	2.22391
PPP1R15B	2.406	2.12053	2.45515	2.43601
DSTYK	2.81636	2.90856	3.02501	2.6422
NUAK2	0.911569	0.771674	0.746859	0.948757
DYRK3	2.07113	1.76304	1.91823	1.88427
C1orf74	0.744633	0.518528	0.360399	0.847164
DIEXF	3.03957	2.70818	4.03433	2.52477
GPATCH2	2.8739	2.68995	2.51667	2.774
DUSP10	1.78952	1.27379	1.6334	2.04015
DISP1	1.14953	1.19584	1.45727	1.24262
SDE2	3.11942	2.78741	2.66267	2.9055
ZNF678	2.25233	1.78958	1.79246	1.93079
SNAP47	2.87569	2.32085	2.61126	2.5841
JMJD4	2.37869	1.80731	2.12718	1.96749
WNT9A	1.2324	0.853081	0.784329	1.15376
C1orf35	4.43436	3.82999	3.18435	3.52588
IBA57	3.66277	2.62098	2.87978	3.05934
TRIM11	1.27218	0.750837	0.880589	1.20902
HIST3H2A	1.34854	1.17445	1.20461	1.39695
TAF5L	2.91442	2.68956	2.97868	2.80388
C1orf131	4.03631	3.80469	3.49838	3.57643
EXOC8	1.78631	1.41534	1.34496	1.86524
SPRTN	3.11836	2.70806	2.8449	2.83204
SIPA1L2	3.25802	3.01643	3.55166	3.01368
IRF2BP2	1.68725	1.24529	1.60874	1.72378
ARID4B	2.39727	2.06671	1.85082	2.28207
ZNF670	1.23978	0.892878	1.03551	0.983701
ZNF496	2.83401	2.5267	3.13933	2.72827
SH3BP5L	2.19688	2.05102	2.04845	1.86197
ZNF672	2.12861	1.84725	2.45235	2.08855
PGBD2	1.80841	1.10178	1.15462	1.53499
RHOB	0.705561	0.367105	0.664772	1.15606
FAM110C	2.17518	1.67856	2.10955	2.33557
KLF11	1.77757	1.68654	1.91453	2.33253
E2F6	2.03173	1.52215	1.68786	1.80756
RDH14	1.52472	1.19276	1.55808	1.75562
WDCP	1.34251	1.22656	1.46613	1.415
CENPO	2.43427	2.44562	2.64225	2.38239
DNAJC27	1.41123	1.33188	1.89086	1.64636
KCNK3	3.01416	2.47229	2.9041	2.42402
CCDC121	2.80923	3.11213	2.34317	2.93121
FOSL2	1.96312	1.63741	1.91243	2.04232
WDR43	3.69281	2.8143	3.12714	3.19549
CEBPZ	3.73813	3.05176	3.0006	3.43864
CDC42EP3	1.9853	1.83983	2.38169	2.26985
GEMIN6	3.29009	2.7602	2.80353	2.78038
ZFP36L2	3.06813	2.56868	2.7752	2.64326
SIX2	1.78658	1.70262	2.11937	2.24717
CHAC2	4.17318	3.61506	3.52093	3.78415
PAPOLG	2.24919	2.11759	2.11815	2.20434
REL	2.32046	1.91534	1.78432	1.82835
AC016747.1	2.71148	2.39087	2.4374	2.11816
B3GNT2	2.36608	2.13625	2.02294	2.51694
OTX1	0.784431	0.607486	1.02567	0.714279
SERTAD2	2.34576	2.27269	2.47607	2.75129
SLC1A4	3.0974	2.70385	4.01233	3.06805
MEIS1	2.2183	1.75784	1.86857	2.1333
ETAA1	1.45947	1.32226	1.39085	1.42013
C2orf42	2.44574	2.18595	2.18992	2.2266
MPHOSPH10	1.92773	1.84333	1.75944	2.48851
RAB11FIP5	2.45254	2.30534	2.6398	2.66603
SMYD5	3.4008	2.97432	4.36284	2.88871
DUSP11	3.41125	2.75785	3.16141	2.98109
MOGS	3.43389	2.45152	3.08111	2.78357
DOK1	2.56283	2.32683	2.61826	2.50079
AC019069.1	1.9032	1.72018	2.03005	1.97855
MAT2A	1.86832	1.94312	1.77229	2.30011
ATOH8	1.35182	0.938913	1.28235	1.22085
RNF103	2.2833	2.25222	2.1875	2.54546
EIF2AK3	2.47446	2.01198	2.32028	2.4636
ZNF2	0.981758	0.904251	0.839884	0.929402
ARID5A	2.29978	2.03193	2.15756	2.23185
SEMA4C	1.671	1.21192	1.5593	1.75144
LIPT1	1.61371	1.29004	1.37941	1.72547
REV1	2.9564	2.40065	2.27363	2.62736
C2orf49	3.1224	2.48669	2.37812	2.65931
SH3RF3	2.39318	2.69942	3.02701	2.42398
LINC01123	1.59542	1.90194	1.30729	2.20946
BCL2L11	1.7641	1.35979	1.44685	1.71515
POLR1B	2.93561	2.31941	2.44171	2.57986
SLC20A1	3.30831	2.93161	3.4986	3.10684
PSD4	2.10365	1.3921	1.65064	1.72113
TMEM37	2.45837	2.68337	2.96032	2.80765
TMEM177	1.34169	0.81706	1.19415	1.34727
TMEM185B	3.25838	2.72459	4.11146	2.64252
GLI2	1.16563	1.20989	2.14155	1.49895
NIFK	3.39378	2.96547	2.8865	3.08408
IWS1	3.55169	2.82176	3.39492	2.88473
WDR33	2.76102	2.45759	2.59361	2.60571
SFT2D3	2.28135	1.68877	1.89562	1.83373
AMMECR1L	2.86708	2.17218	2.74252	2.62935
HS6ST1	3.33806	2.58082	3.39156	2.87212
CXCR4	1.58581	1.28875	1.69258	2.29696
ZEB2	2.97656	2.9548	2.94189	2.70745
ACVR2A	2.38167	1.71718	2.20778	2.42506
RND3	1.20374	1.02724	1.11647	1.32787
RPRM	2.10963	1.72642	2.13811	1.93662
MARCH7	3.25077	2.61669	2.41766	2.89826
DLX1	1.87208	1.72833	1.71235	1.99412
DLX2	1.82094	1.6823	2.12938	2.18324
CIR1	3.1567	2.94485	2.47936	3.2421
HOXD9	2.43788	2.61508	2.90387	2.36781
TTC30B	2.13348	2.23023	2.26551	2.25074
CWC22	3.22258	3.00399	2.82805	3.17374
NABP1	1.86021	1.53795	1.3526	1.6941
STK17B	3.04856	2.76429	2.91765	2.99257
MARS2	1.29768	1.04962	1.12796	1.25108
C2orf69	1.40031	1.10284	0.952941	1.35668
CLK1	1.85706	1.2661	1.25367	2.06629
NIF3L1	3.42337	2.82405	3.20672	3.10008
FZD5	2.62183	2.48913	2.81367	2.78489
RNF25	1.45802	1.30856	1.48176	1.62864
TTLL4	2.20532	2.17009	2.78837	2.10933
ANKZF1	3.03637	2.30534	2.59074	2.70645
MRPL44	3.46232	2.7659	3.00682	2.95075
IRS1	2.62742	2.57952	3.49695	2.73035
GIGYF2	2.84099	2.65361	2.40295	2.60126
ATG16L1	3.2983	2.84814	2.74085	2.9063
HJURP	1.94301	1.5246	1.59844	1.95687
AC005538.2	2.40877	1.98597	2.04762	2.24199
ACKR3	3.37605	3.07805	3.9112	3.02261
ASB1	3.16337	2.53571	2.71518	2.51113
MTERF4	2.44829	2.17525	2.08774	2.53145
BOK	2.68698	2.58384	3.1656	2.57266
ZNF445	2.26897	1.72849	1.69178	1.94139
SKIL	3.03822	2.6646	2.37776	2.63532
SETMAR	2.28669	2.01398	2.15308	2.06591
SETD5	2.14166	2.07735	2.17171	2.20126
BRPF1	2.05557	1.38409	1.97849	2.07362
JAGN1	2.74339	2.74432	2.94075	2.69517
HRH1	1.84352	1.4436	1.79827	1.63683
CCDC174	1.64293	1.40193	1.4586	1.68567
PLCL2	2.15124	1.79702	1.80148	2.00531
NKIRAS1	3.74052	3.21338	3.23374	3.26372
OXSM	1.63202	1.42113	1.67553	1.74716
ZNF619	2.2874	1.81635	1.87562	1.95002
SS18L2	2.88818	2.37137	2.787	2.92283
SNRK	2.24191	1.79643	1.9052	2.18511
ZNF197	2.31738	1.96287	1.92323	2.17669
ZNF35	2.31489	1.95818	2.28467	2.08048
CCDC12	1.97998	1.51223	1.58766	2.22973
CDC25A	2.71308	2.13999	2.58849	2.35272
NME6	2.95515	2.45171	2.81359	2.5919
CCDC51	4.13032	3.3085	3.47499	3.23462
IP6K2	2.62624	2.33028	2.5115	2.70667
CCDC71	0.669477	0.530431	0.630179	0.855294
IP6K1	2.94573	2.48868	3.51385	2.45206
MON1A	3.70608	2.83571	4.21084	2.60936
RBM5	2.19268	1.5869	1.53736	1.98028
HYAL2	3.60978	2.9996	4.02675	3.40752
TUSC2	3.11208	3.02393	2.81046	2.79113
TMEM115	1.70911	1.43148	1.86467	2.00828
RBM15B	2.5003	2.14096	2.73232	2.38104
DUSP7	2.22549	2.24117	2.49798	2.44609
WDR82	3.12128	2.85325	2.80995	2.87543
SFMBT1	3.09741	2.66074	2.84581	2.51068
ARHGEF3	2.65406	2.32003	2.63356	2.60357
RPP14	2.15808	1.97508	1.93729	2.02942
KCTD6	1.33041	0.911521	1.03173	1.29091
KBTBD8	1.5047	0.990803	1.20893	1.75343
FRMD4B	1.95749	1.57875	1.93593	2.0962
FOXP1	2.95338	2.90366	3.36881	2.99836
ZNF717	2.12586	1.88047	1.71253	2.08398
C3orf38	1.99446	1.8377	1.87694	2.10534
TRMT10C	3.02238	3.14619	3.12785	2.94195
ZBTB11	2.56583	2.02174	2.11619	2.2194
ZBTB11-AS1	2.18115	1.56599	1.73831	1.91991
QTRT2	3.26918	2.80369	2.67164	2.90105
GTF2E1	2.73246	2.51502	2.48732	2.58795
WDR5B	1.92876	1.58769	1.29725	1.72457
HSPBAP1	2.71692	2.23137	2.43544	2.44795
SEC22A	3.30041	2.74023	2.80953	2.8329
ZNF148	2.83475	2.44621	2.70308	2.61212
TPRA1	3.76656	2.98245	3.77698	3.04012
GATA2	1.8831	1.54693	2.47107	1.91782
MBD4	2.56647	2.31513	2.43987	2.55618
TMCC1-AS1	3.70192	3.00892	2.91886	3.01418
ASTE1	1.59822	1.28182	1.32449	1.44239
NUDT16	3.99841	3.4955	2.9896	3.53879
AMOTL2	1.93759	1.67076	2.17882	2.01215
MSL2	1.69904	1.31028	1.10036	1.42998
NCK1	2.2326	1.98251	2.01983	2.49401
DBR1	2.45012	2.22066	2.31305	2.4017
RASA2	3.06606	2.63518	2.72024	2.76657
C3orf58	3.07262	2.85746	2.94085	3.13538
TM4SF1	3.83298	3.18412	3.44606	3.4511
TSC22D2	2.25938	1.80691	1.89665	1.95807
SIAH2	2.1471	1.68842	2.86633	2.05183
RAP2B	1.98537	1.56286	1.88504	2.08091
MECOM	2.78702	2.33371	2.91418	2.41276
TERC	2.62852	2.18097	2.15868	2.26151
ACTRT3	2.00149	1.83554	1.77253	1.69691
MYNN	2.3449	2.04103	2.04549	2.13751
ZNF639	2.5758	1.99093	2.30963	2.50704
B3GNT5	2.89123	2.87022	2.42872	2.86319
ECE2	3.0688	2.93488	3.6421	2.84202
MAGEF1	3.21987	2.80212	3.75046	2.79122
TMEM41A	2.35211	2.17802	2.90343	2.42625
LIPH	2.11357	1.74502	2.23308	2.37636
MB21D2	1.4048	1.32259	1.5991	1.56411
TMEM44	2.86597	2.71558	2.87213	2.66224
FAM43A	0.945756	0.669257	0.773684	1.67288
RNF168	3.03583	2.78486	2.86646	2.69449
WDR53	1.83709	1.21868	1.53794	1.64918
NCBP2-AS2	2.51346	2.2894	2.43154	2.47675
RUBCN	2.65668	2.46673	2.53038	2.32764
HAUS3	1.95948	1.56288	1.58899	1.90137
RNF4	2.59737	2.45779	3.96373	2.461
FAM53A	3.52487	2.76438	3.04475	2.53662
NAT8L	2.27049	1.93736	2.28689	2.329
ZFYVE28	3.47295	2.64499	3.13054	2.67818
FAM193A	2.63972	2.88023	2.24795	2.35581
MSX1	3.43452	2.93925	3.88357	3.36814
AC093323.1	3.01004	2.82724	2.96318	3.00555
MRFAP1L1	2.12496	2.00615	1.9791	2.13175
BLOC1S4	2.29935	2.01176	2.02489	2.40339
KIAA0232	1.15471	0.782495	0.819799	0.998582
TADA2B	2.09248	2.0667	1.93236	2.13259
SH3TC1	2.43718	1.81739	2.52638	2.02231
HTRA3	1.48144	1.10341	1.59814	1.30404
TRMT44	2.94116	2.38981	2.68957	2.68374
FBXL5	2.00669	1.8086	1.96816	2.06561
KLF3	2.30998	2.02517	2.37812	2.30631
NFXL1	2.9178	2.69637	2.34001	2.82072
AASDH	2.40671	2.14051	2.15705	2.10429
CENPC	2.10296	1.59656	1.83514	2.19742
UTP3	3.35405	3.66388	3.23969	3.02917
FAM13A	2.94739	2.54706	2.87369	2.47747
TIGD2	1.57854	1.21325	1.36631	1.56534
TET2	2.4153	2.1666	2.2604	2.49877
TIFA	1.93272	1.63138	1.9776	2.4081
BBS12	1.42109	1.22825	1.01267	1.20579
JADE1	2.78499	2.30791	2.46975	2.47648
NOCT	1.67353	1.2946	1.38608	1.9226
ELF2	2.45033	2.1258	2.26508	2.37463
MAML3	1.82059	1.77151	2.8189	2.01639
ZNF330	2.96282	2.44354	2.45197	2.78959
USP38	2.60594	2.30307	2.68504	2.36896
SMAD1	2.59163	2.69513	2.53926	2.6928
PRMT9	2.63225	2.25702	2.51758	2.73965
TRIM2	2.62786	1.78519	2.26556	1.71088
TMEM131L	2.39974	2.47145	2.85339	2.68059
RAPGEF2	2.40013	2.21552	2.80628	2.3423
SH3RF1	3.07217	3.43068	3.42756	3.04965
MFAP3L	3.13218	2.78729	2.61992	2.91124
SAP30	4.53446	4.12703	3.67071	3.9474
CDKN2AIP	2.3211	1.97616	2.05353	2.16459
ING2	1.80376	1.40625	1.36833	2.0182
STOX2	1.94281	1.54147	1.64865	1.68748
IRF2	3.02728	3.02813	3.49168	2.78504
TRIML2	2.7654	2.80009	2.4446	2.89088
FRG1	5.12772	3.97222	3.92702	4.05094
PLK2	1.211	0.899413	1.16744	1.40912
ZSWIM6	2.71312	2.44432	2.39613	2.68715
NR2F1	2.65203	1.95384	2.4117	2.50257
CCDC127	1.99718	1.80539	1.85351	2.03624
PP7080	2.47971	2.19345	2.83429	2.52617
LPCAT1	1.69627	1.60908	1.67378	1.62585
MRPL36	3.64157	3.13065	3.47317	3.32351
FASTKD3	3.03157	2.53721	2.60783	2.64268
ANKRD33B	2.36061	2.08092	2.14951	2.21337
ZNF622	2.55776	2.17266	2.22261	2.5237
GOLPH3	3.63494	3.28814	3.57753	3.40176
MTMR12	2.97742	3.06237	3.42369	2.96597
RAD1	3.70899	3.53503	3.63978	3.55766
EGFLAM	3.15979	2.73888	2.91762	2.83821
PTGER4	1.67691	1.24395	1.57234	1.80864
AC025171.1	2.56711	2.40424	2.55928	2.35337
C5orf34	2.8926	2.57186	2.97466	2.8706
MRPS30	3.50907	2.9156	3.38128	3.11342
ISL1	1.11828	1.05177	0.848084	1.0146
PELO	1.65147	1.37016	1.52259	1.86173
MCIDAS	2.87084	2.19406	2.00448	2.3299
CCNO	2.56592	1.71646	1.99421	2.26699
MAP3K1	2.75281	2.25394	2.50186	2.46007
MIER3	2.02757	1.5949	1.72911	2.22889
GPBP1	2.64207	2.10174	2.36638	2.51517
PDE4D	2.32224	2.03028	2.22017	2.26349
AC008560.1	1.92373	1.43897	1.72273	2.10898
MAST4	2.28732	2.39892	3.39152	2.24167
UTP15	3.44503	3.0369	3.29481	3.10612
POC5	3.21267	2.73437	3.14751	2.95408
LHFPL2	2.25187	1.96823	2.33611	2.53682
RIOK2	2.95802	2.76336	2.49199	3.00912
RGMB	1.36083	0.963001	1.36083	1.62981
CHD1	2.38119	1.8563	1.91145	2.15468
GIN1	3.14925	2.60708	2.98388	2.93254
C5orf30	3.32569	2.84926	3.12882	3.13262
FEM1C	2.04285	1.76989	1.68493	2.07158
TNFAIP8	3.36691	2.90935	2.92605	3.04945
PHAX	2.90893	2.90954	2.81067	2.79675
RAPGEF6	3.1377	2.66651	2.81725	2.65087
FNIP1	3.03324	2.38473	2.47754	2.55551
SHROOM1	2.41141	2.2725	2.38093	2.11572
JADE2	3.26611	2.73589	3.45538	2.79308
BRD8	2.79797	2.34192	2.09792	2.58749
FAM53C	2.20748	1.96212	2.25473	2.11677
PROB1	2.43976	2.07904	1.87587	2.13133
CXXC5	2.90672	2.42503	4.47837	2.54601
SH3RF2	3.25654	2.68307	4.14119	2.87693
GRPEL2	3.09384	2.73671	2.4669	3.09383
PPARGC1B	1.77082	1.57567	1.33172	1.68298
TIGD6	1.31794	1.01815	1.00336	1.24752
MED7	2.13349	1.99816	2.16041	2.11622
RNF145	1.57959	1.50642	1.65682	1.53852
PWWP2A	2.698	2.25183	2.1351	2.26257
TLX3	2.17226	2.19133	2.30585	2.0495
UBTD2	2.86814	2.49574	2.63963	2.69583
STC2	2.31641	1.85907	2.19721	2.60401
NOP16	2.72518	2.16334	2.37806	2.53595
ZNF346	2.84772	2.16756	2.54121	2.46604
N4BP3	1.57366	1.04959	1.22508	1.64394
CLK4	2.25195	1.76766	1.71236	2.11316
MGAT1	2.74562	2.43243	2.85627	2.59413
HEIH	1.82527	1.40403	1.62939	1.56445
ZFP62	1.97538	1.65205	1.51257	1.77085
ZBED9	1.73658	1.54278	1.37295	1.49173
KCNK5	1.2045	0.575975	0.759861	1.01168
FOXF2	2.30202	2.07523	2.79386	2.40785
FOXC1	1.73393	1.41147	2.191	1.77831
RIPK1	2.24293	1.99399	2.22407	2.23279
PXDC1	2.75257	2.21774	2.37748	2.6308
FAM50B	2.36269	2.65002	3.46281	2.60341
TFAP2A	2.3286	2.43009	2.67548	2.58652
GCNT2	2.56886	2.2946	2.21925	2.52507
NEDD9	1.21783	0.998526	1.41898	1.37081
HIVEP1	2.16319	1.99366	2.56567	2.05876
EDN1	0.952122	0.632518	0.637207	1.11633
CD83	3.657	2.98818	3.27964	2.93634
JARID2	2.7464	2.37167	2.40042	2.33252
NUP153	2.08644	1.96765	2.33959	2.15082
E2F3	2.43802	2.28656	2.39591	2.50858
SOX4	1.81361	1.24903	1.54109	1.87356
TRIM38	3.06164	2.54684	2.6122	2.78142
HIST1H3A	0.179559	-0.00158788	-0.0402485	0.177083
HIST1H4A	1.21516	0.596531	0.562422	0.987628
HIST1H4B	0.248394	-0.216195	-0.0534063	0.267877
HIST1H3B	0.456308	-0.0520448	0.13026	0.402682
HIST1H2AB	0.311745	-0.0436508	0.0540115	0.221679
HIST1H1C	0.551976	0.195851	0.426686	0.481035
HIST1H4C	1.63895	1.18767	1.2995	1.27813
HIST1H2BC	0.855935	0.326374	0.386856	0.712968
HIST1H2AC	0.694349	0.477016	0.703572	0.821446
HIST1H1E	0.385843	-0.0514174	0.105989	0.220344
HIST1H2BD	0.836097	0.406731	0.611053	0.793589
HIST1H3D	0.47009	0.0101652	0.0215093	0.463734
HIST1H2BF	0.209092	-0.18954	-0.0189399	0.159837
HIST1H4E	0.777602	0.289905	0.331699	0.640224
HIST1H2BG	0.266323	-0.129978	-0.0132521	0.228698
HIST1H2AE	0.389034	-0.0426683	0.0895973	0.349665
HIST1H3F	0.427801	-0.059626	0.00671735	0.442497
HIST1H2BH	0.605129	0.107504	0.269423	0.531847
HIST1H3G	0.422528	0.0103934	0.114305	0.262607
HIST1H2BI	0.538857	0.142399	0.236938	0.397569
HIST1H4H	0.814675	0.256642	0.285303	0.680697
BTN3A3	3.38305	3.32138	3.17796	3.05114
HCG11	2.863	2.59173	2.51532	2.61581
ABT1	1.59368	1.38924	1.55494	1.87654
ZNF322	1.83007	1.20662	1.93687	2.02601
HIST1H2BJ	0.183675	-0.0484604	0.112273	0.280566
HIST1H2AG	0.448943	0.0816884	0.162684	0.397342
HIST1H4I	0.227408	-0.071112	-0.0104557	0.325706
HIST1H2BK	0.991986	0.619236	1.12589	0.84587
HIST1H2AH	0.466141	0.0643398	0.075939	0.378208
ZNF184	1.39487	1.00574	1.0194	1.13826
HIST1H2BL	0.733285	0.163262	0.375654	0.619781
HIST1H2AI	0.334149	-0.102435	-0.0623948	0.252697
HIST1H3H	0.403348	-0.100221	0.0266778	0.315085
HIST1H2BM	0.385949	0.10095	0.453851	0.284312
HIST1H4J	1.09595	0.330102	0.404201	1.03164
HIST1H2BN	0.783383	0.414083	0.489987	0.640265
HIST1H2AK	0.277692	0.166821	0.283144	0.248103
HIST1H2AL	0.324279	0.0696362	0.164588	0.201206
HIST1H1B	0.287184	-0.103732	-0.052797	0.109632
HIST1H2AM	0.459073	-0.0401592	0.205182	0.433557
HIST1H2BO	0.567668	0.14734	0.193246	0.433979
ZNF165	2.00925	1.7424	1.52602	1.58947
ZSCAN16	1.87352	1.20988	1.44137	1.54557
ZSCAN26	1.97191	1.46834	1.45392	1.88533
PGBD1	3.43811	2.64389	3.00085	2.82288
ZSCAN31	1.97613	1.78082	1.83503	2.06092
ZKSCAN3	2.09128	1.99119	1.42959	1.74606
TRIM27	1.69586	1.39975	2.07617	1.54177
TRIM26	2.14925	2.25921	2.59666	2.4506
PRR3	1.82504	1.91005	2.85103	1.80627
PPP1R10	1.02472	0.739184	0.799521	0.99992
PPP1R18	2.49465	1.6562	2.36706	2.0706
AL645933.2	2.25384	2.03622	2.73526	1.78828
HCP5	3.62678	2.51799	2.53458	2.95478
MICB	3.25183	2.57788	3.37362	2.75846
NFKBIL1	2.51018	1.87236	1.87601	2.04853
C6orf47	1.39712	1.0196	1.30405	1.61443
GPANK1	1.83909	1.52715	1.48682	1.74045
HSPA1L	1.57587	1.10329	1.38789	1.6749
HSPA1A	2.39954	2.67169	3.1168	2.12875
HSPA1B	2.21397	2.46459	2.63321	2.0158
FKBPL	0.982469	0.525555	0.59703	0.824426
PBX2	3.08289	2.81602	2.56746	3.02855
BRD2	2.50861	2.14467	2.45987	2.57796
ZBTB22	2.91134	2.04834	2.63464	2.75276
DAXX	3.5207	3.28605	4.13136	2.96563
KIFC1	3.12828	2.51967	2.66799	2.73958
KCTD20	3.56364	3.11249	3.36795	2.89638
STK38	2.97173	2.89683	2.97777	2.87421
SAYSD1	3.38554	2.80567	3.3762	2.965
TFEB	2.23492	2.21224	2.46925	2.30187
TBCC	0.996436	0.539484	0.721813	1.05969
BICRAL	2.76302	2.46795	3.42707	2.66691
TJAP1	2.86176	2.71232	3.44589	2.64247
POLR1C	2.65522	2.38219	2.3769	2.38906
POLH	2.97299	3.2615	3.04936	2.64828
GTPBP2	2.96802	2.22428	2.5225	2.86413
MAD2L1BP	1.06657	0.817568	0.895879	1.28383
MRPS18A	3.57586	3.18843	4.07702	3.02599
VEGFA	2.35701	1.76327	1.87617	3.29168
NFKBIE	1.96891	1.21547	1.59987	2.40384
TRAM2	2.96186	2.66424	3.73969	2.83733
FAM83B	2.5014	2.20506	2.42997	2.15724
AL049555.1	2.50744	2.11036	2.18775	2.40253
KIAA1586	2.54102	1.99711	1.9058	2.33904
BAG2	3.649	3.03293	3.5094	3.15591
LINC00472	2.15874	1.72948	1.56326	1.88228
AL136164.3	0.854401	0.795663	0.487846	0.753449
MB21D1	2.61902	2.23037	2.51259	2.27769
FAM46A	1.14249	0.872146	0.881762	1.13817
DOPEY1	2.92916	2.32865	2.37777	2.57964
RWDD2A	1.78702	1.27645	1.6108	1.82538
ZNF292	2.26683	1.82897	1.72451	1.95664
PRDM1	1.15709	0.862149	0.9449	1.42853
C6orf203	3.64866	2.97317	3.39792	2.82094
FOXO3	2.62451	2.09742	2.7862	2.48325
ZBTB24	1.50649	1.21972	1.21804	1.34798
AMD1	1.33138	1.29203	1.50996	1.30334
TRAF3IP2	2.18572	1.99168	3.26005	1.98783
ZUFSP	3.18031	2.55621	2.57549	2.86517
DCBLD1	3.17953	2.41364	2.83437	3.04933
CEP85L	2.35799	1.87942	1.78538	1.95633
ASF1A	4.33357	3.58012	3.98665	3.49661
SGK1	0.464095	0.202183	0.371892	0.608511
PDE7B	1.3932	1.2715	1.39169	1.18939
MTFR2	3.07245	2.89659	2.90644	3.57177
TNFAIP3	1.29869	1.06592	1.0211	1.37307
NHSL1	2.88398	2.66667	3.06399	2.93505
CITED2	0.943866	0.740795	1.1319	1.342
STX11	1.94637	1.60698	3.19926	2.46246
FBXO30	2.27593	2.09915	1.95633	2.30008
KATNA1	3.84321	2.81839	2.83698	2.9727
PLEKHG1	2.22119	2.36275	2.65148	2.44358
ZBTB2	1.96963	1.55426	2.05606	1.80099
FBXO5	1.13525	0.871583	0.907575	1.32156
SCAF8	2.37763	2.13088	2.47278	2.15164
SYNJ2	3.21798	2.72981	3.23919	2.88664
WTAP	2.35409	1.99052	2.10293	2.39875
LINC00473	2.71483	2.2518	2.38508	2.10302
TBP	3.07065	3.1797	2.84739	3.52605
RBM48	2.03729	1.5947	1.40359	1.86203
CUL1	3.86436	3.54415	4.4972	3.54745
PDGFA	2.91651	2.34973	2.60277	2.36434
GET4	3.36498	2.78021	2.69146	2.52511
GPER1	1.47973	1.51636	1.72224	1.43611
MRM2	2.33176	2.31775	2.26952	2.24503
CHST12	3.23267	2.79101	4.26016	3.01142
FBXL18	2.10223	1.77997	1.99108	1.87165
RNF216	3.13751	2.78013	3.54535	2.82324
AIMP2	3.77854	3.07383	4.22001	3.2465
USP42	1.53963	1.29416	1.59866	1.62197
FAM220A	2.49044	2.28709	3.0228	2.5973
C7orf26	2.79972	2.24789	3.28766	2.35018
ZNF316	2.00621	1.46955	1.60349	1.88308
ZNF12	1.41211	0.863774	1.019	1.48839
MIOS	2.73455	2.2244	2.20381	2.52018
ARL4A	1.86963	1.46858	1.57205	1.84175
SP4	3.31272	2.8784	2.80326	2.76323
NUPL2	3.11025	2.65694	2.73299	3.11769
MALSU1	3.19483	2.79691	3.23574	2.8135
HOXA5	2.02506	1.84478	2.64677	1.9873
HOXA11	1.5927	1.26742	1.63766	1.78446
HOXA13	1.83912	1.55408	2.04841	2.06249
KBTBD2	2.31592	1.80667	2.06578	2.44838
KIAA0895	3.16453	2.77873	2.94038	2.92975
YAE1D1	2.25693	2.00152	2.40762	2.48707
CDK13	2.53887	2.25994	2.44662	2.373
MPLKIP	3.80807	4.00058	3.51604	3.77029
URGCP	1.04039	0.736401	0.811567	0.89807
FIGNL1	2.8357	2.79217	2.62926	2.93729
MRPS17	3.43809	2.81793	3.12691	2.93447
ZNF736	2.09546	1.43454	1.45413	1.80471
ZNF107	1.85859	1.4216	1.55867	1.39751
ZNF138	2.41477	1.97249	1.62719	1.90155
ZNF92	1.00374	0.533941	0.618914	0.706048
NSUN5	4.02352	2.89041	3.33486	3.11936
GTF2IRD1	2.73021	2.45519	3.15006	2.67237
DTX2	1.99858	2.12001	2.1577	2.28304
RSBN1L	2.1677	1.94687	1.92202	2.15921
TMEM60	2.89089	2.43109	2.96676	2.66194
DBF4	1.98265	1.79023	1.8463	1.95577
FZD1	3.01834	2.86571	2.84071	2.84464
MTERF1	2.00912	2.05932	1.85507	2.00791
SMURF1	2.73074	2.28669	2.53571	2.40943
PTCD1	2.60248	1.90375	2.35925	2.2362
ZNF394	2.22294	1.67599	1.70266	1.88098
ZKSCAN5	2.02224	1.63171	1.73881	1.69879
FAM200A	1.13093	1.23501	1.02432	1.33081
ZSCAN25	1.19291	1.127	0.802954	1.02595
TRIM4	2.67425	3.28862	2.32046	2.68592
ZSCAN21	1.66229	1.54717	1.82802	1.42159
ZNF3	1.91394	1.51481	1.55677	1.69187
MBLAC1	4.22359	2.29743	2.43545	2.95891
MEPCE	1.74646	1.5061	1.79386	1.60575
POP7	2.48807	1.97307	2.12809	2.30942
UFSP1	1.6569	1.39319	1.49319	1.32532
TRIM56	2.68918	2.54275	2.43242	2.56312
AC006329.1	1.70984	1.56898	1.7927	1.85714
ALKBH4	0.996568	0.940048	1.13146	1.02827
CCDC71L	1.05141	0.404915	0.81435	1.13855
HBP1	3.41422	3.05353	3.20647	3.34324
CBLL1	2.07302	2.03232	2.74093	2.11877
ZNF277	3.89036	4.06893	3.23838	3.56696
IFRD1	1.65222	1.16236	1.25901	1.57244
LSM8	5.04171	3.10608	3.08933	3.73635
GPR37	2.27485	2.09375	2.33042	2.4646
ZNF800	2.22717	1.93169	1.98283	2.01809
GCC1	1.44187	1.1224	1.19191	1.64405
AC010655.2	2.05217	1.47002	2.03024	2.24371
METTL2B	3.15281	2.82102	3.07822	2.44458
NRF1	2.39475	1.69537	1.62223	2.04378
C7orf49	1.65657	1.51337	1.60739	1.5791
TMEM139	3.20056	2.56191	2.73439	2.58747
ARHGEF5	2.57623	2.69861	2.85973	2.62268
ZNF786	1.52987	1.23938	0.953832	1.3456
ZNF398	1.61444	1.20162	1.29759	1.29362
ZNF282	2.13838	1.83115	2.34741	2.08466
ZNF212	1.9092	1.37766	1.29784	1.7757
ZNF777	2.03086	1.90277	2.90434	2.32079
ZNF746	1.45139	1.0892	1.33777	1.37001
LRRC61	2.95237	2.96063	4.10074	2.95495
ZNF775	0.967762	0.545354	1.12499	0.80536
INSIG1	2.70444	2.15498	2.75633	3.06038
MNX1	2.77108	2.15079	3.17743	2.31081
MNX1-AS1	2.97542	2.20713	2.68931	2.84825
LINC00689	3.00796	2.02179	3.43278	2.72817
ZNF623	1.7831	1.2056	1.42207	1.51534
MCPH1	2.88254	2.3458	2.63773	2.50064
PRAG1	1.24151	1.04359	1.50231	1.29573
CLDN23	1.72706	1.24269	1.84579	2.40253
LONRF1	2.22731	1.97553	1.95888	2.41085
SH2D4A	3.43429	3.08478	3.29365	3.06137
NUDT18	1.80537	1.41479	1.61568	2.03485
C8orf58	1.20356	0.476744	0.630967	0.966756
BIN3	1.59294	1.70865	1.78195	1.79755
TNFRSF10A	3.54664	2.78467	2.84075	3.08691
SLC25A37	2.52485	2.39058	2.52955	2.36654
CDCA2	2.7936	2.36483	2.55047	2.49685
DUSP4	1.9814	1.70351	2.24457	2.01536
TTI2	3.2903	2.95739	3.22081	2.86412
RNF122	0.921796	0.884526	1.67388	1.75354
ZNF703	1.75457	1.26932	1.52831	1.65896
BRF2	1.40075	1.12911	1.17116	1.2789
TM2D2	3.04801	2.72268	2.78692	2.87221
GPAT4	3.2496	2.61584	3.02903	2.93597
KAT6A	2.50893	2.37029	2.42471	2.48823
CEBPD	1.66285	1.24823	1.63299	1.89792
MRPL15	3.89343	3.81961	3.79422	3.563
TGS1	2.63487	2.16557	2.07177	2.4702
PLAG1	2.3624	1.77698	1.82977	2.06948
FAM110B	0.918689	0.982348	1.10396	1.07507
CHD7	2.42315	2.23752	2.09566	2.2786
PDE7A	2.858	2.28412	2.71517	2.44743
RRS1	1.67393	1.76285	1.7646	1.76675
VCPIP1	2.17789	2.34931	1.91458	2.63161
TMEM70	3.14214	3.07288	2.99568	3.06984
RBM12B	2.09059	1.93926	1.79962	1.8678
PDP1	2.42903	1.88924	1.69381	2.22394
PLEKHF2	1.46496	1.18791	1.21788	1.47819
OSR2	1.26639	0.852202	1.16894	1.14234
FBXO43	2.51186	2.49886	2.18037	2.43517
RNF19A	2.0672	1.66794	1.7417	1.95959
SYBU	3.06295	2.61331	3.07196	2.52423
TRPS1	2.86359	2.49621	2.63266	2.57313
UTP23	2.93647	2.65546	2.75878	2.62459
HAS2	1.32568	1.36093	1.44227	1.69783
C8orf76	2.46218	2.30448	2.52208	2.2865
TRMT12	1.57834	1.18389	1.43988	1.57845
RNF139	1.37112	1.08425	1.33773	1.84478
ZNF572	1.3252	0.587877	1.02267	0.864713
FAM84B	2.16128	1.833	1.92082	2.2205
MYC	0.628039	0.210128	0.41267	0.760641
ST3GAL1	1.95612	1.50198	2.00313	1.94634
SLC45A4	2.96143	2.49832	3.23194	2.64501
JRK	1.6384	1.21517	1.17578	1.47279
THEM6	2.11103	1.98756	2.60586	1.93123
ZNF696	1.6832	1.37674	1.63285	1.39943
TIGD5	1.18815	0.794878	1.17916	1.26191
PYCR3	3.11687	2.71969	3.21082	2.62622
ZNF707	1.86067	1.65681	1.93436	1.72602
EXOSC4	3.26872	2.69025	2.73929	2.76957
SLC52A2	4.66549	3.37902	4.40473	3.25476
CYHR1	4.28297	3.2234	3.46737	3.36893
ZNF7	1.67771	1.13648	1.04142	1.35675
COMMD5	2.63038	2.42341	2.68244	2.381
ZNF250	1.54096	1.02061	1.2974	1.1424
ZNF16	0.928373	0.593959	0.70936	0.777805
ZFAND5	2.71377	2.02672	2.51726	2.50735
KLF9	2.12636	1.33751	1.70133	2.21706
KANK1	2.79345	2.45631	2.82059	2.54539
PLPP6	1.86113	1.79265	2.1474	2.01522
RCL1	3.02006	2.94352	3.25473	2.7079
KIAA2026	2.65718	2.17375	2.31991	2.1868
RANBP6	2.77923	2.51322	2.36909	2.54947
BNC2	2.28037	2.31893	2.27992	2.16078
HAUS6	3.57559	3.62607	3.22723	2.94034
KLHL9	2.07337	2.00058	1.84829	2.24365
CDKN2B	2.71417	2.39765	2.58877	2.82508
DMRTA1	2.13637	1.7903	1.78614	2.07573
TUSC1	2.50213	2.15016	2.59379	2.60592
TOPORS	1.81319	1.64958	1.47401	1.83963
NFX1	2.77756	2.65641	2.8931	2.56736
RPP25L	3.08382	2.96021	3.23864	3.19871
DNAJB5	2.68385	1.959	2.2942	2.52136
CCDC107	3.7911	3.54026	2.79179	3.56605
HRCT1	1.77514	1.63245	1.70787	2.13557
ZBTB5	1.56919	1.42416	1.39601	1.72278
FBXO10	1.97512	1.86624	1.66738	1.64469
EXOSC3	2.99469	2.59448	2.70922	2.6666
SHB	2.09627	1.75581	2.36788	2.49672
FAM122A	2.58903	2.11011	2.14908	2.48612
TMEM2	3.04944	3.09141	2.92459	3.02912
ABHD17B	1.57285	1.13644	1.1757	1.44724
C9orf85	3.06064	2.53928	3.05926	2.55514
TLE4	3.41154	3.19905	4.48073	3.08124
GAS1	1.01175	0.718777	1.08022	1.42156
CKS2	3.58406	2.97083	3.4561	3.2739
NFIL3	1.45157	0.890879	0.957788	1.99542
ROR2	2.81385	2.24972	4.76636	2.55518
IPPK	2.44172	1.95864	2.40504	2.25505
ZNF484	1.91458	1.70092	1.58254	1.74827
ZNF510	1.92422	1.77998	1.7099	1.69877
ZNF782	3.22082	3.20764	2.44562	2.35182
FOXE1	1.36095	1.05841	1.34837	1.34585
TRMO	2.45836	2.18908	2.22743	2.25061
ALG2	2.10513	2.0875	2.17689	2.25606
TEX10	3.41812	2.85356	2.86608	2.94765
MRPL50	3.70904	3.446	3.19303	3.67542
ABCA1	2.44733	2.52337	2.76987	2.83752
KLF4	1.53432	1.17356	1.45568	1.64022
PTPN3	2.85873	3.17246	3.81463	2.86648
HDHD3	1.43033	1.00886	1.1082	1.28839
RGS3	2.21964	1.87801	2.36072	1.92636
COL27A1	2.337	1.86049	1.55861	2.03809
TRIM32	1.1623	1.19979	1.27998	1.47079
TLR4	2.96482	2.43104	2.43618	3.10463
AL161911.1	2.06482	1.91003	2.09219	2.48023
DAB2IP	1.96363	1.92495	2.17358	1.92136
TTLL11	2.00077	1.60429	1.97787	1.79672
ZBTB6	1.6849	1.379	1.24043	1.58978
ZBTB26	1.7099	1.59509	1.51134	1.9117
ZBTB43	1.64136	1.2329	1.2549	1.44045
LRSAM1	3.58335	3.78604	4.62943	3.02447
TOR2A	2.86838	1.99769	2.56219	2.17062
NAIF1	1.45251	1.37212	1.24544	1.50145
SLC25A25	1.8327	1.32517	1.66435	2.14161
DOLK	1.55973	1.33108	1.58941	1.76171
DOLPP1	3.59915	3.04269	4.35738	2.88188
LINC00963	2.44504	2.41803	2.56108	2.16475
ASB6	2.35056	2.16151	2.59495	2.44638
ABL1	2.56601	2.25788	4.16112	2.46974
FAM78A	1.92159	1.87494	2.43043	2.08225
GTF3C4	2.25956	2.16283	1.96595	2.23293
RALGDS	2.1072	1.85703	3.30195	1.90302
SURF6	2.27979	1.91385	1.9458	2.16774
MED22	2.07884	1.7296	2.12187	1.72146
REXO4	2.95579	2.65419	2.7933	2.59989
CACFD1	1.90771	1.51027	1.72034	1.71418
RXRA	3.17556	2.99483	3.65705	2.87924
PPP1R26-AS1	2.4973	2.18621	1.80383	2.4217
PPP1R26	2.90998	2.20578	2.76952	2.61169
NACC2	2.57738	2.50822	3.21824	2.31303
GPSM1	5.58218	3.22347	3.65133	3.22396
SNHG7	2.0324	1.4254	1.53282	1.85911
TRAF2	2.44633	1.87651	1.95051	2.05855
TPRN	3.59544	2.66155	3.08582	2.64575
TMEM203	2.3323	2.15334	2.57842	2.38545
TUBB4B	3.08268	3.01814	2.88547	2.68784
TOR4A	1.46002	1.32723	1.47582	1.73089
NRARP	1.79088	1.43682	1.85176	1.7467
NSMF	3.08147	2.84023	3.46179	2.72933
ZMYND19	2.81065	1.87631	2.41164	2.67167
MT-ND1	2.25018	1.3729	2.50827	2.10301
MT-ND2	2.1542	1.62302	2.12262	1.89903
MT-ATP8	1.86725	1.34832	1.75231	2.35975
MT-ND3	0.815697	0.840964	0.898802	1.17976
MT-CYB	2.08795	1.83562	2.09297	2.29738
KLHL15	2.85048	2.40677	2.37494	2.75194
ZNF41	2.41936	2.18754	2.42764	2.49164
PUDP	2.54111	2.49671	2.74155	2.71954
TCEANC	1.26165	0.994587	0.960094	1.05986
RAB9A	2.24888	2.06513	2.05712	2.4161
OFD1	3.55257	2.90171	3.30709	3.14721
ZRSR2	3.60408	3.12141	2.46215	3.10869
NHS	2.78606	2.289	3.3236	2.45776
ZFX	2.44377	2.26082	2.29775	2.37641
MID1IP1	2.13449	1.85648	2.12107	2.20235
BCOR	2.11028	1.77661	2.40399	2.16866
KDM6A	2.39979	2.12845	2.16796	2.3023
TBC1D25	2.1896	2.75529	3.49711	2.67239
SUV39H1	1.89863	1.66321	1.94665	1.92065
ZXDB	2.37137	2.34629	2.75945	2.34881
ZXDA	1.54944	1.24766	1.33718	1.32927
STARD8	3.09449	2.67887	3.4021	2.71479
EFNB1	2.9601	2.50464	2.60317	2.96563
ERCC6L	2.70853	2.70574	2.51563	2.80695
FTX	2.88621	2.39542	2.42119	2.66262
TIMM8A	3.14009	2.76563	2.82997	3.36712
NKRF	2.28683	1.97731	2.29106	2.10176
RNF113A	1.47254	0.947655	1.10786	1.75949
ELF4	2.34014	2.27294	2.88796	2.08989
ZNF280C	2.50402	2.35922	2.62088	2.30327
ZNF449	1.7575	1.25068	1.47211	1.44606
CXorf40B	3.31766	3.54716	3.70473	3.42567
ZNF275	2.50442	2.46977	3.1785	2.64554
TMEM187	2.72744	2.40197	3.09134	2.80786
UBL4A	2.51915	2.16223	2.5521	2.14567
SLC10A3	2.70816	2.69888	3.62835	2.78522
CASC10	3.02558	2.63566	3.67994	2.68178
ZMIZ1	2.47408	2.68916	3.69931	3.25012
LARP4B	3.11974	3.16212	3.15482	3.10671
WDR37	2.15413	2.11862	1.94502	1.99599
KLF6	1.26702	1.01165	0.903191	1.53931
NET1	3.60483	2.9	3.35276	3.23217
ASB13	2.90612	2.59086	2.88553	2.55254
TAF3	3.14633	3.45219	3.03564	3.2544
USP6NL	3.39685	3.06468	3.40068	2.98923
PROSER2	1.85497	1.84344	2.07622	1.89134
AC069544.2	2.75888	2.40799	2.61597	2.28999
RPP38	1.06963	0.740776	0.905501	1.14863
CACNB2	3.00577	2.7765	2.67943	3.05738
SKIDA1	1.36453	1.08095	1.22706	1.36762
OTUD1	1.65739	1.1723	1.63027	1.87114
ARHGAP21	3.068	2.70792	3.42233	2.72793
WAC	3.31762	2.93681	3.12253	3.10298
BAMBI	0.73516	0.346836	0.57483	1.24202
MTPAP	3.45845	3.32184	3.46388	3.14227
MAP3K8	1.97696	1.75917	1.66774	2.15161
EPC1	1.37035	0.993478	1.10286	1.15646
ZNF485	1.2211	1.37066	1.07144	1.19467
NPY4R	2.80594	2.55437	3.42623	2.5073
SGMS1	2.74897	2.58261	2.87282	2.65373
CSTF2T	2.14008	2.24431	2.24097	2.28803
DKK1	0.931982	0.773259	1.07727	1.23162
SLC16A9	3.34643	3.166	4.36532	3.2861
ARID5B	1.37135	1.10221	1.36154	1.50001
ADO	2.57079	2.39354	3.16577	2.64785
NRBF2	2.09674	1.85101	1.91865	2.19935
JMJD1C	2.18409	1.81787	1.90268	2.17512
TYSND1	3.94337	3.16654	3.59944	3.11889
CHST3	2.48055	1.93829	2.73332	2.29773
DNAJC9-AS1	3.22684	1.59213	1.99089	2.17318
FUT11	2.35996	2.38013	2.42808	3.15061
ZNF503	0.786218	0.625605	0.9045	1.09978
POLR3A	3.18046	3.1447	3.38868	3.08229
MINPP1	3.2714	2.85696	3.6425	3.0729
TBC1D12	3.19993	2.61284	2.89084	3.09817
ENTPD1-AS1	2.8016	2.61142	3.14556	3.0616
ZNF518A	2.90192	2.49703	2.46962	2.70175
FRAT2	1.20658	0.985961	1.01663	1.39213
PI4K2A	3.42505	2.81926	3.57365	2.74204
AVPI1	1.90692	1.75355	1.95388	2.1714
TWNK	2.45166	2.27788	2.08704	2.27011
LZTS2	2.72497	2.1876	2.27918	2.75743
POLL	3.0695	2.45521	2.63087	2.33114
HPS6	0.735645	0.354755	0.745219	1.10679
PPRC1	1.87153	1.61301	1.8762	1.73428
SUFU	2.3375	2.53921	3.45806	2.8113
WBP1L	2.43571	2.36118	2.53293	2.58756
TAF5	2.66878	2.21385	2.45365	2.47465
ITPRIP	1.19236	1.08027	1.27611	1.68149
CCDC186	2.8315	2.295	2.39834	2.70154
CUZD1	1.72674	1.67245	2.0987	1.55408
CHST15	2.60875	2.10776	3.18036	2.28643
FAM53B	2.88714	2.42935	2.91655	2.4421
ABRAXAS2	3.10315	2.85923	3.31537	3.07773
DHX32	3.42936	2.88025	3.20014	3.09803
PWWP2B	2.20107	1.5641	2.04192	1.89555
KMT5B	2.89265	2.7532	2.2786	2.53046
EMSY	2.87328	3.27696	3.20107	3.12785
BDNF	1.50606	1.18021	1.2991	1.75419
FRMD8	1.93644	1.85155	2.14558	1.90802
RNF169	2.18926	1.77084	1.81899	2.05478
UBASH3B	3.31348	3.41741	4.11294	2.4771
BET1L	1.86753	1.68953	1.585	1.85104
RASSF7	2.20899	1.80441	2.16	1.95869
PHRF1	2.66025	1.9508	2.51065	2.15557
TOLLIP	2.86822	2.96055	3.30856	2.49368
MOB2	2.25886	1.7383	1.99068	1.97381
DUSP8	1.79096	1.39269	2.0434	2.08276
TSSC4	2.17786	1.75691	2.09866	2.10039
TRIM21	2.90153	3.20555	2.86008	2.91998
TRIM68	2.22342	1.91083	1.89399	2.20906
FAM160A2	2.21466	1.90185	2.10368	2.38135
RRP8	2.09804	1.49918	1.61274	1.96416
MRPL17	4.12407	3.52553	3.52187	3.6059
PPFIBP2	3.01924	2.60609	2.82282	2.78018
WEE1	1.78408	1.34083	1.71169	1.76307
AC026250.1	1.62595	2.31872	2.29498	1.64958
ZBED5	1.32682	0.929957	0.868055	1.11844
LINC00958	2.42058	2.10871	2.31336	2.32487
CYP2R1	2.22803	1.83613	1.88879	2.02643
E2F8	1.98711	2.23722	1.92426	2.16884
FANCF	1.87344	1.74581	1.54616	2.04971
KIF18A	3.13396	2.58997	3.1475	2.91532
ARL14EP	2.86031	2.77047	2.67428	3.00259
PAX6	2.19904	2.11727	1.83824	2.35651
DEPDC7	3.27021	2.75969	2.75493	3.06443
NAT10	2.85506	3.13225	2.96533	2.97332
ABTB2	2.50611	1.99996	2.56477	2.53953
FJX1	1.53079	1.24939	1.86115	1.97524
TRAF6	1.4951	1.46426	1.35954	1.45557
SLC35C1	2.07878	1.94085	2.85239	2.24675
AMBRA1	2.60749	2.10743	2.40045	2.51151
HARBI1	1.3204	0.977543	0.811623	1.31022
ZNF408	1.04993	0.81447	0.876133	1.09647
KBTBD4	2.69519	2.57068	2.80669	2.43909
TNKS1BP1	2.32794	2.37806	2.34147	2.45393
TIMM10	3.74066	3.4138	3.52433	3.47951
CLP1	1.0436	0.872749	1.07699	1.33502
FAM111B	3.11074	3.14108	3.28546	2.74459
DTX4	2.5974	2.15445	2.92697	2.23159
STX3	2.29543	2.08773	1.88143	2.08158
VPS37C	2.60749	2.09206	3.17547	2.30545
TMEM138	2.78324	2.52155	2.90391	2.49915
CPSF7	2.33766	2.21166	2.84997	2.29335
SDHAF2	2.69546	2.98969	3.47974	2.90818
FEN1	3.5133	3.36012	3.34348	3.27415
TUT1	2.36123	2.04763	2.31164	2.18564
INTS5	1.73653	1.49526	1.90324	1.96596
UQCC3	4.43486	3.32259	3.47452	3.18542
TTC9C	3.26046	2.74353	3.6828	2.97931
ZBTB3	0.837627	0.695655	0.610492	0.592959
TAF6L	3.50591	2.79708	3.08304	3.09223
TMEM223	2.72526	2.36716	3.07525	2.66492
STX5	3.40619	3.27735	4.02071	3.53969
WDR74	3.24259	2.5376	2.60994	2.78472
SAC3D1	2.6423	2.14564	2.20534	2.39229
ZNHIT2	1.25729	0.904584	1.14008	1.25036
CDC42EP2	0.926672	0.673212	0.8016	0.91686
DPF2	2.99172	2.38847	3.03271	2.49984
AP5B1	1.91955	1.46671	1.97755	2.12548
CCDC85B	3.35782	3.16246	3.67176	3.22521
EIF1AD	1.88917	1.53306	1.61994	1.88413
RBM4B	3.03437	2.70539	2.98579	2.7961
LRFN4	3.21585	2.65771	3.73732	2.79478
C11orf86	0.726573	0.494411	0.572986	0.790695
SYT12	3.2541	3.21751	3.02751	2.97664
KDM2A	1.81205	1.75041	1.6881	1.70612
FADD	0.753499	0.46418	0.683322	0.88961
RNF121	2.80478	2.95459	2.80414	2.43089
P2RY6	2.5546	2.74101	2.88234	2.42262
RELT	2.1379	1.56856	2.05711	2.03524
LIPT2	1.99899	1.47312	0.842623	1.81632
POLD3	3.60085	2.90969	3.30231	3.04289
NEU3	1.95922	1.64075	1.66514	2.02144
DGAT2	3.32846	3.20117	3.58145	2.83966
THAP12	3.06283	2.66519	3.02167	2.8733
TSKU	1.87924	1.82318	2.92506	2.16208
KCTD21-AS1	1.53852	1.54784	1.82935	1.8936
KCTD21	1.34807	1.09068	1.3997	1.19966
RAB30	2.58514	2.58405	2.63495	2.48883
PCF11	1.50891	1.17539	1.21976	1.44461
EED	3.32307	2.79465	2.58104	2.74274
FZD4	1.8231	1.64737	1.83809	2.11732
MED17	3.00229	2.37033	2.21852	2.64935
ANKRD49	1.45614	1.14579	1.16099	1.41786
KDM4D	1.73762	1.794	1.87326	1.57146
SRSF8	3.50708	3.14596	3.69861	3.04413
MAML2	2.15715	2.3354	3.00864	2.52153
JRKL	2.22733	1.82465	1.79463	2.09124
BIRC3	3.00442	2.49921	2.15039	2.64905
MSANTD4	2.16207	2.00102	1.95757	2.20547
NPAT	2.26743	2.0043	2.27242	2.14634
FDXACB1	2.07489	1.56489	1.82873	1.72881
C11orf57	2.56696	2.24368	2.32224	2.0994
NNMT	4.20396	3.42016	3.79876	3.15389
RBM7	3.24776	2.82128	2.69293	2.76941
BUD13	1.95754	1.61597	1.63215	1.82522
PHLDB1	3.24902	2.91932	4.25382	2.8154
H2AFX	1.81475	1.57921	1.85718	1.77871
HINFP	2.31676	2.07622	2.44714	2.31122
HSPA8	3.36087	3.19943	3.48698	2.89412
GRAMD1B	2.93847	2.3763	2.98744	2.71338
ZNF202	1.79261	1.05836	1.3336	1.3554
MSANTD2	2.21201	2.0885	1.88327	1.8542
PUS3	2.07193	1.74316	2.05331	1.91155
GSEC	2.32268	1.82261	2.47759	2.2398
PRDM10	3.5154	2.81224	3.4306	3.01858
ST14	1.73758	1.73782	1.80364	1.84645
ADAMTS15	1.04002	0.610246	1.11699	1.29918
KIAA1551	1.84318	1.49763	1.84724	1.66814
SLC11A2	3.77582	3.61168	3.38764	3.21153
TBC1D30	2.49611	2.30926	2.31493	2.61155
BTG1	1.30437	0.976463	1.1701	1.70367
PRDM4	3.06125	2.68548	3.09286	2.68088
UBC	1.01758	0.736567	0.946166	1.16747
TEAD4	3.2564	2.73325	4.82777	2.68433
TNFRSF1A	2.49547	2.15282	2.50719	2.70112
NOP2	3.51882	2.97237	3.05646	3.02141
SPSB2	1.56664	1.22814	1.32165	1.62707
DUSP16	1.79405	1.52992	1.74701	1.85076
CDKN1B	1.82038	1.32082	1.47441	2.07628
C12orf60	1.62355	1.69352	1.97776	2.53217
ETFBKMT	2.87987	2.99068	2.71639	2.79399
FGD4	2.72879	2.08633	2.21988	2.27128
YARS2	2.81234	2.51098	2.73718	2.49162
AC067735.1	1.79675	1.90736	1.86091	2.29901
SLC38A2	2.18844	1.76771	1.92696	2.27836
AMIGO2	2.29978	1.81569	2.32958	2.34432
KANSL2	2.106	1.61768	1.61631	1.95967
CCNT1	2.36169	2.16772	2.10056	2.30477
RHEBL1	1.16838	0.624022	0.639167	1.20131
BCDIN3D	0.830207	0.430074	0.493232	0.766665
AC008147.2	2.42624	1.16875	1.49579	1.59648
CSRNP2	1.96927	1.60212	2.08349	2.24998
ACVR1B	2.11309	1.9872	2.27108	2.28534
NR4A1	2.22176	1.82848	2.22026	2.99965
ATG101	2.12193	1.62731	1.86525	2.36412
MFSD5	1.55618	1.25413	1.69422	1.71418
TARBP2	4.35532	3.43564	3.84375	3.29388
HOXC13	2.43319	2.24981	2.88538	2.21823
HOXC11	1.63507	1.21637	1.68322	1.79797
HOXC9	2.92691	2.45663	2.22568	2.48234
SMUG1	3.71735	3.06676	3.38385	2.83853
NFE2	0.901566	0.766689	0.802689	1.47222
DNAJC14	3.3099	3.01482	3.35688	3.00067
PYM1	2.18913	2.05539	2.25041	2.15502
SUOX	2.3614	2.3401	2.35711	2.46105
ZC3H10	1.37864	0.879858	0.835588	1.11253
ZBTB39	1.46025	1.19151	1.12686	1.29907
NAB2	2.38421	1.97009	2.16813	2.3572
MARCH9	2.70556	2.29623	3.1343	2.33654
METTL1	2.98881	3.06911	3.10679	3.23798
LRIG3	1.71044	1.43773	1.72334	1.8979
C12orf66	2.56979	2.45523	2.86094	2.42313
LEMD3	2.26276	1.98269	2.07746	2.21087
DYRK2	2.53705	1.82424	2.21453	2.35604
CNOT2	3.33685	2.9835	3.04852	2.90708
ATXN7L3B	2.83668	2.5967	2.8137	2.705
PHLDA1	1.89361	1.81915	1.8824	2.27263
RASSF9	2.36027	2.37493	2.22735	2.43692
DUSP6	1.23363	0.954409	0.659959	1.09249
CDK17	3.48705	2.9135	3.08467	3.01921
TMPO-AS1	2.60426	2.24079	3.0236	2.27724
NUAK1	3.2052	2.97179	3.11493	3.23334
MTERF2	2.4966	1.90754	1.86361	2.29074
FICD	1.69982	1.28117	1.69845	1.77856
SART3	3.54531	2.92221	3.09571	3.07253
SSH1	2.65239	3.03869	2.44913	2.97309
ALKBH2	2.8339	2.10449	2.12341	2.4865
MVK	2.92453	2.31393	3.73188	2.27132
MAPKAPK5-AS1	2.64942	1.88172	1.86736	2.47402
LINC01234	2.77344	2.41249	2.74353	2.49621
TBX3	2.63595	2.15606	2.60624	2.27816
HRK	2.99512	2.94949	3.15506	2.93446
PRKAB1	2.03823	1.57548	1.7142	1.69718
BICDL1	3.5232	2.51017	3.04713	3.13169
RAB35	3.32323	2.76738	3.04952	3.11817
NRAV	2.19279	2.30812	2.62781	2.11166
C12orf43	2.67956	2.42686	2.90229	2.41058
RNF34	3.07321	2.83068	2.83743	2.91031
ORAI1	3.28592	2.3591	3.52491	2.55827
SETD1B	2.22473	2.53504	2.42377	2.39936
BCL7A	2.98489	2.80153	3.45528	2.77157
ZCCHC8	2.57382	2.20407	2.39284	2.5927
RSRC2	3.11447	2.68952	2.62469	3.01327
VPS37B	2.35446	2.09116	2.7334	2.21388
C12orf65	1.21467	1.08878	1.16697	1.14347
SNRNP35	1.76674	1.8856	2.02075	1.92235
FZD10	1.06088	0.535124	0.927515	1.77177
ADGRD1	3.18375	2.84609	4.20487	2.71694
PUS1	2.74794	2.1211	2.21834	2.37077
ZNF26	2.4733	2.29113	1.91342	2.47473
ZNF140	2.32635	1.93772	1.95287	1.99171
ZNF891	2.05111	1.62421	1.52173	2.13069
ZNF10	1.71812	1.87618	1.58465	1.98192
ZNF268	2.58251	2.1743	2.35734	2.41972
TSC22D1	1.28434	0.950905	1.18822	1.61673
ZMYM5	2.43714	2.19397	2.19749	2.4345
SPATA13	2.57878	2.18139	2.73893	1.96308
RASL11A	3.09913	2.53055	2.87433	2.89479
LNX2	2.7684	2.48003	2.63366	2.40048
POLR1D	4.47172	4.20905	4.0465	3.82758
USPL1	1.45861	1.38147	1.34774	1.37411
N4BP2L2	3.25896	2.73735	2.55807	2.97988
STARD13	1.29188	1.19817	1.01807	1.50052
FOXO1	1.84105	1.33952	1.72072	1.90056
ELF1	3.20232	2.91004	2.80038	3.2196
KBTBD6	2.56114	2.46519	2.27129	2.42376
KBTBD7	1.4329	1.46149	1.48176	1.63189
NUFIP1	2.93931	2.64519	2.9647	2.71534
AL161421.1	2.47742	1.88933	2.90478	2.6978
TRIM13	1.5201	1.30892	1.42717	1.58796
INTS6	2.66172	2.4054	2.41555	2.24344
PCDH9	2.88215	3.19421	3.41486	3.15051
BORA	2.33756	2.16966	2.17471	2.18333
KLF5	1.77266	1.44179	1.65227	1.73497
RNF219	2.16803	2.35466	3.15142	3.00912
SPRY2	1.23408	0.770204	0.686504	1.36851
MIR17HG	0.860124	0.553064	0.611313	0.789888
ZIC5	1.96525	1.92234	2.15291	2.16963
ZIC2	2.00406	1.66143	1.986	2.193
AL355338.1	2.88054	2.83423	2.84756	3.20925
ABHD13	2.88938	2.75622	2.64561	2.94182
IRS2	1.9967	2.03305	2.47582	1.9613
RAB20	0.982904	0.549172	0.82966	1.25315
ING1	1.44289	0.895007	0.921352	1.71395
AL139384.1	2.23224	2.1332	1.87783	2.38557
CHAMP1	1.67662	2.24616	2.27583	2.50575
NAA30	2.96368	2.77383	2.60424	2.87199
ZBTB25	2.85363	2.11891	2.35294	2.29635
PLEKHG3	2.04978	1.45921	1.75354	1.89702
TECPR2	3.14109	3.26825	3.28878	3.04291
TMEM55B	3.01255	1.7326	2.0293	2.29229
CHD8	3.05586	2.77299	3.07592	2.84205
AJUBA	2.81809	2.3058	2.48398	2.55113
C14orf93	2.84077	2.15348	2.15975	2.32745
C14orf119	2.96812	3.01908	3.14734	3.07846
HOMEZ	2.04261	1.77496	2.78235	1.93923
NGDN	3.35188	2.5978	2.5982	3.21336
RNF31	3.22188	2.43977	3.06759	2.51667
PAX9	1.84534	1.80649	1.78159	1.93677
FOXA1	1.4196	1.17197	2.0902	1.63721
FBXO33	3.25584	2.87057	2.659	2.92959
FANCM	3.09947	2.68491	2.55788	2.92721
LRR1	2.94527	2.70704	2.80245	2.59617
MGAT2	2.52263	2.27737	2.47028	2.74127
DNAAF2	1.79792	1.57296	1.63395	1.85284
ARF6	2.06681	1.81565	1.82802	2.194
VCPKMT	2.55514	2.55458	2.23834	2.61542
BMP4	0.612022	1.21982	1.35856	1.46455
FBXO34	1.49222	1.17591	1.26133	1.702
TIMM9	2.80955	2.83219	2.9605	3.10255
SIX1	1.95021	1.8979	1.82265	1.73005
SIX4	2.06315	2.15444	1.96485	2.03925
TRMT5	2.07476	1.85859	1.88681	2.14224
WDR89	2.08481	1.91852	1.80907	2.00122
ZBTB1	1.97572	1.63403	1.67059	1.8859
ZFYVE26	2.69663	2.52885	2.42702	2.41959
MED6	3.37228	3.20137	3.72764	2.95938
ZFYVE1	1.83686	1.55103	1.52008	2.39758
RIOX1	1.06883	0.8581	1.10803	1.2991
ELMSAN1	1.8833	1.67195	1.84778	2.02507
LIN52	3.43703	2.76772	3.04622	3.15568
ISCA2	3.9335	2.82241	3.24201	3.37742
MLH3	2.6749	2.06422	2.22962	2.01899
JDP2	2.87846	2.5862	2.82434	2.63838
FLVCR2	3.11814	2.84886	2.62406	2.68872
IRF2BPL	1.08997	0.927506	1.49617	1.46591
ALKBH1	2.32333	2.3598	2.46982	2.38334
SNW1	4.33252	3.39914	3.32608	3.54473
NRDE2	1.8212	1.47012	1.39492	1.85014
PPP4R3A	3.10925	2.59026	2.60927	2.99657
CCDC85C	3.01989	2.72769	3.52986	2.75874
SLC25A29	2.94507	2.54314	3.26383	2.7472
WDR20	2.1959	1.9864	2.03627	1.91529
LINC02323	1.82141	1.50453	1.25837	1.94017
EIF5	2.12506	2.08737	1.83761	1.56202
BAG5	2.30207	1.92165	2.06562	2.30677
ZBTB42	2.52422	1.75813	2.40639	2.70961
C14orf79	2.20874	1.72535	2.25429	2.09248
CDCA4	2.30269	1.72824	2.12985	1.993
BRF1	1.90445	1.60478	1.78072	1.74384
C14orf80	3.28644	2.51117	2.56709	2.88943
VPS18	1.62712	1.50999	1.90596	1.77667
NR2F2	2.7107	2.54306	2.91993	2.64965
NSMCE3	1.83239	1.78025	2.49578	1.95868
ZNF770	3.2402	2.93782	2.64254	2.96864
MEIS2	2.5166	2.23519	2.78674	2.31919
GPR176	2.83013	2.68532	3.29532	2.22475
BAHD1	2.59138	2.46922	2.98534	2.47678
RPUSD2	0.908269	0.583574	0.603675	0.88655
C15orf62	2.25434	1.86629	1.65606	2.51666
RHOV	1.18103	0.781904	1.01614	1.61251
INO80	2.9571	2.77302	2.68892	2.50598
CDAN1	2.86016	2.5636	2.45511	2.42262
LCMT2	1.0889	0.825958	0.857037	1.11622
ZSCAN29	2.23512	1.64869	1.90146	1.86059
MFAP1	3.70358	3.11628	3.09854	3.38618
EIF3J-AS1	2.95566	2.55823	2.43456	2.63862
SEMA6D	2.43841	2.03227	2.71025	2.27638
DTWD1	3.36584	3.04031	3.08633	3.27076
PIGBOS1	1.43544	1.22125	1.35051	1.59216
RNF111	2.82428	2.91486	2.74372	2.80195
GCNT3	2.25069	2.35121	2.36426	2.47917
CSNK1G1	2.82833	2.40688	2.80858	2.55748
PLEKHO2	0.946436	0.414151	0.819768	1.18786
PDCD7	2.04445	1.46734	1.55099	1.83841
SMAD6	2.52683	1.78448	2.27236	2.11427
AC110048.2	2.63128	1.55615	1.639	2.12611
PIAS1	2.8114	2.77841	3.23825	2.59005
FEM1B	2.49309	1.93858	1.99207	2.41836
TLE3	2.47707	2.18043	2.82997	2.49453
SENP8	1.84691	1.5978	2.19305	1.84565
SEMA7A	2.18084	1.65568	2.77585	1.98907
RPP25	2.58793	2.25688	3.7291	2.33639
C15orf39	0.913209	0.919711	0.863743	1.20071
SIN3A	2.94717	2.89632	2.68999	3.10369
IMP3	1.66664	1.50422	1.62328	2.04711
ISL2	1.32239	1.10522	1.05121	1.41082
C15orf40	3.97008	3.90395	3.61871	3.48917
KLHL25	1.24876	1.12041	0.860138	0.843047
MRPL46	3.47317	2.87122	2.92041	2.69252
AEN	1.65121	1.18069	1.23664	1.46888
TICRR	1.74445	1.42442	1.38566	1.35243
PEX11A	2.91884	2.5699	2.44954	2.73602
ZNF710	1.66769	1.49769	1.93953	1.613
GDPGP1	1.66303	1.24812	1.32831	1.69845
ZNF774	1.9282	1.59794	1.56588	1.8278
HDDC3	3.74335	3.30692	2.90227	3.37099
LYSMD4	2.99716	1.62543	1.8504	1.80637
ASB7	2.04924	1.64629	1.85365	1.93212
AC015712.6	2.0863	2.21462	2.50935	1.98546
CHSY1	3.14482	2.52249	3.08907	2.80521
AC026471.1	2.52815	1.67422	2.01346	2.11473
ZNF668	1.17182	1.05449	1.27342	1.31105
SIAH1	1.48636	0.932899	0.788053	1.51721
BCAR1	2.55276	2.01535	2.8467	2.33833
AXIN1	2.81465	1.9295	2.58813	2.58348
CAPN15	2.37811	1.73267	2.5075	2.03121
RAB40C	2.15846	1.69806	2.28622	2.4246
WDR24	2.62256	2.75877	2.97807	2.90097
NARFL	2.6801	2.23663	2.69154	2.22606
C16orf91	1.8653	1.33998	1.45095	1.90507
E4F1	2.27844	1.75274	1.97175	2.04067
CCNF	1.46613	1.15462	1.39894	1.5308
TBC1D24	2.56178	2.1316	2.73657	2.00397
PAQR4	3.08313	2.4982	3.26521	2.76858
TNFRSF12A	3.21484	2.5659	2.9001	2.94838
ZNF213-AS1	3.54121	3.22409	3.17027	3.09218
ZNF200	1.7159	1.46176	1.62326	1.58067
ZNF263	1.45638	0.97932	1.13642	1.42183
ZSCAN32	1.74624	1.33902	1.32783	1.28143
ZNF174	1.37807	1.00404	1.08213	1.3152
ZNF597	1.24195	0.718454	0.829966	1.12858
SLX4	2.08038	1.64718	2.20289	2.03725
TFAP4	3.19066	2.48569	2.939	2.65548
VASN	2.44639	2.14312	3.38144	2.8148
UBALD1	2.4821	2.12576	2.74314	2.446
ZNF500	1.62442	1.30513	1.43809	1.34032
PMM2	3.70289	3.21607	3.55925	3.1761
TMEM186	1.09885	0.983446	0.976736	1.16733
C16orf72	2.6168	2.20118	2.28856	2.47515
DEXI	3.65319	3.2584	4.37351	3.05196
SNN	1.4606	1.36223	1.54057	1.55239
TXNDC11	3.20256	3.06497	3.47162	3.05622
AC007216.3	1.91513	1.43928	0.980252	1.45639
BFAR	3.40774	2.74823	3.1212	2.75566
NPIPA1	2.14617	1.63316	2.41362	1.91757
NDE1	3.02596	2.88219	2.94581	2.5031
KNOP1	2.95848	2.57517	2.56678	2.62752
THUMPD1	3.47202	2.92846	3.03455	3.06377
DCUN1D3	1.85641	1.34246	1.48659	1.91949
CDR2	1.85214	1.56848	1.53007	2.01546
AC008915.2	3.08435	2.99005	2.5214	2.21891
PALB2	1.89974	1.62172	1.66995	1.89311
RBBP6	2.1398	1.84515	2.23679	2.32308
TNRC6A	2.27424	2.15101	1.99007	2.06602
ZKSCAN2	1.59772	1.26429	1.53739	1.51339
KDM8	2.00846	1.48408	1.69745	1.35621
IL4R	2.1228	2.33149	2.44138	2.3376
SGF29	3.11133	2.56324	4.15052	2.55785
PAGR1	2.57222	2.036	2.20586	2.25282
TAOK2	2.31579	2.08954	2.02709	1.81027
HIRIP3	3.86423	4.2586	3.6786	3.97298
CD2BP2	2.93774	2.44748	2.48352	2.56011
ZNF48	1.10411	0.516656	0.6243	1.01586
ZNF771	3.35047	3.29075	3.67696	3.18847
ZNF768	2.75892	2.29665	3.10875	2.31777
ZNF747	1.66839	1.49971	1.61939	1.49303
ZNF764	1.28134	1.26709	1.23983	1.12322
ZNF689	1.46982	1.38659	1.6741	1.29754
ZNF629	1.40129	1.08928	1.36507	1.2487
FBXL19	2.9154	2.39585	3.42474	2.67437
ZNF646	1.62927	1.19686	1.32932	1.47248
ARMC5	2.37479	1.8834	2.4623	2.2494
ZNF267	1.16056	0.969296	0.931121	1.44445
N4BP1	2.28555	2.08648	1.83901	2.24952
CNEP1R1	2.60431	2.09222	2.50495	2.39595
IRX3	1.45527	0.971569	1.29848	1.58487
IRX5	1.09237	0.784077	1.00324	1.07417
CCDC102A	2.76353	2.27432	2.6682	3.00612
ZNF319	1.12885	0.596194	0.738636	1.11477
GINS3	3.02938	2.76107	3.15451	2.50384
PDP2	2.1452	1.84183	1.91167	2.03111
C16orf70	1.8251	1.60669	2.40118	1.95159
CTCF	2.61867	2.14707	2.22616	2.43977
GFOD2	2.01688	1.68612	1.80106	1.92656
THAP11	2.08211	1.7406	2.15014	2.1248
DDX28	1.50581	0.971052	1.20776	1.41319
DUS2	3.58725	3.15395	3.24063	3.30052
COG8	2.81897	2.583	3.04981	2.5812
EXOSC6	3.44908	2.76301	3.15691	2.88823
ST3GAL2	3.08117	2.87645	4.22849	2.58199
CMTR2	1.73349	1.47828	1.46372	1.75599
ZNF19	1.28239	1.35552	0.807901	1.36081
PHLPP2	1.74964	1.58395	1.65086	1.77417
ZNF821	2.06607	1.73189	1.73065	2.2017
IST1	2.59128	2.32604	2.58484	2.55625
RFWD3	2.82343	2.64122	2.89879	2.65529
ZFP1	2.27408	2.29564	2.14079	1.94328
MLYCD	3.09738	3.56464	3.11347	2.7231
OSGIN1	1.5365	1.2035	1.57869	1.60929
ZDHHC7	3.12179	2.79621	3.27831	2.95386
KIAA0513	2.46197	2.5386	3.22135	1.98404
MTHFSD	1.99703	1.59948	2.15952	1.70959
FBXO31	2.00201	1.67003	2.06024	2.0477
ZFPM1	2.18816	2.00512	2.59818	2.44519
ZC3H18	3.58068	3.69598	3.35286	3.18958
ZNF778	1.80947	1.59562	1.89771	1.89973
ANKRD11	3.0944	2.91932	3.16902	3.03529
SPATA2L	1.18248	0.869991	1.03551	1.14353
CENPBD1	1.49184	0.964431	1.22245	1.32369
RUNDC1	1.35212	1.36077	1.37063	1.48263
ZNF232	1.50409	1.03361	1.14845	1.18929
P3H4	4.16601	3.56462	4.31985	3.10005
TRIM65	2.8679	2.3219	2.73635	2.53233
GEMIN4	1.59377	1.62882	1.88034	2.05891
MRM3	2.39996	1.94281	2.0535	2.06646
TIMM22	2.11268	1.91121	2.05709	2.07891
PITPNA-AS1	2.94825	2.68437	3.08462	3.28624
SMYD4	2.44915	2.14645	2.07933	1.96859
RTN4RL1	1.39773	1.1689	1.18188	1.97618
DPH1	3.22094	2.94656	3.33323	2.59872
SMG6	3.24408	2.885	3.13925	2.44224
MNT	1.9828	2.51918	1.95259	2.25271
METTL16	3.48653	3.27795	2.82686	3.05529
HASPIN	1.16433	0.784576	1.02758	1.14047
CAMKK1	2.40225	1.99489	2.22675	1.96489
MED11	3.71268	3.68069	4.06516	3.06302
ZNF594	2.29645	1.84112	1.65521	1.94688
PHF23	1.12431	0.826271	1.02503	1.15852
KCTD11	2.18596	0.993789	1.71862	2.17717
TNK1	1.6042	2.08412	2.03239	1.7643
TMEM102	1.29457	1.25752	1.55604	1.61974
ZBTB4	2.03297	2.03502	2.28622	2.16492
AC104581.1	2.2028	1.49185	1.79074	2.00942
HES7	2.79934	2.89221	3.31299	2.64903
PER1	2.46626	2.52701	3.25996	2.97979
BORCS6	1.95556	1.23891	1.3535	1.9295
USP43	2.69085	2.46136	2.75922	2.28322
ADPRM	2.59505	2.06509	2.30569	2.13916
ZNF18	2.00561	1.6174	1.44475	1.58932
TRIM16	3.14803	2.92853	3.26511	2.76123
UBB	2.66888	2.33073	2.46546	2.83407
ZNF624	1.27574	0.999312	0.729231	0.76951
PLD6	2.96176	2.86472	3.00698	2.72605
FLCN	2.41181	1.65763	1.8628	2.12116
MED9	1.06344	0.599806	0.586273	0.919653
RAI1	1.73973	1.74329	1.83891	2.03284
GID4	2.99266	2.4556	2.76916	2.48081
MIEF2	1.36383	0.923615	1.10739	1.28343
TOP3A	2.80503	2.90988	3.19871	2.6136
SMCR8	1.75597	1.40002	1.71463	1.84684
ZNF286B	2.31116	2.2699	2.88777	1.7641
TRIM16L	3.29989	2.88393	3.25743	2.74361
FAM83G	1.6962	1.5368	2.01914	1.97057
SNORD3B-1	0.994395	0.734972	0.604526	0.761991
SNORD3B-2	0.606969	0.401667	0.553819	0.670495
AKAP10	2.93692	2.83643	3.36268	2.71682
TMEM11	1.9439	1.71232	1.83285	1.96607
KCNJ12	2.80402	3.00422	2.67243	2.47537
C17orf51	1.91087	1.46904	2.27126	1.87399
KSR1	2.56468	2.59721	2.32491	2.45193
SLC46A1	2.49658	2.18747	2.94561	2.16751
TLCD1	2.71354	2.55004	2.74289	2.51489
TRAF4	3.34021	2.57284	3.3249	2.96259
PHF12	1.78764	1.77513	2.11185	1.68637
NUFIP2	2.17691	1.85478	1.90608	2.00603
SSH2	1.75074	1.60812	1.59053	1.86428
GOSR1	3.1765	3.17449	3.37377	3.13099
TEFM	2.70235	2.40579	2.202	2.33718
ZNF830	1.71293	1.27339	0.984998	1.53803
SLFN12	2.76923	2.32033	2.28483	2.24897
LINC02001	3.84031	2.74392	2.84559	3.32224
PEX12	1.96526	1.81537	1.94626	1.84164
DUSP14	2.91023	2.50632	3.4362	2.56687
EPOP	2.4655	2.08144	2.85409	2.60639
CWC25	2.25322	1.77071	1.91901	2.04876
GRB7	2.20366	1.57729	1.48924	1.93747
MSL1	2.84106	2.5179	2.53609	2.91553
RARA	1.76813	1.67495	3.02776	1.88312
AC073508.3	1.70086	1.64015	1.61432	2.42737
AC125257.1	2.13692	1.9911	2.07577	2.37633
KLHL11	2.25254	2.14039	2.32619	2.51621
AC067852.2	1.09734	0.92842	0.996203	1.22732
COASY	2.9959	3.38268	3.06155	2.97292
RETREG3	3.16011	2.68216	3.02107	2.70684
ARL4D	0.875685	0.290385	0.165098	1.10035
MEOX1	2.31035	2.00792	2.61161	2.05894
C17orf53	1.74916	1.39538	1.55892	1.51939
ATXN7L3	3.45408	2.88385	3.2105	2.91514
FZD2	2.20374	1.72402	2.09262	1.96232
GJC1	2.47136	1.88847	1.97868	2.31779
KIF18B	2.97708	2.5814	2.58606	2.8434
HEXIM1	2.50682	2.86387	2.19995	2.71166
HEXIM2	1.95647	1.62773	1.71961	1.68209
MAP3K14	1.14707	0.93001	1.05973	1.20746
PLEKHM1	2.7713	2.36115	2.05719	2.20316
WNT3	2.82087	2.38315	2.90842	2.67302
HOXB6	2.58713	2.394	1.1589	2.18987
HOXB7	3.63652	3.48299	3.70095	3.3483
IGF2BP1	2.45731	2.16064	2.55754	2.14948
SPOP	3.26037	3.19319	3.04155	3.13306
XYLT2	3.13181	2.51074	2.76269	2.8119
AC005839.1	2.4907	2.20169	1.62853	2.0633
NOG	2.30824	1.63319	2.0069	2.83841
C17orf67	2.11686	1.41137	2.10582	2.32432
COIL	1.8088	1.51889	1.61398	1.85703
VEZF1	2.74222	2.39798	3.13885	2.53653
RNU1-85P	0.223563	0.486202	0.204882	0.254784
SMG8	1.51917	1.35239	1.41812	1.63613
PTRH2	2.14833	1.96263	2.08494	2.35269
PPM1D	1.859	1.77229	1.84871	1.96614
METTL2A	3.48611	3.14327	3.25663	2.9327
TLK2	2.37461	1.95723	2.12967	2.07272
POLG2	2.18093	1.72718	1.63844	2.01468
C17orf58	3.99177	2.95036	3.52299	3.08932
SLC16A6	2.88329	2.54509	2.65485	2.83707
KCNJ2	1.10806	0.92194	0.857495	1.43181
FAM104A	3.02123	2.56614	3.16616	2.68372
C17orf80	2.05092	1.7267	1.84479	2.05753
CDC42EP4	1.57714	1.34608	1.82637	1.7108
GPRC5C	2.10511	1.92197	2.40004	2.10511
TMEM104	2.191	2.25986	3.39663	2.24777
KCTD2	1.80471	1.7213	1.91307	1.73629
ARMC7	1.05044	1.02608	1.09211	1.0922
GGA3	2.31474	2.06164	2.23866	2.15802
AC022211.2	1.75741	1.51317	1.66583	1.95613
TSEN54	4.1042	3.3271	4.13527	3.32377
SAP30BP	2.91609	2.40837	2.62372	2.60517
UNK	1.90714	1.71813	2.02023	1.94161
TRIM47	2.3537	2.04468	2.97619	2.19927
JMJD6	2.671	2.17342	2.35447	2.55973
METTL23	3.78987	3.01345	3.50845	3.07729
TNRC6C	2.75446	2.12571	2.74657	2.64445
CYTH1	3.53582	2.5295	2.51566	2.45838
USP36	2.46991	2.20584	2.27465	2.22554
CANT1	2.49663	2.13444	2.92887	2.37193
CBX2	1.91327	1.56437	1.91301	1.84073
CBX8	1.51568	1.04353	1.22031	1.71511
CBX4	1.47302	1.16595	1.5504	1.7175
CHMP6	2.5576	2.67339	2.63059	2.59923
AATK	2.27669	1.96348	2.01007	1.71852
OXLD1	2.37909	2.03461	2.21118	2.43287
CCDC137	2.14049	1.8703	1.83775	1.83607
SIRT7	2.873	2.25329	2.15944	2.27012
MAFG-AS1	1.53916	1.68832	3.0956	1.84271
TEX19	0.625769	0.557996	0.0641052	0.944641
C17orf62	2.26601	2.05459	2.6409	2.42491
FOXK2	2.85015	2.32475	4.44016	2.50242
METRNL	3.51617	2.83215	3.35826	3.19132
KCTD1	2.5405	2.63506	3.23861	2.50325
ELAC1	2.07964	1.65262	1.77486	1.93766
NDC80	3.1172	2.97054	3.05261	3.47129
TGIF1	1.18808	0.817952	0.944869	1.04105
DLGAP1-AS1	3.47876	3.46245	3.21817	2.99445
ZBTB14	2.23421	1.84243	1.98764	2.20293
MTCL1	2.93896	2.31104	3.11702	2.45029
GATA6	1.15692	1.07185	1.33299	1.4058
AC007996.1	1.87469	1.43948	1.59538	2.02713
GAREM1	2.28676	2.23376	3.09642	2.36623
AC011815.1	2.63073	1.86899	2.29279	2.67193
ZNF24	2.55932	2.25633	2.21629	2.3854
C18orf21	2.84834	2.27555	2.2374	2.4594
SMAD7	1.10138	0.603723	0.526787	1.13812
ALPK2	3.4377	3.26986	3.38266	3.16967
BCL2	3.4104	2.60876	2.94594	3.01008
DSEL	3.2364	2.8395	2.5907	3.06782
SOCS6	1.92811	1.6144	1.60592	1.96744
LINC00909	2.284	1.82584	1.83976	2.15096
TSHZ1	2.39599	2.54184	3.24054	2.85099
MBP	2.75353	2.30877	2.81655	2.69071
CTDP1	2.6433	2.11862	2.6229	2.53236
ADNP2	2.54983	2.23027	2.67516	2.44746
ZNF71	0.814638	0.573701	0.571341	1.05627
S1PR2	1.94865	1.8889	3.30519	2.03711
ZNF136	1.3148	0.945269	1.01025	1.22254
SPHK2	2.25476	2.07991	2.36694	2.17869
ZSCAN22	1.33319	1.33147	0.78595	1.32789
MIER2	2.02974	1.91552	2.15499	1.87198
CDC34	3.67584	2.83506	2.95532	3.14646
ARID3A	2.35096	1.80386	2.65825	2.19582
MIDN	1.48051	1.10511	1.24772	1.57791
MUM1	3.04523	2.56579	2.95467	2.49977
C19orf25	2.49245	2.0072	2.5302	2.21617
MBD3	3.28311	2.96838	3.21131	2.75532
ADAT3	1.09948	0.878161	1.30667	1.09492
MKNK2	2.97686	2.72671	3.85255	2.68032
MOB3A	2.11836	2.48762	2.32912	2.77533
ZNF554	1.79317	1.35745	1.50811	1.71884
ZNF555	1.46584	0.922505	1.08816	1.22959
ZNF556	1.60123	1.43296	1.42487	1.42256
DOHH	3.68618	3.69078	3.32081	3.29878
FZR1	2.59421	1.93436	2.7552	2.42554
CACTIN	3.80087	2.95277	3.69444	2.69006
DAPK3	3.63953	2.57591	3.49842	3.03754
PIAS4	2.99372	2.89029	4.0674	2.61793
ZBTB7A	1.6574	1.86951	2.39349	1.91273
CCDC94	2.74078	2.44984	3.05135	2.49636
TNFAIP8L1	2.45665	1.98551	2.35118	2.47283
FEM1A	2.5665	2.31377	2.90523	2.34126
TICAM1	1.29829	0.95049	1.24331	1.25789
TINCR	2.92646	2.58295	3.11855	2.2395
TNFSF9	1.82968	1.77509	2.29946	2.2642
ZNF557	1.25607	1.03884	0.997592	1.03641
LRRC8E	2.04955	1.85651	2.23094	1.98384
ZNF558	3.12132	2.43085	2.64907	2.49483
ZNF317	1.23683	1.16423	1.33824	1.29022
ZNF559	2.57893	2.23651	2.00919	2.59653
ZNF266	2.64346	2.38556	2.79213	2.54131
ZNF426	2.40519	1.92969	1.86109	2.0972
ZNF121	1.96369	1.53003	1.56194	1.67977
ZNF561	1.83985	1.56157	1.55525	1.73952
ZNF562	2.10983	1.74305	1.82843	1.87994
PPAN	1.78074	1.31755	1.37139	1.58265
P2RY11	2.04488	1.50243	1.63155	2.02663
KEAP1	3.28016	2.61346	3.17919	2.85505
S1PR5	1.24171	1.11509	1.33667	1.27404
KRI1	2.71851	2.60461	2.32072	2.82465
ILF3-AS1	3.51265	2.43561	3.20926	3.59213
TIMM29	2.08064	1.52489	1.66988	2.1096
LDLR	2.41724	2.12102	2.69985	2.56115
SWSAP1	2.67799	2.69012	2.01194	2.39991
EPOR	2.14572	1.77735	2.32015	2.28706
ZNF653	2.3518	2.5751	2.86419	2.6108
ZNF627	0.884884	0.423952	0.440705	1.15954
AC008543.1	1.89533	1.42186	1.69983	1.96655
ZNF823	0.9826	0.754313	0.93263	0.939009
ZNF441	1.04302	0.761547	0.850594	1.36059
ZNF440	1.41019	1.18017	1.18367	1.33482
ZNF700	1.67361	1.31897	1.37214	1.53813
ZNF44	1.7281	1.34563	1.26326	1.37599
ZNF799	1.16301	0.875092	0.883182	1.01873
ZNF443	1.04595	0.876888	0.913839	0.994414
ZNF490	1.26641	1.6202	1.33829	1.21686
ZNF791	1.81582	1.54151	1.66329	1.4995
DNAJB1	1.56399	1.38838	1.55287	1.69323
ZNF333	1.88623	1.85128	1.93672	2.19902
AKAP8	3.46976	3.07992	3.30055	3.08433
AKAP8L	3.88199	3.30569	3.99969	3.11434
C19orf44	2.40141	2.16638	2.29099	2.02033
MED26	0.684215	0.580612	0.547399	0.780642
HAUS8	2.68622	2.56868	2.44287	2.58715
NR2F6	3.41781	2.73392	5.10311	2.90184
MRPL34	3.89617	3.79706	3.77789	3.60715
ARRDC2	2.18077	1.64327	1.47691	1.79932
MAST3	2.54244	2.89641	3.31547	2.82507
JUND	2.49807	1.91053	3.08159	2.1177
ELL	1.35105	0.826176	1.22395	1.25581
KLHL26	1.0294	0.889826	1.19777	1.18906
NR2C2AP	3.20694	2.50184	2.82188	2.68168
ZNF101	1.89347	1.64651	1.67693	1.85389
ZNF14	1.03358	0.772705	1.0364	0.852178
ZNF714	2.32102	2.09338	1.71309	1.97027
ZNF431	1.84916	1.64794	1.39906	1.70065
ZNF100	1.26862	0.873745	1.19242	1.20377
ZNF675	1.19826	1.09574	1.17962	1.09488
ZNF254	1.5702	1.36789	1.50119	1.30193
AC006504.5	1.98174	1.82959	1.75781	1.73765
PLEKHF1	0.568267	0.470601	0.413393	0.693534
CCNE1	3.41314	3.30199	3.68537	2.91176
ZNF507	3.05895	2.54898	2.17816	2.68616
RGS9BP	1.65714	1.67074	2.01743	1.82334
FAAP24	2.75722	2.28404	2.23461	2.42812
GPATCH1	3.10134	2.36571	2.31518	2.70686
CEBPA	1.78222	1.44524	1.98045	1.93456
CEBPG	2.63507	2.24921	2.2868	2.57756
PDCD2L	3.28697	2.6498	2.96264	2.99631
ZNF302	3.34633	2.93073	2.96674	3.24136
ZNF181	2.18861	1.63475	1.79706	1.91317
ZNF792	1.20773	1.02539	0.992972	0.95011
SDHAF1	1.48649	1.13064	0.987284	1.71196
ZNF565	1.73681	1.66164	1.41136	1.64514
ZNF146	2.76324	2.25564	2.56187	2.61391
ZFP14	2.06443	1.76573	1.93295	1.66387
ZFP82	1.70165	1.18607	1.3595	1.32316
ZNF566	1.74009	1.37681	1.35257	1.44868
ZNF260	2.34757	1.95294	2.26165	2.29131
ZNF567	1.51412	1.47419	1.52243	1.4295
ZNF420	1.76354	1.61495	1.65223	1.71651
ZNF383	1.72971	1.89567	1.42591	1.56748
HKR1	2.18908	1.93541	2.10337	1.95569
ZNF527	2.17156	1.82456	1.608	1.6608
ZNF569	2.60322	2.76145	2.38048	2.56969
ZFP30	1.54938	1.33458	1.59374	1.40315
MRPS12	3.81997	3.04792	3.76753	3.03858
LRFN1	1.77241	2.22632	3.23887	2.62372
EID2	3.15522	2.84567	2.93041	2.9782
ZNF780B	2.82832	2.30849	2.15051	2.36639
ZNF780A	2.11873	1.76931	2.10828	1.94912
C19orf47	2.67926	2.7863	3.06081	2.49638
PRX	1.98524	1.65819	1.85832	2.06917
ITPKC	1.70019	1.62465	1.60011	1.80677
C19orf54	1.90841	3.40468	2.14403	2.86815
EGLN2	1.82604	1.58047	1.94123	1.62744
CCDC97	2.38676	2.48779	2.53327	2.3838
B9D2	2.60231	2.16144	2.5474	2.6753
ZNF574	0.81143	0.617066	0.604742	0.925926
DEDD2	1.06622	0.859894	1.17502	1.21107
ZNF526	1.36432	1.13304	1.25928	1.03051
ERF	2.19232	1.64312	1.9138	1.97802
LYPD3	2.652	2.57012	2.00174	2.31792
ZNF576	2.75319	2.50987	2.48757	2.55474
KCNN4	3.39051	2.67472	2.81995	3.0074
ZNF283	2.15022	1.88231	1.96406	1.78235
ZNF45	2.59941	2.64353	2.87989	2.41309
ZNF155	1.00385	0.993108	0.989058	0.907323
ZNF230	1.05937	0.35849	0.528273	0.890097
ZNF222	1.11723	0.775957	0.790542	1.16538
ZNF225	1.27004	0.963175	0.852186	1.14128
ZNF227	2.30782	1.98787	2.00632	2.12822
ZNF180	1.44596	1.34915	1.38169	1.25573
BCL3	1.79177	2.11494	2.07594	2.22519
GEMIN7	1.76613	1.35649	1.62653	1.77274
PPP1R37	2.40576	1.83881	2.0995	1.99642
BLOC1S3	1.46112	1.28903	1.14249	1.49438
CD3EAP	2.6598	2.48161	2.63036	2.43507
OPA3	2.53566	2.1756	2.54147	2.36178
FBXO46	1.69587	1.30064	1.38674	1.61725
SIX5	2.74523	2.72537	3.59171	2.56968
IRF2BP1	2.23738	1.78063	2.58809	2.18889
SLC1A5	3.32636	3.38001	5.14605	3.02566
ZC3H4	1.98236	1.97288	2.31175	2.35818
C5AR2	2.84785	2.26226	2.79975	2.70124
GRWD1	2.5408	2.19878	2.36673	2.41623
DBP	3.11597	2.14194	3.1313	2.35815
NUP62	2.31789	2.22574	3.16901	2.34308
ZNF473	1.0994	0.918961	0.881446	0.913243
C19orf48	1.67103	1.22492	1.47895	1.43523
CTU1	1.79117	1.24744	1.8925	1.73846
ZNF613	1.55076	1.07466	1.55244	1.51898
ZNF350	1.28958	1.52199	1.17618	1.32786
ZNF614	1.80701	1.66932	1.67696	1.75886
ZNF841	2.54064	1.99131	1.7655	2.00202
ZNF616	1.56548	1.46825	1.49601	1.63
ZNF836	2.02862	1.22444	2.00491	1.7082
ZNF766	1.19054	0.91588	1.05227	1.08125
ZNF28	2.67279	2.43941	2.41893	2.36336
ZNF468	2.60038	2.52925	2.45553	2.44223
ZNF320	1.75344	1.54566	1.43116	1.72243
ZNF888	1.39981	1.12815	1.03168	1.36501
ZNF160	1.86425	1.6512	1.86612	1.75372
ZNF845	1.4817	1.30781	1.55871	1.48519
ZNF765	1.81556	1.70216	1.60919	1.76669
ZNF761	2.23806	2.00105	2.10111	2.05646
ZNF331	1.85526	1.44471	1.55669	1.60221
TFPT	2.79778	2.89254	3.03619	2.76722
LENG1	2.89532	2.24937	2.32008	2.42532
LENG9	1.22771	0.864402	0.834064	1.08104
RDH13	2.5103	1.91481	1.84328	2.19171
KMT5C	1.37597	0.890859	0.93474	1.15038
ZNF628	1.76716	1.29863	1.91496	1.71159
ZNF579	1.66052	0.981319	1.39665	1.43833
ZNF784	1.71325	1.14212	1.26228	1.51895
ZNF581	1.27144	0.742046	0.692409	1.22789
ZNF787	2.71004	1.78593	2.17642	2.24276
ZNF583	1.81691	1.67761	1.66432	1.94985
ZNF264	1.3775	1.24716	1.1588	1.36637
ZNF805	2.08996	1.96895	1.69326	1.88495
AC005261.2	1.91552	1.59885	1.51918	1.88053
ZNF543	1.32115	0.987578	1.11398	1.19073
ZNF304	1.28988	0.949039	0.953584	1.25336
AC003002.1	1.90716	1.76598	2.11261	2.34137
ZNF17	1.67582	1.23114	1.13478	1.43193
ZNF749	1.60625	1.15604	1.23935	1.27371
AC004076.2	1.50073	2.16768	1.18315	1.15406
ZNF772	1.87725	1.95783	2.00052	1.74031
ZNF419	1.46143	0.90005	0.691787	1.20482
ZNF550	1.99067	1.57397	1.50115	1.80467
ZNF416	0.783056	0.565316	0.403192	0.652522
ZNF134	1.15047	0.930932	0.686468	1.06693
ZNF211	1.4756	1.53325	1.55256	1.52669
ZNF551	1.06963	0.710041	0.6136	0.843234
ZNF776	1.63141	1.36681	1.37762	1.50723
ZNF586	2.31734	1.89218	1.98051	2.01478
ZNF552	1.36664	1.28396	1.18535	1.42585
ZNF587	2.07553	1.71322	1.71924	1.82602
ZNF814	1.79611	1.46758	1.12526	1.65782
ZNF606	1.32983	1.12516	1.03482	0.987154
ZNF329	0.844008	0.926301	1.03372	1.06699
ZNF274	1.70808	1.45432	1.32056	1.55649
ZNF544	2.49593	2.20658	2.43632	2.12311
ZNF8	1.27746	1.14118	1.11286	1.12958
ZNF497	1.54595	1.62295	1.64386	1.62514
ZNF837	1.47229	1.57144	1.9113	1.93749
ZNF584	1.62904	1.13067	1.58129	1.50069
ZNF324B	1.79888	1.42069	1.72146	1.50571
ZNF324	1.622	1.35681	1.51707	1.41794
ZBTB45	1.50533	1.47941	1.7236	1.37536
MZF1-AS1	2.96792	2.45995	2.41449	2.52548
ZCCHC3	1.16119	0.712127	0.838108	1.45286
SOX12	2.26361	2.50825	3.50153	2.63862
TRIB3	1.90078	1.59596	2.20991	1.86918
TBC1D20	2.30589	2.1826	2.20681	2.28371
SNPH	2.14623	2.06953	2.59606	2.62045
STK35	1.80698	1.49513	1.75055	1.81469
NOP56	3.43969	3.39012	3.164	2.95991
UBOX5	1.30701	0.773514	0.927382	1.18356
FASTKD5	2.44544	2.3013	2.52284	2.33049
CENPB	2.79521	2.2085	2.92671	2.62451
AP5S1	2.86376	2.2788	2.72023	2.52614
MAVS	2.49858	2.35513	2.62237	2.247
BMP2	2.04988	1.73845	2.58299	2.2255
SLX4IP	2.70605	2.58446	2.94986	2.61117
KAT14	2.83922	2.494	2.95896	2.54783
ZNF133	1.64296	1.32688	1.29951	1.55265
NXT1	1.44633	1.05776	1.247	1.75843
GZF1	1.94914	1.64529	1.89945	2.06374
NANP	1.89585	1.61746	1.68858	1.88395
BCL2L1	2.66669	2.52826	3.25732	2.79484
PLAGL2	1.40821	1.211	1.49981	1.42311
ASXL1	2.47825	1.94879	2.31398	2.17574
ZNF341	2.27812	1.53628	1.31747	1.92774
MMP24	1.74599	1.5124	1.78822	1.64068
PHF20	3.04089	2.73788	2.89384	2.92398
AAR2	2.19657	2.20406	2.74821	2.31519
TGIF2	1.87649	1.69876	2.11174	1.94037
BLCAP	2.61565	2.08791	2.89164	2.34367
TTI1	2.92922	2.77847	3.26209	2.5311
SNHG17	2.50893	2.81338	2.37156	2.41155
SNHG11	2.95681	2.77275	2.39507	2.12226
FAM83D	1.84897	1.61034	2.03286	1.93056
ZHX3	2.08676	2.04712	2.40429	2.38566
JPH2	2.25472	1.74964	2.21521	2.09645
OSER1	2.54744	2.16505	2.17583	2.66994
TTPAL	2.94045	2.86916	3.32378	2.94438
SYS1	3.06148	2.75828	3.61748	2.85449
SNX21	2.83746	2.34474	2.55758	2.71282
ZSWIM3	0.878108	0.583934	0.929689	0.784659
ZSWIM1	1.56497	1.44383	1.56037	1.39479
NCOA5	3.01624	3.21242	3.2238	2.75095
TP53RK	1.60786	1.40732	1.59709	1.69566
ZMYND8	2.28532	2.22971	2.46481	2.37787
ZNFX1	2.08909	2.16759	2.38256	1.93228
SPATA2	0.948182	0.847451	1.09799	1.30824
CEBPB	1.11516	0.563931	1.05711	1.38053
PARD6B	1.41677	1.17935	1.52969	1.37509
MOCS3	1.02327	0.656939	0.831706	1.01801
SALL4	1.57027	1.14836	1.16489	1.31577
ZFP64	2.20768	2.03632	2.43747	2.31355
ZNF217	1.18203	0.888978	0.852515	1.14285
AURKA	2.91713	2.50757	2.9735	2.75144
CSTF1	1.82291	1.65559	1.85514	1.73579
TFAP2C	2.16475	1.73877	1.98724	2.23556
RBM38	2.80613	2.25803	3.67754	2.46289
ZNF831	2.93198	2.39288	2.77213	2.39819
FAM217B	2.42869	2.65428	2.77262	2.53585
PPP1R3D	1.50315	1.05304	1.39824	1.37388
MTG2	2.97593	2.50188	2.78251	2.48621
OGFR	2.405	2.00044	2.55993	2.31747
DIDO1	2.18829	2.06173	2.29624	2.07262
YTHDF1	1.99313	1.87782	2.28106	2.22358
ARFGAP1	2.41678	2.00802	2.30101	2.36557
GMEB2	2.38819	1.92937	2.64009	1.98248
ZGPAT	3.1136	2.01662	2.80078	2.15671
DNAJC5	2.88327	2.42348	3.02788	2.64752
DYRK1A	1.87734	1.44452	1.63348	1.75585
CU639417.2	1.3142	1.11724	1.24974	1.61319
NRIP1	1.92443	1.66475	1.69059	1.99969
ADAMTS1	2.07795	1.47021	1.61748	2.02278
SCAF4	1.97	1.42208	1.85793	1.95101
EVA1C	2.03262	1.73073	2.03944	1.71761
IFNAR2	2.72789	2.5118	2.57155	2.93885
DNAJC28	0.820055	1.22911	1.37038	1.83046
RUNX1	2.83283	2.45356	2.11089	2.81904
CBR3	2.79995	2.08916	2.24799	2.3607
ERG	3.30368	3.07332	4.55764	2.88229
ETS2	1.88608	1.57033	2.07991	1.90023
ZBTB21	2.26149	2.13448	2.20496	2.16874
NDUFV3	3.72491	2.9896	5.41767	3.03338
PKNOX1	3.26893	4.36928	4.04222	3.74901
RRP1	3.74566	3.07867	3.05062	3.08129
TRPM2	1.16591	1.05966	1.31802	1.2685
PATZ1	1.54067	1.14325	1.44772	1.43788
AL022311.1	2.256	2.07734	1.95551	2.27411
IL17RA	2.59442	2.51294	3.26038	2.27358
MICAL3	2.73275	2.37253	2.49766	2.22638
DGCR2	3.67587	2.80935	4.34416	2.96469
ESS2	2.33286	1.88139	2.19254	2.20235
GNB1L	3.01907	2.13236	2.58512	2.8565
RTL10	1.47357	1.08653	1.09238	1.26443
TRMT2A	3.61896	3.00407	2.96905	2.94138
ZNF74	2.34491	2.01711	2.61616	2.11997
KLHL22	2.60238	2.09706	3.70199	2.52101
CRKL	2.16201	1.75716	2.09884	2.36475
THAP7	2.06245	1.65702	1.99378	1.91297
HIC2	1.41711	1.09253	0.955021	1.48082
SDF2L1	3.58634	3.1243	3.35514	3.49706
ZNF280B	1.65609	1.57993	1.31349	1.52001
ZNF70	1.75618	1.98786	1.85699	1.99292
KIAA1671	3.37646	3.18306	4.03617	3.00828
SRRD	2.96806	2.73029	2.76293	2.7225
TFIP11	2.29261	1.94448	2.10435	2.30204
MN1	2.09315	2.07802	2.13399	2.52549
XBP1	2.09374	1.88748	2.2739	2.2195
ZNRF3	2.16962	1.84374	2.40888	2.21611
MTMR3	2.89005	2.44294	2.45869	2.60392
TBC1D10A	2.77554	2.07195	1.97511	2.77285
SLC35E4	2.55075	2.27652	2.10019	2.70741
EIF4ENIF1	2.28635	1.99648	2.06831	2.32555
PISD	2.87564	2.52848	2.70379	2.48963
DEPDC5	2.65936	1.97279	2.01532	2.2286
HMGXB4	2.24668	2.03586	1.92473	2.2988
HMOX1	1.92732	1.67405	2.0142	2.22127
ANKRD54	2.76086	2.37777	2.99311	2.64059
PDGFB	2.46636	2.13531	2.6962	2.42708
TAB1	2.98917	2.61307	3.06749	2.60692
MIEF1	2.68484	2.50664	2.90217	2.42195
MKL1	2.22011	2.07521	3.20009	2.12202
TEF	1.53662	1.28213	1.51075	1.72746
TOB2	1.73783	1.47511	1.31407	1.73784
POLR3H	3.46666	2.70603	3.52948	2.7899
FAM109B	1.27617	1.22165	1.18717	1.30558
TCF20	2.8331	2.60507	2.86898	2.65293
A4GALT	2.47048	2.02492	2.65902	2.42322
MCAT	2.64276	2.41688	2.89509	2.40229
AL031595.3	2.47054	1.58002	1.86417	1.47193
RTL6	1.2232	1.04711	1.41075	1.43028
PRR5	2.77265	2.63821	2.80064	2.80331
NUP50	3.26007	2.94004	3.32339	2.91656
FAM118A	2.35204	2.2799	2.37876	2.22944
MIRLET7BHG	1.23229	1.12461	1.19079	0.995726
CDPF1	2.51885	2.30215	2.57332	2.11514
BRD1	1.99532	1.65738	1.74743	2.06535
ZBED4	2.2691	2.08362	2.39954	2.46683
PIM3	2.34844	1.76585	2.28459	2.69132
SCO2	1.79324	1.3809	1.65011	1.81028
median hl	2.29978	2.0043	2.21521	2.2286

## Sheet: Fig. 7e
Gene name	Mean log2_hl_parental	Mean log2_hl_KO	Mean log2_hl_WT	Mean log2_hl_RINGmut
NR4A1	2.22176	1.82848	2.22026	2.99965
BTG2	1.36418	0.674627	1.06648	1.87466
CYR61	1.12027	0.926981	1.03069	1.49542
KLF6	1.26702	1.01165	0.903191	1.53931
RGS2	1.36024	1.06162	1.01478	1.88328
TNFAIP3	1.29869	1.06592	1.0211	1.37307
PHLDA1	1.89361	1.81915	1.8824	2.27263
DUSP6	1.23363	0.954409	0.659959	1.09249
F3	3.13015	2.41728	3.41334	2.94527
FOSL2	1.96312	1.63741	1.91243	2.04232
MCL1	1.51469	1.29371	1.31758	1.77872
PLK2	1.211	0.899413	1.16744	1.40912
CD83	3.657	2.98818	3.27964	2.93634
BCL10	2.33926	2.12941	2.45866	2.27363
KLF4	1.53432	1.17356	1.45568	1.64022
REL	2.32046	1.91534	1.78432	1.82835
CEBPD	1.66285	1.24823	1.63299	1.89792
TNFSF9	1.82968	1.77509	2.29946	2.2642
PTGER4	1.67691	1.24395	1.57234	1.80864
RHOB	0.705561	0.367105	0.664772	1.15606
ETS2	1.88608	1.57033	2.07991	1.90023
MYC	0.628039	0.210128	0.41267	0.760641
BCL3	1.79177	2.11494	2.07594	2.22519
SLC20A1	3.30831	2.93161	3.4986	3.10684
DUSP4	1.9814	1.70351	2.24457	2.01536
ADAMTS1	2.07795	1.47021	1.61748	2.02278
MAP3K8	1.97696	1.75917	1.66774	2.15161
RND3	1.20374	1.02724	1.11647	1.32787
IFRD1	1.65222	1.16236	1.25901	1.57244
SGK1	0.464095	0.202183	0.371892	0.608511
TSC22D1	1.28434	0.950905	1.18822	1.61673
NAB2	2.38421	1.97009	2.16813	2.3572
SKIL	3.03822	2.6646	2.37776	2.63532
DNAJB1	1.56399	1.38838	1.55287	1.69323
EDN1	0.952122	0.632518	0.637207	1.11633
CEBPB	1.11516	0.563931	1.05711	1.38053
VEGFA	2.35701	1.76327	1.87617	3.29168
SPRY2	1.23408	0.770204	0.686504	1.36851
PER1	2.46626	2.52701	3.25996	2.97979
CITED2	0.943866	0.740795	1.1319	1.342
BIRC3	3.00442	2.49921	2.15039	2.64905
PRDM1	1.15709	0.862149	0.9449	1.42853
DUSP14	2.91023	2.50632	3.4362	2.56687
NEDD9	1.21783	0.998526	1.41898	1.37081
TGIF1	1.18808	0.817952	0.944869	1.04105
TRIM13	1.5201	1.30892	1.42717	1.58796
ZFP36L2	3.06813	2.56868	2.7752	2.64326
SIAH2	2.1471	1.68842	2.86633	2.05183
NUAK2	0.911569	0.771674	0.746859	0.948757
SERTAD2	2.34576	2.27269	2.47607	2.75129
ARL4D	0.875685	0.290385	0.165098	1.10035
ZFAND5	2.71377	2.02672	2.51726	2.50735
UBC	1.01758	0.736567	0.946166	1.16747
B3GNT5	2.89123	2.87022	2.42872	2.86319
IRS2	1.9967	2.03305	2.47582	1.9613
NFKBIE	1.96891	1.21547	1.59987	2.40384
FBXO33	3.25584	2.87057	2.659	2.92959
CBX4	1.47302	1.16595	1.5504	1.7175
TBX3	2.63595	2.15606	2.60624	2.27816
BMP2	2.04988	1.73845	2.58299	2.2255
ARID5B	1.37135	1.10221	1.36154	1.50001
median hl	1.67691	1.30892	1.59987	1.88328

[truncated: 30 more sheets: Fig. 7f, Fig. S14f, Fig. 7g, Fig. 7h, Fig. S14g, Fig. S2a, Fig. S2b, Fig. S2c, Fig. S2d, Fig. S2e, Fig. S3a, Fig S3b, Fig. S3c, Fig. S4a, Fig. S4b, Fig. S4d, Fig. S4e, Fig. S4f, Fig. S5, Fig. S6b, Fig. S10a, Fig. S10b …]
